# Supplementary material for: Transcriptomic and lipid profiling analysis reveals a functional interplay between testosterone and growth hormone in hypothyroid liver
Source: Front Endocrinol (Lausanne). 2023 Dec 8;14:1266150. doi: 10.3389/fendo.2023.1266150 (PMC10748415; doi:10.3389/fendo.2023.1266150)
Supplement: Supplementary Table 1 — Gene abbreviations: 3-hydroxyisobutyrate dehydrogenase (Hibadh); ATP citrate lyase (Acly); ATP synthase subunit b, mitochondrial-like (ATP5F1); NADH:ubiquinone oxidoreductase subunit B3 (Ndufb3); NADH:ubiquinone oxidoreductase subunit B8 (Ndufb8); ST6 beta-galactoside alpha-2,6-sialyltransferase 1 (St6gal1); UDP glucuronosyltransferase 2 family, polypeptide B35 (Ugt2b35); UDP-glucose 6-dehydrogenase (Ugdh); aldehyde dehydrogenase 1 family, member A1 (Aldh1a1); aldehyde oxidase 1 (Aox1); aldo-keto reductase family 1 member A1 (Akr1a1); alpha-methylacyl-CoA racemase (Amacr); argininosuccinate lyase (Asl); bile acid CoA:amino acid N-acyltransferase (Baat); choline dehydrogenase (Chdh); cysteine dioxygenase type 1 (Cdo1); cytochrome c oxidase subunit 8A (Cox8a); diacylglycerol O-acyltransferase 2 (Dgat2); dihydropyrimidinase (Dpys); glyceraldehyde-3-phosphate dehydrogenase (Gapdh); hexose-6-phosphate dehydrogenase (H6pd); histidine ammonia lyase (Hal); hydroxysteroid (17-beta) dehydrogenase 2 (Hsd17b2); isocitrate dehydrogenase 3 (NAD+) beta (Idh3B); ketohexokinase (Khk); lactate dehydrogenase A (Ldha); malate dehydrogenase 1 (Mdh1); ornithine carbamoyltransferase (Otc); paraoxonase 3 (Pon3); phosphoenolpyruvate carboxykinase 1 (Pck1); platelet-activating factor acetylhydrolase 1b, regulatory subunit 1 (Pafah1b1); proline dehydrogenase 1 (Prodh1); pyruvate kinase, liver and RBC (Pklr); secretory blood group 1 (Sec1); squalene epoxidase (Sqle); tryptophan 2,3-dioxygenase (Tdo2); epoxide hydrolase 1 (Ephx1); glutathione S-transferase pi 1 (Gstp1); SEC22 homolog B, vesicle trafficking protein (Sec22b); eukaryotic translation elongation factor 1 alpha 1 (Eef1a1); eukaryotic translation elongation factor 1 gamma (Eef1g); secretion associated, Ras related GTPase 1B (Sar1b); ribosomal protein L17 (Rpl17); ribosomal protein L27a (Rpl27a); ribosomal protein L28 (Rpl28); ribosomal protein L4 (Rpl4); ribosomal protein S12 (Rps12); ribosomal protein S15 (Rps15); ribosomal protein S [file DataSheet_1.zip › Table S1.XLSX]

## Sheet: Table S1
	Table S1. Gene names and primer sequences (5´- 3´) used for real-time PCR.
	Genbank Acc. Nº	Gene Product	Gene Symbol	Forward primer	Reverse primer
	NM_178095.2	ATP-binding cassette, sub-family A (ABC1)	Abca1	GGTAGTGTGGCCACTTTCGT	TCTGGGCCTGATGAAAAATC
	NM_022193.1	Acetyl-coenzyme A carboxylase alpha	Acc1	TTGGCTGAGCGACTGGGCAC	TCTCCTGCATCCGGCCTGGG
	NM_053922.1	Acetyl-Coenzyme A carboxylase beta	Acc2	CGGCTGCTGCTGGAAGCCAT	TGACCATGGCACGCACCGAC
	NM_017340	Acyl CoA oxidase 1, peroxisomal (Palmitoyl-CoA oxidase)	Aox	TCGGGCAAGTGAGGCGCATT	AGCAACAGCATTGGGGCGGA
	NM_013112	Apolipoprotein A-II	Apoa2	GGCAAGGATTTGATGGAGAA	ACAAGCAGAAAGTCGGGAGA
	NM_019287	Apolipoprotein B	Apob	CAGGGCACCAACCAGATAGT	GAGGGATCCAGAAAGAAGGG
	NM_031804	Cytokine inducible SH2-containing protein	Cis	CGTACAGGAGGCCACGTAAT	CCACCCCAGCTACCTGTTTA
	NM_031559.1	Carnitine palmitoyltransferase 1a	Cpt1	GCAAGAGGAGTGAGACCCTG	TTAGCCCATTGGATGCTTTC
	NM_001004085.2	Carnitine acetyltransferase	Crat	CCCAAAGTGCCGGAGCAGCA	GTGCCGGTCAAAGGCCTCCC
	NM_178847	Cytochrome P450, family 27, subfamily a, polypeptide 1	Cyp27a1	ACCCTGCGCCTCTACCCTGT	GCAATCCTGCGACCCAGGCA
	NM_019184.2	Cytochrome P450, family 2, subfamily c, polypeptide 11	Cyp2c11	TCGGATCCAGTGAACATCAA	ACTGCATGGGAATGTCACAA
	NM_031572.1	Cytochrome P450, family 2, subfamily c, polypeptide 12	Cyp2c12	ACCAAAGGCTCACCCTGTGATCC	CCTGAAATGCAGGAGTGCTCACAA
	NM_138514	Cytochrome P450, family 2, subfamily c, polypeptide 77	Cyp2c13	CCTTTCTCAGCAGGAAAACGGATGT	GCGCATCTGGAAAGTGGGAGG
	NM_017158.1	Cytochrome P450, family 2, subfamily c, polypeptide 7	Cyp2c7	CATGGATCTCATTGGTGCAG	GGTTGGTCGGGACAAAGTTA
	NM_012942.1	Cytochrome P450, family 7, subfamily a, polypeptide 1	Cyp7a1	CCTCCTGGCCTTCCTAAATC	AGACCTGGTCCCTCACACAC
	NM_031241	Cytochrome P450, family 8, subfamily b, polypeptide 1	Cyp8b1	AGGGAATGCGGGCCAAGCAC	CCAGCATGGCCCGGTTGAGG
	NW_047693	Fatty acid-Binding Protein	Facbp	ATGTCACCCAGTGTCATGGT	GAGGAGTGCGAACTGGAGAC
	NM_031344	Fatty acid desaturase 2	Fads2	ATCTGCCCTACAACCACCAG	AGTTGAGGAAAACCAGGGCT
	NM_017332	Fatty acid synthase	Fas	TCGAGACACATCGTTTGAGC	TCAAAAAGTGCATCCAGCAG
	NM_031561	Thrombospondin receptor	Fat/Cd36	TCTCTCCTCGGATGGCTAGCTGA	TGGCCTGGTTCAACTAATTCATGCA
	NM_130752.1	Fibroblast Growth Factor 21	Fgf21	CTTCCTGCTGGGGGTGTGCG	CCAGGAGACTTTCTGGACTGCGG
	NM_013098.1	Glucose-6-phosphatase, catalytic	G6pc	CACTCAGGAACCACCACCTT	GAGGAATCCTGACTCTCCCC
	NM_017094	Growth hormone receptor	Ghr	AGGTACCATCGCACATGTCA	TGATGCGGATGAGAAGACTG
	NM_012597.2	Hepatic triacylglycerol lipase precursor (Hepatic lipase)	Hl	CCACGGGTGGTCGGTGGATG	CTCCTGGCCCACAACACGGG
	NM_013134.2	3-Hydroxy-3-methylglutaryl-CoA reductase	Hmgcr	TGTGGCCAGGATGCAGCACAG	TGGTCCCACCACCCACGGTT
	NM_017268.1	3-Hydroxy-3-methylglutaryl-CoA synthase 1	Hmgcs	CTATGGGGGCACAGCCGCAG	TGTCCCACGAAGCCCTCGGT
	NM_178866	Insulin-Like Growth Factor 1	Igf-1	GTTCCGATGTTTTGCAGGTT	TCTGAGGAGGCTGGAGATGT
	NM_012588	Insulin-like growth factor binding protein 3	Igfbp-3	TACCAGGGTCTCCAACAAGG	GGCCCAGCAGAAATATCAAA
	NM_022392.1	Insulin induced gene 1	Insig1	ATATCCGTTCTTGGCTCCCT	TCCTTGCCTCCACTTGCTAT
	NM_012592	Isovaleryl coenzyme A dehydrogenase	Ivd	TGGACCACACCATTCCCTAT	CCATCCAGGGCTACTTGTGT
	NM_175762	Low density lipoprotein receptor	Lldr	TTCTTCAGGTTGGGGATCAG	CAGCTCTGTGTGAACCTGGA
	NM_012738	Fatty acid-binding protein, liver 1	L-Fab	TGAAGGCGATGGGTCTGCCTGA	CGCACTCCTCCCCCAAGGTGA
	NM_198780	Phosphoenolpyruvate carboxykinase 1	Pck1	GGAATTCTGGGAGAAGGAGG	CCCTAGCCTGTTCTCTGTGC
	NM_013196.1	Peroxisome proliferator activated receptor alpha	Ppar α	TCACACAATGCAATCCGTTT	ACAAGCGTCTTCTCAGCCAT
	NM_017101	Peptidylprolyl isomerase A, Ciclophilin A.	Ppia	GGTGACTTCACACGCCATAA	AGCCACTCAGTCTTGGCAGT
	NM_001105730.1	Ribosomal 28 S	Rps28	ATCGCAGGGACAGTGCACGC	TCATTCCATGGGCTAAGGAG
	NM_058208	Suppressor of cytokine signaling 2	Socs-2	AATGCTGAGTCGGCAGAAGT	GACGGGAAATTCAGATTGGA
	NM_053565	Suppressor of cytokine signaling 3	Socs-3	CGTTGACAGTCTTCCGACAA	CCTTTGAGGTTCAGGAGCAG
	NM_001109274	Suppressor of cytokine signaling 5	Socs-5	CGCAGTAGGCTCTCGCTCTTCTAA	CCTCGCCCAGACTGACGCTT
	NM_012672	Thyroid hormone receptor beta	Thrb	CCCCAGTGACCGTGTAGAGT	CAGGCTAAGGCAGTGAAAGG
