# Supplementary material for: Transcriptomic and lipid profiling analysis reveals a functional interplay between testosterone and growth hormone in hypothyroid liver
Source: Front Endocrinol (Lausanne). 2023 Dec 8;14:1266150. doi: 10.3389/fendo.2023.1266150 (PMC10748415; doi:10.3389/fendo.2023.1266150)
Supplement: Supplementary Table 1 — Gene abbreviations: 3-hydroxyisobutyrate dehydrogenase (Hibadh); ATP citrate lyase (Acly); ATP synthase subunit b, mitochondrial-like (ATP5F1); NADH:ubiquinone oxidoreductase subunit B3 (Ndufb3); NADH:ubiquinone oxidoreductase subunit B8 (Ndufb8); ST6 beta-galactoside alpha-2,6-sialyltransferase 1 (St6gal1); UDP glucuronosyltransferase 2 family, polypeptide B35 (Ugt2b35); UDP-glucose 6-dehydrogenase (Ugdh); aldehyde dehydrogenase 1 family, member A1 (Aldh1a1); aldehyde oxidase 1 (Aox1); aldo-keto reductase family 1 member A1 (Akr1a1); alpha-methylacyl-CoA racemase (Amacr); argininosuccinate lyase (Asl); bile acid CoA:amino acid N-acyltransferase (Baat); choline dehydrogenase (Chdh); cysteine dioxygenase type 1 (Cdo1); cytochrome c oxidase subunit 8A (Cox8a); diacylglycerol O-acyltransferase 2 (Dgat2); dihydropyrimidinase (Dpys); glyceraldehyde-3-phosphate dehydrogenase (Gapdh); hexose-6-phosphate dehydrogenase (H6pd); histidine ammonia lyase (Hal); hydroxysteroid (17-beta) dehydrogenase 2 (Hsd17b2); isocitrate dehydrogenase 3 (NAD+) beta (Idh3B); ketohexokinase (Khk); lactate dehydrogenase A (Ldha); malate dehydrogenase 1 (Mdh1); ornithine carbamoyltransferase (Otc); paraoxonase 3 (Pon3); phosphoenolpyruvate carboxykinase 1 (Pck1); platelet-activating factor acetylhydrolase 1b, regulatory subunit 1 (Pafah1b1); proline dehydrogenase 1 (Prodh1); pyruvate kinase, liver and RBC (Pklr); secretory blood group 1 (Sec1); squalene epoxidase (Sqle); tryptophan 2,3-dioxygenase (Tdo2); epoxide hydrolase 1 (Ephx1); glutathione S-transferase pi 1 (Gstp1); SEC22 homolog B, vesicle trafficking protein (Sec22b); eukaryotic translation elongation factor 1 alpha 1 (Eef1a1); eukaryotic translation elongation factor 1 gamma (Eef1g); secretion associated, Ras related GTPase 1B (Sar1b); ribosomal protein L17 (Rpl17); ribosomal protein L27a (Rpl27a); ribosomal protein L28 (Rpl28); ribosomal protein L4 (Rpl4); ribosomal protein S12 (Rps12); ribosomal protein S15 (Rps15); ribosomal protein S [file DataSheet_1.zip › Table S6.XLSX]

## Sheet: Table S6
	Table S6. Hepatic genes regulated by pulsed GH administration to hypothyroid-orchiectomized (TXOX) rats whose mean expression (SMD) values are different from those in testosterone propionate (TP)- and testosterone propionate plus GH TXOX-treated rats.
	ENSMBL	Unigene/Refseq	Symbol	Gene name	SMD
					GH	TP	TPGH	q(%)
	ENSRNOG00000025440	NM_001000075.1	Olr1006	olfactory receptor gene Olr1006	128.428	-48.1606	-48.1606	0
	ENSRNOG00000008510	NM_134403	Abtb2	Ankyrin repeat and BTB/POZ domain containing protein 2 (Confluent 3Y1 cell associated protein) (CCA3)	97.6765	-36.6287	-36.6287	0
	ENSRNOG00000028234	NM_001013976.1	Ogfod3	2-oxoglutarate and iron-dependent oxygenase domain containing 3	89.5286	-33.5732	-33.5732	0
	ENSRNOG00000010309	NM_031553	NFYB	CCAAT-binding transcription factor subunit A (CBF-A) (NF-Y protein chain B) (NF-YB)	73.5686	-27.5882	-27.5882	0
	ENSRNOG00000027688	XM_343965.6	Gjd3	Connexin 30.2 (Fragment).	49.4156	-18.5309	-18.5309	0
	ENSRNOG00000023290	NM_012966.1	Hspe1	heat shock protein family E member 1	46.7206	-17.5202	-17.5202	0
	ENSRNOG00000024752	NM_172222.2	C2	complement component 2	40.7209	-15.2703	-15.2703	0
	ENSRNOG00000027751	XR_596483.2	LOC100911065	microtubule-associated tumor suppressor 1 homolog	36.1611	-13.5604	-13.5604	0.31652
	ENSRNOG00000020950	NM_173124.1	Syvn1	RGD1310488_predicted protein (Fragment).	31.206	-11.7022	-11.7022	0
	ENSRNOG00000019470	NM_032082	HAO2	Hydroxyacid oxidase 3	29.687	-11.6719	-10.5934	0
	ENSRNOG00000025231	NM_001195616.1	Lrrc29	leucine rich repeat containing 29	29.0437	-10.8914	-10.8914	0
	ENSRNOG00000021931	XP_223308.2	Uba6	ubiquitin-like modifier activating enzyme 6	28.0351	-10.5132	-10.5132	0.0744441
	ENSRNOG00000012972	NM_012822	Alox5	arachidonate 5-lipoxygenase	27.878	-10.4543	-10.4543	0.237249
	ENSRNOG00000010298	NM_001271731.1	XBP1	X-box binding protein 1	25.9207	-9.72027	-9.72027	0
	ENSRNOG00000027292	XM_008758169.2	RGD1565478	Immunoglobulin heavy chain	23.9381	-8.97679	-8.97679	0
	ENSRNOG00000021154	NM_053549.1	Vegfb	Vascular endothelial growth factor B (VEGF-B) (VEGF related factor) (VRF) (Fragment).	23.8829	-8.95607	-8.95607	0
	ENSRNOG00000017070	XP_345235.2	NUP210L	hypothetical protein XP_345234	22.8734	-8.57753	-8.57753	0.48229
	ENSRNOG00000025185	XM_345335	NUP188	Nup188_predicted protein (Fragment).	22.4272	-8.4102	-8.4102	0
	ENSRNOG00000020928	NM_134369	Cyp2a1	Cytochrome P450 2A1	22.0175	-8.25657	-8.25657	0
	ENSRNOG00000027114	NM_001173371.1	Zfp609	zinc finger protein 609	21.7457	-8.15462	-8.15462	0
	ENSRNOG00000011803	NM_001039699.1	LRFN2	SALM1.	21.0639	-7.89895	-7.89895	0
	ENSRNOG00000000411	XP_215387.3	Nus1	NUS1 dehydrodolichyl diphosphate synthase subunit(Nus1)	20.7341	-7.77529	-7.77529	0.0744441
	ENSRNOG00000009381	NM_031622.2	MAPK6	Mitogen-activated protein kinase 6	20.5805	-7.71768	-7.71768	0.0103418
	ENSRNOG00000020315	XP_227586.1	Taf13	TATA-box binding protein associated factor 13(Taf13)	20.3736	-7.64011	-7.64011	0
	ENSRNOG00000022068	XM_008763133.2	Magi1	BAI1-associated protein 1	18.7719	-7.03948	-7.03948	0
	ENSRNOG00000020928	NM_134369	Cyp2a1	Cytochrome P450 2A1	18.4613	-6.92299	-6.92299	0
	ENSRNOG00000027790	NM_001107075.1	Foxk2	forkhead box K2	18.201	-6.82536	-6.82536	0.0432222
	ENSRNOG00000011852	XP_236444.3	myo6	myosin VI(Myo6)	18.154	-6.80777	-6.80777	0.0471093
	ENSRNOG00000010337	NM_031746	Slc13a2	Solute carrier family 13 member 2 (Intestinal sodium/dicarboxylate cotransporter) (Na(+)/dicarboxylate cotransporter 1) (NaDC-1).	17.8862	-6.70734	-6.70734	0
	ENSRNOG00000023004	XM_001062165	LOC109817207	ankyrin repeat domain 13C; ankyrin repeat domain 13c	17.8125	-6.6797	-6.6797	0.0302623
	ENSRNOG00000023738	XP_576597.1	ap1s3	adaptor-related protein complex AP-1, sigma 3	17.525	-6.57186	-6.57186	0
	ENSRNOG00000025424	NP_783194.2	Yrdc	yrdC N(6)-threonylcarbamoyltransferase domain containing(Yrdc)	17.356	-6.50848	-6.50848	0.0302623
	ENSRNOG00000010237	NM_001109438.1	MAP7D1	MAP7 domain containing 1	17.2097	-6.45362	-6.45362	0
	ENSRNOG00000016217	NM_053689.3	Gtpbp4	Nucleolar GTP-binding protein 1 (Chronic renal failure gene protein).	17.0405	-6.3902	-6.3902	0
	ENSRNOG00000022424	XM_017593906.1	LOC103695117	Rho GTPase-activating protein 20-like	17.0182	-6.38183	-6.38183	0.145955
	ENSRNOG00000020145	NM_023098	NUP62	nucleoporin 62	16.969	-6.36336	-6.36336	0.145955
	ENSRNOG00000028659	XP_342893.2	Szt2	seizure threshold 2 homolog (mouse)	16.8938	-6.33519	-6.33519	0.0312129
	ENSRNOG00000020391	NM_138847.1	NIP7	NIP7 nucleolar pre-rRNA processing protein	16.4956	-6.18584	-6.18584	0
	ENSRNOG00000010269	NM_001324210.1	Dio1	deiodinase, iodothyronine, type I	16.4921	-6.18452	-6.18452	0
	ENSRNOG00000028210	NM_001014219.1	Ankzf1	ankyrin repeat andzinc finger domain containing 1	16.4419	-6.16571	-6.16571	0
	ENSRNOG00000022204	XR_601488.1	LOC102551114	uncharacterized LOC102551114	16.2232	-6.08368	-6.08368	0
	ENSRNOG00000012378	NM_031352	DBNL	drebrin-like	16.2	-6.07499	-6.07499	0.0177506
	ENSRNOG00000018372	XM_001063728	Parc	p53-associated parkin-like cytoplasmic protein	15.9107	-5.96652	-5.96652	0
	ENSRNOG00000016078	NM_001107378.1	Zfp608	zinc finger protein 608	15.6677	-5.87537	-5.87537	0
	ENSRNOG00000024484	XM_006244372.3	Plin4	perilipin 4	15.5763	-5.84111	-5.84111	0.0302623
	ENSRNOG00000026025	NP_001002806.2	Capn11	calpain 11	15.5578	-5.83416	-5.83416	0.0103418
	ENSRNOG00000024809	NP_001020190.1	Mettl11a	N-terminal Xaa-Pro-Lys N-methyltransferase 1	15.4875	-5.8078	-5.8078	0.0103418
	ENSRNOG00000011066	XP_215517.3	March6-	membrane associated ring-CH-type finger 6	14.9852	-5.61945	-5.61945	0.0177506
	ENSRNOG00000025047	NM_001107805.1	Nfatc2	nuclear factor of activated T-cells, cytoplasmic, calcineurin-dependent 2	14.8885	-5.58321	-5.58321	0.0103418
	ENSRNOG00000013089	NM_213626.1	KIF13B	kinesin family member 13B	14.4351	-5.41317	-5.41317	0
	ENSRNOG00000023830	NM_138539.2	dnase2	Deoxyribonuclease II alpha precursor	14.2532	-5.34495	-5.34495	0
	ENSRNOG00000028096	NM_001107590.1	Marveld1	MARVEL domain containing 1	13.9031	-5.21365	-5.21365	0
	ENSRNOG00000014313	XM_017589834.1	RGD1560020	Myb proto-oncogene protein	13.8154	-5.18076	-5.18076	0
	ENSRNOG00000010958	NP_071985.1	Prdx3	peroxiredoxin 3	13.7118	-5.14194	-5.14194	0.0312129
	ENSRNOG00000028355	NM_182814.2	Cct4	chaperonin containing TCP1 subunit 4	13.6389	-5.1146	-5.1146	0
	ENSRNOG00000021209	NM_001109571.1	POLR3GL	RNA polymerase III subunit G like	13.5003	-5.0626	-5.0626	0
	ENSRNOG00000028510	NM_213626.1	Kif13b	kinesin 13B	13.0645	-4.89919	-4.89919	0.0177506
	ENSRNOG00000022707	NM_001109514.1	PMP2	peripheral myelin protein 2	13.0386	-4.88948	-4.88948	0
	ENSRNOG00000006400	NP_001012152.1	Tbc1d14	TBC1 domain family, member 14	12.6438	-4.74144	-4.74144	0
	ENSRNOG00000025512	XP_223974.3	Mettl17	methyltransferase like 17	12.5333	-4.69998	-4.69998	0.0471093
	ENSRNOG00000006338	XP_232466.3	Lrp6	LDL receptor related protein 6	12.4772	-4.67895	-4.67895	0
	ENSRNOG00000023513	NM_001108555.1	Lrba	LPS responsive beige-like anchor protein	12.421	-4.65789	-4.65789	0.0177506
	ENSRNOG00000015340	NP_001020192.1	Dnajc25	DnaJ heat shock protein family (Hsp40) member C25	12.3944	-4.6479	-4.6479	0.0471093
	ENSRNOG00000028007	XM_017602099.1	Rhox2	reproductive homeobox on X chromosome 2	12.3582	-4.63433	-4.63433	0
	ENSRNOG00000019968	XP_217908.3	Trim8	tripartite motif-containing 8	12.2001	-4.57505	-4.57505	0
	ENSRNOG00000017967	XP_341552.2	Asb13	ankyrin repeat and SOCS box-containing 13	11.8332	-4.43744	-4.43744	0.0177506
	ENSRNOG00000017883	XP_216007.3	Camsap1	calmodulin regulated spectrin-associated protein 1	11.8048	-4.42679	-4.42679	0.0177506
	ENSRNOG00000014365	NM_053765.2	Gne	Bifunctional UDP-N-acetylglucosamine 2-epimerase/N-acetylmannosamine kinase (UDP-GlcNAc-2-epimerase/ManAc kinase) UDP-N- acetylglucosamine 2-epimerase	11.6497	-4.36863	-4.36863	0
	ENSRNOG00000014155	XM_006232367.3	SPG20	spastic paraplegia 20	11.6038	-4.35142	-4.35142	0.0177506
	ENSRNOG00000019352	XP_213394.1	Tmem93	ER membrane protein complex subunit 6(Emc6)	11.3322	-4.24959	-4.24959	0.0177506
	ENSRNOG00000022532	XM_006226767.3	LOC681367	hypothetical protein LOC681367	11.2744	-4.22791	-4.22791	0.0312129
	ENSRNOG00000015100	NM_001303616.1	Taf13	TATA-box binding protein associated factor 13 (Taf13)	11.0818	-4.15568	-4.15568	0.0312129
	ENSRNOG00000024802	NM_058209.2	Zfp37	zinc finger protein 37	11.046	-4.14225	-4.14225	0
	ENSRNOG00000016512	XP_343480.1	SEMA3B	semaphorin 3B(Sema3b)	10.9887	-4.12078	-4.12078	0.0103418
	ENSRNOG00000016244	XP_344952.2	MICAL2	microtubule associated monooxygenase, calponin and LIM domain containing 2(Mical2)	10.926	-4.09727	-4.09727	0.634159
	ENSRNOG00000026497	NM_001012207.1	PIGC	Phosphatidylinositol N-acetylglucosaminyltransferase subunit C	10.8773	-4.079	-4.079	0
	ENSRNOG00000006655	NM_021757.2	plrg1	Pleiotropic regulator 1.	10.8388	-4.06455	-4.06455	0
	ENSRNOG00000028630	XM_017598534.1	KSR2	kinase suppressor of ras 2	10.6622	-3.99834	-3.99834	0
	ENSRNOG00000022052	XP_577143.1	RGD1562667	leukocyte mono-Ig-like receptor2	10.5025	-3.93845	-3.93845	0.0312129
	ENSRNOG00000022896	NM_001130568.1	RRP7A	ribosomal RNA processing 7 homolog A	10.5009	-3.93784	-3.93784	0
	ENSRNOG00000028216	NP_001006991.1	Igsf5	immunoglobulin superfamily, member 5(Igsf5)	10.3655	-3.88707	-3.88707	0.0103418
	ENSRNOG00000016791	NM_017127	Chka	Choline kinase alpha	10.3312	-3.8742	-3.8742	0
	ENSRNOG00000027499	NM_001107355.1	Vps41	VPS41 HOPS complex subunit	10.2871	-3.85766	-3.85766	0
	ENSRNOG00000021739	XM_008760299.2	Tmem2	transmembrane protein 2 (Tmem2)	10.2663	-3.84988	-3.84988	0.145955
	ENSRNOG00000023853	NM_001109202.1	Tcp11l1	t-complex 11 like 1	10.226	-3.83475	-3.83475	0
	ENSRNOG00000018655	XP_235496.3	ADSL	adenylosuccinate lyase(Adsl)	10.1148	-3.79307	-3.79307	0.116811
	ENSRNOG00000017108	NM_019166	Syngr1	Synaptogyrin-1 (p29)	10.074	-3.77775	-3.77775	0
	ENSRNOG00000028484	XP_228162.3	Rshl3	radial spokehead-like 1	9.96862	-3.73823	-3.73823	0.0471093
	ENSRNOG00000005260	NM_001313735.1	ACP1	Low molecular weight phosphotyrosine protein phosphatase	9.94803	-3.73051	-3.73051	0
	ENSRNOG00000027136	NM_001108702.2	Spast	spastin	9.8377	-3.68914	-3.68914	0.0432222
	ENSRNOG00000008095	NM_022671	HNF6	Hepatocyte nuclear factor 6 (HNF-6) (One cut domain family member 1)	9.70186	-3.6382	-3.6382	0
	ENSRNOG00000026000	NM_001099495.1	Vom2r55	vomeronasal 2 receptor, 55	9.66822	-3.62558	-3.62558	0.0177506
	ENSRNOG00000013387	XP_219555.3	Tpcn2	two pore segment channel 2(Tpcn2)	9.65813	-3.6218	-3.6218	0.634159
	ENSRNOG00000025730	NM_001014273	ARMCX3	armadillo repeat containing, X-linked 3	9.63356	-3.61258	-3.61258	0.237249
	ENSRNOG00000023556	XM_006254078.3	LOC102553208	ral guanine nucleotide dissociation stimulator-like	9.61592	-3.60597	-3.60597	0
	ENSRNOG00000027187	NM_001143858.1	Dock1	dedicator of cyto-kinesis 1	9.61401	-3.60525	-3.60525	0
	ENSRNOG00000019638	NM_001002016.2	LMNA	Lamin A.	9.60759	-3.60285	-3.60285	0
	ENSRNOG00000027644	NM_001109325.1	Krtap13-2	keratin associated protein 13-2	9.589	-3.59588	-3.59588	0
	ENSRNOG00000007285	XP_342581.1	Trp53rk	TP53 regulating kinase(Tp53rk)	9.50853	-3.5657	-3.5657	0.0744441
	ENSRNOG00000001813	NM_053655.3	DNM1L	Dynamin 1-like protein	9.48298	-3.55612	-3.55612	0
	ENSRNOG00000025068	NM_012735.2	Hk2	hexokinase 2	9.44223	-3.54084	-3.54084	0.0302623
	ENSRNOG00000009991	NM_022857.1	N5	DNA binding protein N5 (N5)	9.34666	-3.505	-3.505	0.31652
	ENSRNOG00000004014	XP_237816.2	CHMP6	charged multivesicular body protein 6(Chmp6)	9.29881	-3.48705	-3.48705	0.0302623
	ENSRNOG00000028038	NM_032062.2	Kalm	huntingtin-associated protein interacting protein	9.2868	-3.48255	-3.48255	0
	ENSRNOG00000016796	NM_001108555.1	Lrba	LPS-responsive beige-like anchor	9.27072	-3.47652	-3.47652	0.0177506
	ENSRNOG00000011762	NP_445972.2	ELF1	E74-like factor 1(Elf1)	9.26687	-3.47508	-3.47508	0.0432222
	ENSRNOG00000016044	XP_227522.3	RGD1308694	mab-21 like 3(Mab21l3)	9.23139	-3.46177	-3.46177	0
	ENSRNOG00000018220	NP_071777.1	PDE4DIP	phosphodiesterase 4D interacting protein(Pde4dip)	9.21736	-3.45651	-3.45651	0
	ENSRNOG00000011987	NP_852140.1	CD2AP	CD2-associated protein(Cd2ap)	9.18012	-3.44254	-3.44254	0
	ENSRNOG00000017884	XP_344988.1	LOC686213	mDj4	9.10469	-3.41426	-3.41426	0
	ENSRNOG00000002985	NM_138922.1	Nos1ap	Carboxyl-terminal PDZ ligand of neuronal nitric oxide synthase protein (Nitric oxide synthase 1 adaptor protein).	9.00858	-3.37822	-3.37822	0.0302623
	ENSRNOG00000018420	NP_445989.1	Slc22a7	solute carrier family 22 member 7(Slc22a7)	8.84969	-3.31863	-3.31863	0
	ENSRNOG00000023433	XR_001838267.1	LOC102551210	uncharacterized LOC102551210	8.76634	-3.28738	-3.28738	0
	ENSRNOG00000024015	NM_001191000.1	Lemd3	inner nuclear membrane protein	8.71113	-3.26667	-3.26667	0
	ENSRNOG00000005406	NP_001002022.1	CLINT1	clathrin interactor 1(Clint1)	8.70756	-3.26534	-3.26534	0
	ENSRNOG00000024933	XP_577324.1	RGD1559999	DNA segment, Chr 5, ERATO Doi 577, expressed	8.67538	-3.25327	-3.25327	0.0312129
	ENSRNOG00000027599	NM_001191760.1	Dock11	dedicator of cytokinesis 11 (Dock11)	8.6578	-3.24667	-3.24667	0.116811
	ENSRNOG00000017263	XM_017601126.1	LOC100911798	Da1-6.	8.64367	-3.24137	-3.24137	0
	ENSRNOG00000023506	NM_001000899.1	Olr831	olfactory receptor gene Olr831	8.62507	-3.2344	-3.2344	0
	ENSRNOG00000027947	XM_008773323.2	LOC100360296	BRCA2-interacting protein	8.60631	-3.22737	-3.22737	0.237249
	ENSRNOG00000024827	NM_023979.1	Apaf1	apoptotic peptidase activating factor 1	8.59712	-3.22392	-3.22392	0.0471093
	ENSRNOG00000005615	NM_024127	Gadd45a	Growth arrest and DNA-damage-inducible protein GADD45 alpha	8.57089	-3.21408	-3.21408	0
	ENSRNOG00000017553	NP_001007710.1	MIEF1	mitochondrial elongation factor 1(Mief1)	8.52839	-3.19814	-3.19814	0
	ENSRNOG00000022470	XM_008761805.2	LOC690813	Ig kappa chain V-IV region-like	8.49573	-3.1859	-3.1859	0
	ENSRNOG00000012778	XP_216485.1	MAGOH	mago homolog, exon junction complex core component(Magoh)	8.47864	-3.17949	-3.17949	0.116811
	ENSRNOG00000027018	XM_006237724.3	Tceb1	transcription elongation factor B , polypeptide 1	8.47157	-3.17684	-3.17684	0.0302623
	ENSRNOG00000021370	XP_573094.1	Ccdc69	coiled-coil domain containing 69(Ccdc69)	8.45858	-3.17197	-3.17197	0.0302623
	ENSRNOG00000022912	XM_008763016.2	LOC1036906	uncharacterized LOC1036906	8.43184	-3.16194	-3.16194	0
	ENSRNOG00000024206	XM_017601421.1	LOC102550256	mucin-19-like	8.35167	-3.13188	-3.13188	0
	ENSRNOG00000018176	NM_053366	RAB6A	Ras-related protein Rab-6A (Rab-6) (Fragment).	8.35165	-3.13187	-3.13187	0.116811
	ENSRNOG00000010309	NM_031553	NFYB	CCAAT-binding transcription factor subunit A (CBF-A) (NF-Y protein chain B) (NF-YB)	8.33738	-3.12652	-3.12652	0
	ENSRNOG00000011552	XP_226493.3	MON1B	MON1 homolog B, secretory trafficking associated(Mon1b)	8.3153	-3.11824	-3.11824	0
	ENSRNOG00000025923	XM_008770396.2	LOC103693776	RGD1309256_predicted protein (Fragment).	8.27612	-3.10354	-3.10354	0.0302623
	ENSRNOG00000017623	XM_001069034	PAIP1	poly(A) binding protein interacting protein 1	8.23788	-3.08921	-3.08921	0.0744441
	ENSRNOG00000013253	XP_215537.2	Armc1	armadillo repeat containing 1(Armc1)	8.23471	-3.08802	-3.08802	0.0312129
	ENSRNOG00000025560	NM_001025755.1	MGC116197	RIKEN cDNA 1700001E04	8.18418	-3.06907	-3.06907	0
	ENSRNOG00000017208	NM_031022	CsPG4	chondroitin sulfate proteoglycan 4	8.17102	-3.06413	-3.06413	0.634159
	ENSRNOG00000027529	NM_053875.1	Exoc4	exocyst complex component 4	8.14899	-3.05587	-3.05587	0
	ENSRNOG00000010321	NM_001024986.1	RGD1306186	RIKEN cDNA 4930569K13	8.01035	-3.00388	-3.00388	0
	ENSRNOG00000013146	XM_008760280.2	RGD1305704	c-Mpl binding protein	7.89752	-2.96157	-2.96157	0.0103418
	ENSRNOG00000007758	XP_345771.2	HSD17B6	hydroxysteroid 17-beta dehydrogenase 6-like	7.86122	-2.94796	-2.94796	0
	ENSRNOG00000017738	NM_001012114.2	Rexo1	RNA exonuclease 1 homolog	7.83403	-2.93776	-2.93776	0.0302623
	ENSRNOG00000023719	XM_001060521.6	Lmf1	lipase maturation factor 1 (Lmf1)	7.80709	-2.92766	-2.92766	0.0471093
	ENSRNOG00000019244	NP_001007003.1	MXRA8	matrix remodeling associated 8(Mxra8)	7.77628	-2.9161	-2.9161	0
	ENSRNOG00000014452	XP_226464.3	ZFHX3	zinc finger homeobox 3(Zfhx3)	7.63882	-2.86456	-2.86456	0.0312129
	ENSRNOG00000016344	XP_342287.2	slc39a1	Solute carrier family 39 (zinc transporter), member 1	7.61855	-2.85696	-2.85696	0
	ENSRNOG00000014549	XP_227201.3	SGEF	Rho guanine nucleotide exchange factor 26(Arhgef26)	7.6126	-2.85472	-2.85472	0
	ENSRNOG00000028328	XP_575065.1	TYW3	tRNA-yW synthesizing protein 3 homolog(Tyw3)	7.57295	-2.83986	-2.83986	0.0312129
	ENSRNOG00000019262	XP_236715.3	RGD1307844	trafficking kinesin protein 1(Trak1)	7.5706	-2.83897	-2.83897	0
	ENSRNOG00000007788	NM_001014227.1	GLOD4	glyoxalase domain containing 4	7.56907	-2.8384	-2.8384	0.0103418
	ENSRNOG00000025833	XM_017595912.1	Sik3	SIK family kinase 3	7.56796	-2.83799	-2.83799	0.0744441
	ENSRNOG00000023384	NM_001037517	db20	defensin beta 20	7.48463	-2.80674	-2.80674	0.0432222
	ENSRNOG00000024025	NP_001028240.1	EDC4	enhancer of mRNA decapping 4(Edc4)	7.48229	-2.80586	-2.80586	0
	ENSRNOG00000025143	NP_001007726.1	ICAM2	intercellular adhesion molecule 2(Icam2)	7.47419	-2.80282	-2.80282	0
	ENSRNOG00000013441	NM_012767.2	GNRH1	Progonadoliberin I precursor	7.42318	-2.78369	-2.78369	0
	ENSRNOG00000005328	NM_012613.1	Npr1	Ig epsilon chain C region.	7.41016	-2.77881	-2.77881	0
	ENSRNOG00000021051	NM_053911	CYTH2	cytohesin 2	7.39551	-2.77332	-2.77332	0.48229
	ENSRNOG00000019996	NM_012716	Slc16a1	Monocarboxylate transporter 1 (MCT 1).	7.37591	-2.76597	-2.76597	0
	ENSRNOG00000025741	XR_001840673.1	LOC102556093	uncharacterized LOC102556093	7.32357	-2.74634	-2.74634	0
	ENSRNOG00000024910	NM_173300.1	Olr1271	olfactory receptor 1271	7.31838	-2.74439	-2.74439	0
	ENSRNOG00000009117	XP_234481.3	OTUB2	OTU deubiquitinase, ubiquitin aldehyde binding 2(Otub2)	7.31465	-2.74299	-2.74299	0.0744441
	ENSRNOG00000025873	NM_139099.1	Atp5f1e	ATP synthase epsilon chain, mitochondrial	7.27015	-2.72631	-2.72631	0
	ENSRNOG00000010270	NP_062568.1	Espn	espin(Espn)	7.26288	-2.72358	-2.72358	0
	ENSRNOG00000015536	XM_017597728.1	Bptf	bromodomain PHD finger transcription factor	7.21978	-2.70742	-2.70742	0
	ENSRNOG00000022568	XM_006245403.3	ArfGAP	ArfGAP with GTPase domain	7.21508	-2.70566	-2.70566	0.0471093
	ENSRNOG00000016192	XM_017587872.1	Dmxl1	Dmx-like 1	7.19151	-2.69682	-2.69682	0.0312129
	ENSRNOG00000025944	XM_006245983.3	Traf7	Ras-related protein Rab-26.	7.1424	-2.6784	-2.6784	0
	ENSRNOG00000016459	XP_230523.2	EIF3J	eukaryotic translation initiation factor 3, subunit J(Eif3j)	7.10335	-2.66376	-2.66376	0.116811
	ENSRNOG00000017330	XM_008761132.2	Gpatch4	G patch domain containing 4	7.09021	-2.65883	-2.65883	0
	ENSRNOG00000025160	NM_001135879.1	TMEM56	transmembrane protein 56	7.08762	-2.65786	-2.65786	0
	ENSRNOG00000014285	NM_001107024.1	SSH2	slingshot protein phosphatase 2	6.9516	-2.60685	-2.60685	0
	ENSRNOG00000009160	NP_001008828.1	K6HF	type II keratin Kb18	6.94685	-2.60507	-2.60507	0
	ENSRNOG00000025792	NM_019302.1	CRK	Proto-oncogene C-crk (P38) (Adapter molecule crk).	6.91347	-2.59255	-2.59255	0
	ENSRNOG00000027897	NM_001014070.2	Kazn	kazrin, periplakin interacting	6.9078	-2.59043	-2.59043	0.0432222
	ENSRNOG00000022856	XM_226891.9	Dnah5	dynein, axonemal, heavy chain 5	6.88827	-2.5831	-2.5831	0
	ENSRNOG00000019630	NM_053493.1	Hacl1	2-hydroxyacyl-CoA lyase 1	6.88826	-3.78958	-1.37662	0
	ENSRNOG00000016893	NM_001108569.3	Gbp5	guanylate binding protein 5	6.8814	-2.58053	-2.58053	0.0103418
	ENSRNOG00000019934	NP_001014170.1	Paip2	poly(A) binding protein interacting protein 2(Paip2)	6.8711	-2.57666	-2.57666	0
	ENSRNOG00000011417	NM_017229	PDE3B	phosphodiesterase 3B, cGMP-inhibited	6.83667	-2.56375	-2.56375	0.0432222
	ENSRNOG00000025843	XP_341642.2	Ccdc102a	coiled-coil domain containing 102A(Ccdc102a)	6.83478	-2.56304	-2.56304	0
	ENSRNOG00000025850	NM_001114391.1	Rpl7a	ribosomal protein L7a	6.7996	-2.54985	-2.54985	0
	ENSRNOG00000021830	NM_001001037.1	Olr250	olfactory receptor gene Olr250	6.7828	-2.54355	-2.54355	0.0177506
	ENSRNOG00000019798	NP_001020796.1	STUB1	STIP1 homology and U-box containing protein 1(Stub1)	6.77975	-2.54241	-2.54241	0.0744441
	ENSRNOG00000015573	NM_031023.1	CTBS	Di-N-acetylchitobiase precursor	6.76897	-2.53836	-2.53836	0.0103418
	ENSRNOG00000012179	NM_001034104	TMCL4	transmembrane channel-like 4	6.76704	-2.53764	-2.53764	0.31652
	ENSRNOG00000013393	XP_578017.1	Eif2a	eukaryotic translation initiation factor 2A(Eif2a)	6.75687	-2.53382	-2.53382	0.48229
	ENSRNOG00000025948	XP_213984.3	RGD1311892	hypothetical protein FLJ10901	6.73712	-2.52642	-2.52642	0.0103418
	ENSRNOG00000023593	XM_341556	UPF2	UPF2 regulator of nonsense transcripts homolog (yeast)	6.68854	-2.5082	-2.5082	0.0471093
	ENSRNOG00000008763	NM_001107933.1	Tbc1d2	TBC1 domain family, member 2	6.67943	-2.50478	-2.50478	0
	ENSRNOG00000020463	NP_001008306.1	EIF1AD	eukaryotic translation initiation factor 1A domain containing(Eif1ad)	6.66331	-2.49874	-2.49874	0.0471093
	ENSRNOG00000019357	NM_001025419	TAX1BP3	Tax1 (human T-cell leukemia virus type I) binding protein 3	6.6479	-2.49296	-2.49296	0.0471093
	ENSRNOG00000024055	XM_001079275	DMKN	dermokine	6.64567	-2.49213	-2.49213	0.31652
	ENSRNOG00000009275	NM_017063.1	KPNB1	Importin beta-1 subunit (Karyopherin beta-1 subunit) (Nuclear factor P97).	6.59967	-2.47488	-2.47488	0
	ENSRNOG00000020629	NM_053354.3	Dnmt1	DNA methyltransferase 1	6.59599	-2.4735	-2.4735	0.0312129
	ENSRNOG00000025588	NM_001313935.1	Rps9l1	ribosomal protein S9-like 1	6.59568	-2.47338	-2.47338	0.0312129
	ENSRNOG00000017180	XP_225332.3	Slc17a2	solute carrier family 17, member 2(Slc17a2)	6.58505	-2.46939	-2.46939	0
	ENSRNOG00000025258	NM_001106346.2	Ubl4a	ubiquitin-like 4A (Ubl4a)	6.54376	-2.45391	-2.45391	0.0744441
	ENSRNOG00000028044	NP_001020044.1	Rhox11	reproductive homeobox 11(Rhox11)	6.54096	-2.45286	-2.45286	0.0312129
	ENSRNOG00000019228	NM_022185	PtdIns-3	phosphoinositide-3-kinase, regulatory subunit 2 (beta)	6.50279	-2.43855	-2.43855	0.0432222
	ENSRNOG00000028259	XP_573339.1	RGD1565374	mast cell-expressed membrane protein 1(Mcemp1)	6.48863	-2.43324	-2.43324	0
	ENSRNOG00000009452	NM_022519.2	Serpina1	serpin family A member 1	6.48501	-2.43188	-2.43188	0
	ENSRNOG00000000165	NM_012621	Pfkfb1	6-phosphofructo-2-kinase/fructose-2,6-biphosphatase 1	6.4744	-2.4279	-2.4279	0.0312129
	ENSRNOG00000009954	NM_001014248.1	CACUL1	CDK2-associated, cullin domain 1	6.46892	-2.42584	-2.42584	0
	ENSRNOG00000028347	NM_183403	gpx2	glutathione peroxidase 2	6.46133	-2.423	-2.423	0.0471093
	ENSRNOG00000020347	NM_031074.2	NUP98	Nuclear pore complex protein Nup98 (Nucleoporin Nup98) (98 kDa nucleoporin).	6.4556	-2.42085	-2.42085	0
	ENSRNOG00000022726	XP_573871.1	LRIT2	leucine-rich repeat, Ig-like and transmembrane domains 2(Lrit2)	6.44772	-2.41789	-2.41789	0.0103418
	ENSRNOG00000014050	XP_231144.1	PTGES2	prostaglandin E synthase 2(Ptges2)	6.4421	-2.41579	-2.41579	0.0471093
	ENSRNOG00000026316	NM_001037791.2	WDR43	LOC362703 protein.	6.43816	-2.41431	-2.41431	0
	ENSRNOG00000027767	NP_620209.1	slc38a5	solute carrier family 38, member 5(Slc38a5)	6.41757	-2.40659	-2.40659	0.0432222
	ENSRNOG00000028544	XP_221795.1	Dppa1-ps1	developmental pluripotency associated 1	6.38646	-2.39492	-2.39492	0
	ENSRNOG00000026993	XM_001066615.5	Spata31d1b	spermatogenesis associated 31 subfamily D, member 1B (Spata31d1b)	6.33895	-2.37711	-2.37711	0.48229
	ENSRNOG00000028255	NM_001107069.1	Usp36	ubiquitin specific peptidase 36	6.31448	-2.36793	-2.36793	0
	ENSRNOG00000024731	NM_053817.2	Nrxn3	neurexinnd3	6.2925	-2.35969	-2.35969	0
	ENSRNOG00000014313	XM_017589834.1	RGD1560020	Myb proto-oncogene protein	6.27431	-2.35287	-2.35287	0.0177506
	ENSRNOG00000000221	NM_212524	Abhd5	abhydrolase domain containing 5	6.27044	-2.35141	-2.35141	0
	ENSRNOG00000012864	XP_573211.1	ERN1	endoplasmic reticulum to nucleus signaling 1(Ern1)	6.21595	-2.33098	-2.33098	0.237249
	ENSRNOG00000025950	NM_001167553.1	Vom1r103	vomeronasal 1 receptor 103 (Vom1r103)	6.21044	-2.32892	-2.32892	0.48229
	ENSRNOG00000005333	NM_001301702.1	AZIN1	Antizyme inhibitor 1 (AZI) (Ornithine decarboxylase antizyme inhibitor).	6.17919	-2.3172	-2.3172	0.0312129
	ENSRNOG00000021270	XP_230548.3	TRMT6	tRNA methyltransferase 6(Trmt6)	6.17754	-2.31658	-2.31658	0
	ENSRNOG00000027036	NM_001309455.1	Osbpl8	oxysterol binding protein-like 8	6.17638	-2.31614	-2.31614	0.0302623
	ENSRNOG00000018057	NM_001034136	MRPL23	mitochondrial ribosomal protein L2	6.17636	-2.31614	-2.31614	0.0471093
	ENSRNOG00000023878	XM_017593657.1	LOC108350918	endogenous retrovirus group K member 24 Gag polyprotein-like	6.17271	-2.31477	-2.31477	0.0432222
	ENSRNOG00000028693	XR_590375.2	LOC100911879	cytochrome P450 2C29-like	6.125	-2.29687	-2.29687	0
	ENSRNOG00000027426	XM_017599027.1	LOC108352618	endogenous retrovirus group K member 113 Gag polyprotein-like	6.12427	-2.2966	-2.2966	0
	ENSRNOG00000026584	XM_001065467	Ifnl2	interferon-lambda2	6.1109	-2.29159	-2.29159	0.48229
	ENSRNOG00000020417	NM_017344	Gysk3a	glycogen synthase kinase 3 alpha	6.10142	-2.28803	-2.28803	0.116811
	ENSRNOG00000022650	NM_022697.2	Rpl28	LRRGT00107.	6.07633	-1.60861	-2.94864	0
	ENSRNOG00000025099	NM_001191603.1	Palb2	hypothetical protein FLJ21816	6.06674	-2.27503	-2.27503	0
	ENSRNOG00000023616	XM_017599027.1	LOC108352618	endogenous retrovirus group K member 113 Gag polyprotein-like	6.06515	-2.27443	-2.27443	0.0103418
	ENSRNOG00000015182	NM_017040.1	PPP2CB	Serine/threonine protein phosphatase 2A, catalytic subunit, beta isoform	6.06045	-2.27267	-2.27267	0.0177506
	ENSRNOG00000015212	NP_001004257.1	HSPA14	heat shock protein family A, member 14(Hspa14)	6.05645	-2.27117	-2.27117	0
	ENSRNOG00000013305	NM_131907	Atp2c1	ATPase, Ca++ transporting, type 2C, member 1	6.047	-2.26762	-2.26762	0.145955
	ENSRNOG00000011026	NP_001012488.1	IRF2BPL	interferon regulatory factor 2 binding protein-like(Irf2bpl)	6.02248	-2.25843	-2.25843	0.0302623
	ENSRNOG00000027784	NP_001009965.1	TSKU	tsukushi, small leucine rich proteoglycan(Tsku)	5.98808	-2.24553	-2.24553	0
	ENSRNOG00000026542	NP_955435.1	Dd25	SUN domain containing ossification factor(Suco)	5.93044	-2.22391	-2.22391	0.0471093
	ENSRNOG00000007821	XP_235179.3	dyrk2	dual specificity tyrosine phosphorylation regulated kinase 2(Dyrk2)	5.92312	-2.22117	-2.22117	0.0432222
	ENSRNOG00000024307	XM_017593908.1	Mdn1	midasin AAA ATPase 1	5.85298	-2.19487	-2.19487	0.31652
	ENSRNOG00000028103	NP_001008282.1	PSMD3	proteasome 26S subunit, non-ATPase 3(Psmd3)	5.85258	-2.19472	-2.19472	0.0744441
	ENSRNOG00000020371	NP_446347.1	Pgap2	post-GPI attachment to proteins 2(Pgap2)	5.84956	-2.19359	-2.19359	0.0312129
	ENSRNOG00000021380	XP_221105.3	FADS6	fatty acid desaturase 6(Fads6)	5.81191	-1.67251	-2.68643	0
	ENSRNOG00000021410	NM_021682	Negr1	neuronalndgrowthndregulatornd1	5.81166	-2.17937	-2.17937	0.0744441
	ENSRNOG00000019682	NM_145781.2	TIMM13	Mitochondrial import inner membrane translocase subunit TIM13.	5.81019	-2.17882	-2.17882	0
	ENSRNOG00000027268	XM_008772070.2	Pcdhgb5	protocadherin gamma subfamily B, 5	5.80204	-2.17577	-2.17577	0.0302623
	ENSRNOG00000019468	NM_001100585.1	RCE1	Rce1_predicted protein (Fragment).	5.79861	-2.17448	-2.17448	0.0103418
	ENSRNOG00000017397	NP_001012159.1	UPF3A	UPF3 regulator of nonsense transcripts homolog A (yeast)(Upf3a)	5.79786	-2.1742	-2.1742	0
	ENSRNOG00000019145	XP_341984.2	Fbxl11	lysine demethylase 2A(Kdm2a)	5.76536	-2.16201	-2.16201	0.0177506
	ENSRNOG00000011785	XP_342536.2	XRN2	5'-3' exoribonuclease 2(Xrn2)	5.75987	-2.15995	-2.15995	0.0312129
	ENSRNOG00000018929	NM_001107609.2	KIF20B	kinesin family member 20B	5.73571	-2.15089	-2.15089	0
	ENSRNOG00000012186	NM_023977.2	GOLPH3	Golgi phosphoprotein 3 (Coat-protein GPP34) (Trans-Golgi protein GMx33).	5.73376	-2.15016	-2.15016	0.0432222
	ENSRNOG00000020871	NM_001170336.1	LTBP4	latent transforming growth factor beta binding protein 4	5.72988	-2.14871	-2.14871	0.0302623
	ENSRNOG00000020753	NP_543173.1	BNIP1	BCL2/adenovirus E1B interacting protein 1(Bnip1)	5.72605	-2.14727	-2.14727	0
	ENSRNOG00000021300	NM_212511.2	Rpl35	ribosomal protein L35	5.72399	-0.225697	-4.06729	0.0744441
	ENSRNOG00000023639	NM_001105774	RPUSD1	RNA pseudouridylate synthase domain containing 1	5.72146	-2.14555	-2.14555	0.145955
	ENSRNOG00000024955	XP_235050.3	SCYL2	SCY1 like pseudokinase 2(Scyl2)	5.69575	-2.13591	-2.13591	0.0103418
	ENSRNOG00000017210	NM_022624.1	Slc22a23	Ion transporter protein (Fragment).	5.67539	-2.12827	-2.12827	0
	ENSRNOG00000019858	NM_001009690.1	ROM1	Rod outer segment membrane protein 1 (ROSP1).	5.66256	-2.12346	-2.12346	0.0302623
	ENSRNOG00000021083	NP_001000251.1	Olr329	olfactory receptor Olr329	5.63363	-2.11261	-2.11261	0.0302623
	ENSRNOG00000023192	NM_001107378.1	Zfp608	zinc finger protein 608 (Zfp608)	5.63321	-2.11245	-2.11245	0.0744441
	ENSRNOG00000021007	NP_001019923.1	snx15	sorting nexin 15(Snx15)	5.6305	-2.11144	-2.11144	0.116811
	ENSRNOG00000020497	XP_341943.2	Plekha1	pleckstrin homology domain containing A1(Plekha1)	5.63018	-2.11132	-2.11132	0
	ENSRNOG00000019681	NM_021662	POLD1	DNA polymerase delta catalytic subunit	5.62674	-2.11003	-2.11003	0
	ENSRNOG00000025713	XM_001080575	Olr1374	olfactory receptor Olr1374	5.60845	-2.10317	-2.10317	0.0744441
	ENSRNOG00000021233	XP_230604.1	itpa	inosine triphosphatase(Itpa)	5.56723	-2.08771	-2.08771	0
	ENSRNOG00000008720	XP_216198.3	wbp1	WW domain binding protein 1(Wbp1)	5.55422	-2.08283	-2.08283	0.237249
	ENSRNOG00000002287	NM_022506.3	Rpl31	ribosomal protein L31	5.54589	-9.70531	5.54589	0
	ENSRNOG00000021181	NP_001011951.1	SF3B4	splicing factor 3b, subunit 4(Sf3b4)	5.53116	-2.07419	-2.07419	0
	ENSRNOG00000026926	XM_008762649.2	Gsap	gamma-secretase activating protein	5.5281	-1.74258	-2.40349	0
	ENSRNOG00000021336	XM_017591720.1	Ttc17	tetratricopeptide repeat domain 17	5.52437	-2.03778	-2.1055	0
	ENSRNOG00000026910	NM_053984.2	GJB4	Gap junction beta-4 protein (Connexin 30.3) (Cx30.3).	5.50901	-2.06588	-2.06588	0
	ENSRNOG00000026821	XM_001073215	OPHN1	novel protein human oligophrenin 1 (OPHN1)	5.45243	-2.04466	-2.04466	0.48229
	ENSRNOG00000011458	XP_214975.3	ZNF592	mKIAA0211 protein	5.42748	-2.0353	-2.0353	0.48229
	ENSRNOG00000024772	XM_008775501.2	Cpsf4l	hypothetical protein D11Ertd636e	5.42726	-2.03522	-2.03522	0
	ENSRNOG00000017545	NP_076491.1	MRS2	MRS2 magnesium transporter(Mrs2)	5.42137	-2.03301	-2.03301	0.237249
	ENSRNOG00000023400	XP_573295.1	dtx3l	deltex E3 ubiquitin ligase 3L(Dtx3l)	5.40297	-2.02611	-2.02611	0.0302623
	ENSRNOG00000026493	XP_341562.1	CDNF	cerebral dopamine neurotrophic factor(Cdnf)	5.40177	-2.02566	-2.02566	0.0744441
	ENSRNOG00000014946	NP_001009688.1	THUMPD1	THUMP domain containing 1	5.40117	-2.02544	-2.02544	0.0103418
	ENSRNOG00000010344	XP_575655.1	B4GALNT3	beta-1,4-N-acetyl-galactosaminyl transferase 3(B4galnt3)	5.38589	-2.01971	-2.01971	0
	ENSRNOG00000026724	NM_001191719.2	Jmjd1c	jumonji domain containing 1C	5.3638	-2.01142	-2.01142	0
	ENSRNOG00000008307	NP_001009409.1	NANP	N-acetylneuraminic acid phosphatase(Nanp)	5.34793	-2.00548	-2.00548	0.116811
	ENSRNOG00000007124	NP_001009413.1	KRCC1	lysine-rich coiled-coil 1(Krcc1)	5.34199	-2.00325	-2.00325	0.0471093
	ENSRNOG00000028744	NM_053676.2	MTNR1A	Melatonin receptor type 1A (Mel-1A-R) (Mel1a melatonin receptor) (Fragment).	5.31749	-1.99406	-1.99406	0.0302623
	ENSRNOG00000021317	NP_001005905.1	CCT2	chaperonin containing TCP1 subunit 2(Cct2)	5.3107	-1.99151	-1.99151	0.31652
	ENSRNOG00000019634	XP_343617.1	EIF4E2	eukaryotic translation initiation factor 4E family member 2(Eif4e2)	5.30944	-1.99104	-1.99104	0.0103418
	ENSRNOG00000024582	NM_022539.1	Metap2	methionyl aminopeptidase 2	5.30437	-1.98914	-1.98914	0
	ENSRNOG00000025636	nd	ZfHX2	zinc finger homeobox 2	5.29722	-1.98646	-1.98646	0.0744441
	ENSRNOG00000018704	NM_022869.1	NOLC1	Nucleolar phosphoprotein p130 (Nucleolar 130 kDa protein) (140 kDa nucleolar phosphoprotein) (Nopp140) (Nucleolar and coiled-body phosphoprotein 1).	5.29466	-1.9855	-1.9855	0.0302623
	ENSRNOG00000028674	NP_001020901.1	FBXW5	F-box and WD repeat domain containing 5(Fbxw5)	5.26196	-1.97324	-1.97324	0.0103418
	ENSRNOG00000019312	NM_001013070.1	Tspan4	tetraspanin 4	5.25651	-1.97119	-1.97119	0
	ENSRNOG00000025661	NM_133297	SELENOF	15 kDa selenoprotein precursor; selenoprotein	5.25149	-1.96931	-1.96931	0.0432222
	ENSRNOG00000010904	NP_001004244.1	KANSL2	KAT8 regulatory NSL complex subunit 2	5.24364	-1.96636	-1.96636	0.634159
	ENSRNOG00000009338	NM_031515.3	Kras	GTPase KRas (K-Ras 2) (Ki-Ras) (c-K-ras).	5.2376	-1.9641	-1.9641	0.0432222
	ENSRNOG00000022210	XP_220598.3	Alox12b	arachidonate 12-lipoxygenase, 12R type(Alox12b)	5.23028	-1.96136	-1.96136	0.31652
	ENSRNOG00000009284	NM_012742	Foxa1	Hepatocyte nuclear factor 3-alpha (HNF-3A) (Forkhead box protein A1).	5.22591	-1.95972	-1.95972	0
	ENSRNOG00000017183	NM_001106131.1	Ctdp1	CTD phosphatase subunit 1	5.19743	-1.94904	-1.94904	0.0471093
	ENSRNOG00000019284	NM_001134565.1	Trak1	trafficking kinesin protein 1	5.19698	-1.94887	-1.94887	0
	ENSRNOG00000007700	NM_022614	INHBC	Inhibin beta C chain precursor (Activin beta-C chain).	5.1919	-1.94696	-1.94696	0
	ENSRNOG00000023632	NM_001100564.1	Lin54	hypothetical LOC305170	5.18072	-1.94277	-1.94277	0.0471093
	ENSRNOG00000015107	XP_343327.2	MLL2	Myeloid/lymphoid or mixed-lineage leukemia protein 2 (ALL1-related protein)	5.1763	-1.98801	-1.89422	0
	ENSRNOG00000012882	XP_341844.2	Ankrd27	VPS9-ankyrin repeat-containing protein	5.16684	-1.93757	-1.93757	0
	ENSRNOG00000023261	XP_228708.2	Ube2q2l	ubiquitin-conjugating enzyme E2Q family member 2-like(Ube2q2l)	5.15471	-1.93302	-1.93302	0.0302623
	ENSRNOG00000011652	XP_230567.3	SPPL2A	signal peptide peptidase-like 2A(Sppl2a)	5.12678	-1.92254	-1.92254	0.116811
	ENSRNOG00000017090	XP_214649.3	RGD1308706	RIKEN cDNA 4921524J17	5.09965	-1.91237	-1.91237	0
	ENSRNOG00000003075	NP_001013887.1	TMEM39A	transmembrane protein 39a(Tmem39a)	5.09137	-1.90926	-1.90926	0.237249
	ENSRNOG00000012180	NP_073183.1	rab5a	RAB5A, member RAS oncogene family	5.09104	-1.90914	-1.90914	0
	ENSRNOG00000025459	XP_216910.3	mars	methionyl-tRNA synthetase(Mars)	5.08607	-1.90728	-1.90728	0
	ENSRNOG00000025106	XM_008762385.1	Ppp1r16b	peroxiredoxin 1	5.08003	-1.90501	-1.90501	0
	ENSRNOG00000025937	XP_345907.2	Zfp26	zinc finger protein 26(Zfp26)	5.07679	-1.9038	-1.9038	0.145955
	ENSRNOG00000012878	NM_012511	ATP7b	ATPase, Cu++ transporting, beta polypeptide	5.07049	-1.90143	-1.90143	0.0177506
	ENSRNOG00000028239	NM_001107360.1	Dip2c	disco-interacting protein 2 homolog C	5.0702	-1.90133	-1.90133	0.0302623
	ENSRNOG00000014355	XP_215704.1	cisd2	RIKEN cDNA 1500009M05	5.05659	-1.89622	-1.89622	0.0312129
	ENSRNOG00000028377	XM_345572	Mplvo	myeloproliferative leukemia virus oncogene	5.04407	-1.89153	-1.89153	0.634159
	ENSRNOG00000023523	XM_008767925.2	Nlrp1b	NLR family,pyrin domain containing1B	5.03944	-1.88979	-1.88979	0.31652
	ENSRNOG00000011931	NP_001004446.1	Smarca2	SWI/SNF related, matrix associated, actin dependent regulator of chromatin, subfamily a, member 2(Smarca2)	5.02504	-1.88439	-1.88439	0.0432222
	ENSRNOG00000020139	XM_001070697	LOC361980	RIKEN cDNA 2810403A07	5.01251	-1.87969	-1.87969	0.116811
	ENSRNOG00000020799	XP_214895.2	polr2i	RNA polymerase II subunit I(Polr2i)	5.00752	-1.87782	-1.87782	0.0744441
	ENSRNOG00000019463	NP_001009699.1	MAD2L1BP	MAD2L1 binding protein(Mad2l1bp)	5.00002	-1.87501	-1.87501	0.0432222
	ENSRNOG00000024977	NM_001303144.1	Safb2	scaffold attachment factor B2	4.96635	-1.86238	-1.86238	0.0312129
	ENSRNOG00000007036	NM_012775.2	TGFBR1	TGF-beta receptor type I precursor	4.95676	-1.85878	-1.85878	0.0103418
	ENSRNOG00000023274	XP_341871.2	Lrrc28	leucine rich repeat containing 28(Lrrc28)	4.95478	-1.85804	-1.85804	0.237249
	ENSRNOG00000021310	NP_001019935.1	Slc36a3	solute carrier family 36, member 3(Slc36a3)	4.9491	-1.76576	-1.94607	0
	ENSRNOG00000018421	XP_341875.2	AEN	apoptosis enhancing nuclease(Aen)	4.94469	-1.85426	-1.85426	0.116811
	ENSRNOG00000018183	NM_001039026	Rbaf600	ZUBR1	4.93887	-1.85208	-1.85208	0.634159
	ENSRNOG00000020577	NP_001009967.1	PIP5K1C	phosphatidylinositol-4-phosphate 5-kinase type 1 gamma(Pip5k1c)	4.91328	-1.84248	-1.84248	0.0471093
	ENSRNOG00000021459	XM_002729377.5	RGD1563231	immunoglobulin kappa-chain VK-1	4.90737	-1.84026	-1.84026	0
	ENSRNOG00000026655	NM_001106926.1	D2hgdh	D-2-hydroxyglutarate dehydrogenase	4.89434	-1.83538	-1.83538	0.0744441
	ENSRNOG00000023407	XP_344561.1	MRPL36	mitochondrial ribosomal protein L36(Mrpl36)	4.89105	-1.83414	-1.83414	0.0471093
	ENSRNOG00000006628	XP_232473.3	DUSP16	dual specificity phosphatase 16(Dusp16)	4.88817	-1.83306	-1.83306	0.145955
	ENSRNOG00000025153	NM_001108260.1	Baz2b	bromodomain adjacent tozinc finger domain, 2B (Baz2b)	4.85951	-1.82231	-1.82231	0.145955
	ENSRNOG00000007763	NM_053827	LH1	procollagen-lysine 1, 2-oxoglutarate 5-dioxygenase 1	4.85921	-1.82221	-1.82221	0.237249
	ENSRNOG00000012138	NM_001107420	Rbmxrtl	RNA binding motif protein, X chromosome retrogene-like; RNA binding motif protein, X chromosome retrogene	4.85016	-1.81881	-1.81881	0.237249
	ENSRNOG00000019014	NM_024361.1	NDST1	Heparan sulfate N-deacetylase/N-sulfotransferase	4.8111	-1.80416	-1.80416	0.0177506
	ENSRNOG00000016763	NM_001109904.1	Fgfr4	Fgfr4 protein.	4.80463	-1.80174	-1.80174	0.0312129
	ENSRNOG00000007240	XP_232622.2	rrs1	ribosome biogenesis regulator homolog(Rrs1)	4.79284	-1.79731	-1.79731	0.0312129
	ENSRNOG00000022173	NP_001013903.1	GATAD2A	GATAzinc finger domain containing 2A(Gatad2a)	4.79266	-1.79725	-1.79725	0.116811
	ENSRNOG00000000096	NM_031712.1	PDZK1	PDZ domain containing 1	4.78198	-1.79324	-1.79324	0.0177506
	ENSRNOG00000025118	NM_031570.2	Rps7	ribosomal protein S7	4.76332	-1.68258	-1.88991	0.0177506
	ENSRNOG00000020293	NM_022639.1	CHRNA10	Neuronal acetylcholine receptor protein,alpha-10 subunit precursornd(NACHRalpha10)	4.75484	-1.78306	-1.78306	0.0177506
	ENSRNOG00000020581	XM_008759948.2	LOC729800	putative ZP domain-containing protein LOC729800	4.74667	-1.78	-1.78	0.116811
	ENSRNOG00000025140	XP_343256.2	Zfat	zinc finger and AT hook domain containing(Zfat)	4.74172	-1.77814	-1.77814	0
	ENSRNOG00000015673	NP_001001269.1	Olr70	olfactory receptor Olr70	4.71045	-1.76642	-1.76642	0.116811
	ENSRNOG00000026974	NP_001014178.1	Dbndd1	dysbindin domain containing 1(Dbndd1)	4.71001	-1.76625	-1.76625	0
	ENSRNOG00000010445	NM_001047902.1	Zc3h11a	zinc finger CCCH-type containing 11A (Zc3h11a)	4.7084	-1.76565	-1.76565	0.48229
	ENSRNOG00000025974	NM_001000153.1	Olr119	olfactory receptor 119 (Olr119)	4.70693	-1.7651	-1.7651	0.0312129
	ENSRNOG00000019516	XM_017590462.1	LOC690182	Egl nine homolog 1 (Hypoxia-inducible factor prolyl hydroxylase 2) (HIF-prolyl hydroxylase 2) (HIF-PH2) (HPH-2) (SM-20)	4.69393	-1.76023	-1.76023	0.31652
	ENSRNOG00000020468	XP_214592.3	STARD4	StAR-related lipid transfer domain containing 4(Stard4)	4.69183	-1.75943	-1.75943	0
	ENSRNOG00000028549	NP_001009180.1	CAPZA2	capping protein (actin filament) muscle Z-line, alpha 2	4.69015	-1.75881	-1.75881	0.0177506
	ENSRNOG00000018131	NM_001013913.1	Slc16a4	solute carrier family 16, member 4	4.68313	-1.75617	-1.75617	0.0177506
	ENSRNOG00000025486	NM_001000273.1	Olr1691	olfactory receptor gene Olr1691	4.68283	-1.75606	-1.75606	0.0744441
	ENSRNOG00000018761	XP_215080.3	EIF3C	eukaryotic translation initiation factor 3, subunit C(Eif3c)	4.66534	-1.88944	-1.60956	0
	ENSRNOG00000025679	NP_898879.2	Stk40	serine/threonine kinase 40(Stk40)	4.65475	-1.74553	-1.74553	0.0432222
	ENSRNOG00000026567	NM_001136162.1	Ttc13	tetratricopeptide repeat domain 13	4.65324	-1.74496	-1.74496	0.0432222
	ENSRNOG00000014881	NM_001001365.1	Olr1049	olfactory receptor gene Olr1049	4.65284	-1.74481	-1.74481	0.0744441
	ENSRNOG00000024661	XM_006245994.3	HN1L	Hematological and neurological expressed 1-like protein (HN1-like protein).	4.6452	-1.74195	-1.74195	0.0432222
	ENSRNOG00000018627	NM_172033	Plekhb1	pleckstrin homology domain containing, family B (evectins) member 1	4.63918	-1.73969	-1.73969	0.116811
	ENSRNOG00000015459	XM_001067127	HrC3	HEAT repeat containing 3	4.63881	-1.73955	-1.73955	0.237249
	ENSRNOG00000019688	NM_001107393.2	DIAPH1	diaphanous-related formin 1	4.63821	-1.73933	-1.73933	0.0471093
	ENSRNOG00000028405	NM_001305172.1	Diaph3	diaphanous-related formin 3 (Diaph3)	4.62398	-1.73399	-1.73399	0.237249
	ENSRNOG00000007128	NP_001020903.1	RGD1559582	NOP56 ribonucleoprotein(Nop56)	4.61973	-1.7324	-1.7324	0.0302623
	ENSRNOG00000026708	XM_017588520.1	Spetex-2H	RIKEN cDNA 1700001E04	4.61839	-1.7319	-1.7319	0.0471093
	ENSRNOG00000012865	NP_001008329.1	PARP3	poly (ADP-ribose) polymerase family, member 3(Parp3)	4.61471	-1.73052	-1.73052	0.116811
	ENSRNOG00000024990	XP_575157.1	Ppp1r1c	protein phosphatase 1, regulatory (inhibitor) subunit 1C(Ppp1r1c)	4.60335	-1.72625	-1.72625	0.0103418
	ENSRNOG00000018561	NM_001106363	Pprc1	peroxisome proliferator-activated receptor gamma, coactivator-related 1	4.60292	-1.7261	-1.7261	0.0744441
	ENSRNOG00000027210	XM_008758169.2	RGD1565478	Immunoglobulin heavy chain	4.58716	-1.72019	-1.72019	0.0302623
	ENSRNOG00000018453	XP_235295.3	LOC500881	NOP2ndnucleolarndprotein(Nop2)	4.58654	-1.71995	-1.71995	0.0103418
	ENSRNOG00000009474	XP_221037.2	DDX42	DEAD-box helicase 42(Ddx42)	4.57772	-1.71664	-1.71664	0
	ENSRNOG00000027721	NM_001103355.1	Fbxl13	F-box and leucine-rich repeat protein 13	4.5771	-1.71641	-1.71641	0.0177506
	ENSRNOG00000017583	NP_001011964.1	MAPKAP1	mitogen-activated protein kinase associated protein 1(Mapkap1)	4.57405	-1.71527	-1.71527	0.850373
	ENSRNOG00000020674	XM_001053108	Rpl27	ribosomal protein L27	4.57273	0.666983	-4.09653	0.0103418
	ENSRNOG00000013516	XR_001839694	SF3B1	Spliceosomal protein SAP155 (Fragment).	4.56903	-1.71339	-1.71339	0.116811
	ENSRNOG00000019724	XP_215144.3	Ganab	glucosidase II alpha subunit(Ganab)	4.56052	-1.7102	-1.7102	0.145955
	ENSRNOG00000023519	NM_031001.2	Ube2d4	ubiquitin-conjugating enzyme E2D 2	4.56011	-1.67077	-1.74931	0.0471093
	ENSRNOG00000018353	NP_001019949.1	RAD17	RAD17 checkpoint clamp loader component(Rad17)	4.5562	-1.70857	-1.70857	0.0302623
	ENSRNOG00000025056	NM_001037783.2	Lrrc74a	Maternal antigen that embryos require	4.54766	-1.70537	-1.70537	0
	ENSRNOG00000004100	NM_023985	TRIB1	G-protein-coupled receptor induced protein GIG2 (Fragment).	4.53409	-1.70028	-1.70028	0.145955
	ENSRNOG00000025634	NM_001098803.1	Zfhx2	Retinazinc finger homeodomain protein.	4.53345	-1.70005	-1.70005	0.0302623
	ENSRNOG00000028440	NP_001019486.1	LOC499949	APC down-regulated 1 like(Apcdd1l)	4.52716	-1.69768	-1.69768	0.31652
	ENSRNOG00000026191	XM_017593657.1	LOC108350918	endogenous retrovirus group K member 24 Gag polyprotein-like	4.51647	-1.14876	-2.23859	0
	ENSRNOG00000007948	NM_013193.1	NF2	Merlin (Schwannomin) (Neurofibromin 2) (Fragment).	4.51434	-1.69288	-1.69288	0.0312129
	ENSRNOG00000025522	NP_001017471.1	Atf7ip2	activating transcription factor 7 interacting protein 2(Atf7ip2)	4.50599	-1.68975	-1.68975	0.237249
	ENSRNOG00000016419	NM_053326	PDLIM5	Enigma homolog (Enigma-like PDZ and LIM domains protein).	4.49383	-1.68519	-1.68519	0.116811
	ENSRNOG00000027696	XM_017594543.1	Catsperb	cation channel sperm associated auxiliary subunit beta	4.47241	-1.67715	-1.67715	0.0177506
	ENSRNOG00000021276	NM_017178	BMP2	bone morphogenetic protein 2	4.45702	-1.67138	-1.67138	0.145955
	ENSRNOG00000018225	XM_342551	Tp53inp2	Tumor protein p53 inducible nuclear protein 2 (Fragment).	4.45547	-1.6708	-1.6708	0
	ENSRNOG00000012791	NP_445955.1	JUB	ajuba LIM protein(Ajuba)	4.44185	-1.6657	-1.6657	0
	ENSRNOG00000010186	NP_001014119.1	LOC315970	carnitine deficiency-associated gene expressed in ventricle 3(Cdv3)	4.42793	-2.34018	-0.980767	0.0103418
	ENSRNOG00000025469	XM_008761864.2	Acvr1	activin A receptor type 1	4.42184	-0.448254	-2.86813	0
	ENSRNOG00000021913	XP_218250.2	NLRP9	NLR family,pyrin domain containing9(Nlrp9)	4.42049	0.804533	-4.1199	0.237249
	ENSRNOG00000028063	NP_001014213.1	tmem38b	transmembrane protein 38B(Tmem38b)	4.3981	-1.64929	-1.64929	0.634159
	ENSRNOG00000009505	XP_342936.2	CD164L2	CD164 molecule like 2(Cd164l2)	4.39574	-1.6484	-1.6484	0
	ENSRNOG00000024636	NM_022254.3	GPR85	Probable G-protein coupled receptor 85 (Super conserved receptor expressed in brain 2) (PKrCx1).	4.39023	-1.64634	-1.64634	0.0312129
	ENSRNOG00000023479	XR_001835288.1	LOC367381	RIKEN cDNA 1700001E04	4.37645	-1.64117	-1.64117	0
	ENSRNOG00000015144	NP_001017454.1	RGD1307799	IST1, ESCRT-III associated factor(Ist1)	4.37566	-1.64087	-1.64087	0.0432222
	ENSRNOG00000025079	NP_001020881.1	FAM126B	family with sequence similarity 126, member B(Fam126b)	4.36277	-1.63604	-1.63604	0
	ENSRNOG00000025682	NM_001261404.1	Ino80	INO80 complex subunit (Ino80)	4.361	-1.63538	-1.63538	0.145955
	ENSRNOG00000013533	XM_017599684	ACIN1	Acin1_predicted protein (Fragment).	4.3475	-1.63031	-1.63031	0.116811
	ENSRNOG00000022383	XM_017604686.1	LOC108352618	endogenous retrovirus group K member 113 Gag polyprotein-like	4.34382	-1.62893	-1.62893	0
	ENSRNOG00000008577	XP_213526.3	fbf1	Fas binding factor 1(Fbf1)	4.34308	-1.62865	-1.62865	0.0302623
	ENSRNOG00000021151	XM_001074638	PPP1R14b	protein phosphatase 1, regulatory (inhibitor) subunit 14B; protein phosphatase 1, regulatory (inhibitor) subunit 14B	4.34198	-1.62824	-1.62824	0.145955
	ENSRNOG00000028121	XP_221107.2	Otop2	otopetrin 2(Otop2)	4.32763	-1.62286	-1.62286	0.0471093
	ENSRNOG00000019949	XP_214890.1	mRpS12	mitochondrial ribosomal protein S12(Mrps12)	4.32687	-1.62258	-1.62258	0.0302623
	ENSRNOG00000017085	NM_001107323.1	TUBGCP3	Tubgcp3_predicted protein (Fragment).	4.32441	-1.62165	-1.62165	0.0471093
	ENSRNOG00000027935	XM_574914	MGC27085	hypothetical protein MGC27085	4.32349	-1.62131	-1.62131	0.0302623
	ENSRNOG00000020792	XP_340911.2	Etv4	ets variant 4(Etv4)	4.32274	-1.62103	-1.62103	0.0471093
	ENSRNOG00000026959	NM_001034998.2	Ctps2	CTP synthase 2	4.31762	-1.61911	-1.61911	0.0103418
	ENSRNOG00000021373	XM_002726973.5	Cox14	cytochrome c oxidase assembly protein 14	4.30871	-0.837855	-2.39368	0.0103418
	ENSRNOG00000013565	XP_218515.1	znf507	zinc finger protein 507(Zfp507)	4.30499	-1.61437	-1.61437	0.0471093
	ENSRNOG00000028086	NM_001013959.1	LOC302576	mgclh	4.2983	-1.61186	-1.61186	0.0744441
	ENSRNOG00000017998	XP_226710.1	S100Z	S100 calcium binding protein Z(S100z)	4.29257	-1.60971	-1.60971	0.0744441
	ENSRNOG00000028028	NM_001000413.1	Olr867	olfactory receptor gene Olr867	4.25465	-1.59549	-1.59549	0.145955
	ENSRNOG00000016151	XP_237094.2	Ankrd23	ankyrin repeat domain 23(Ankrd23)	4.2491	-1.59341	-1.59341	0
	ENSRNOG00000027161	NM_001007737	RGD1110059E24	RIKEN cDNA 1110059E24	4.2428	-1.59105	-1.59105	0.237249
	ENSRNOG00000023605	NP_001014785.1	NCBP1	nuclear cap binding protein subunit 1(Ncbp1)	4.23967	-1.58987	-1.58987	0.0302623
	ENSRNOG00000023945	XM_006227224.2	LOC102549291	zinc finger protein 120-like	4.23756	-1.58908	-1.58908	0.0432222
	ENSRNOG00000014447	NM_012565	GK	Hexokinase D	4.23565	-1.58837	-1.58837	0
	ENSRNOG00000023568	NM_001025643.1	Fbl	fibrillarin	4.23296	-1.58736	-1.58736	0.0744441
	ENSRNOG00000026474	XP_343028.2	cad	carbamoyl-phosphate synthetase 2, aspartate transcarbamylase, and dihydroorotase(Cad)	4.2305	-1.58644	-1.58644	0.237249
	ENSRNOG00000021249	XP_575239.1	Ap5s1	adaptor-related protein complex 5, sigma 1 subunit(Ap5s1)	4.2303	-1.58636	-1.58636	0.48229
	ENSRNOG00000017489	XP_226533.3	Gse1	Gse1 coiled-coil protein(Gse1)	4.22275	-1.58353	-1.58353	0
	ENSRNOG00000019656	NP_001012047.1	BTD	biotinidase(Btd)	4.22241	-1.22629	-1.94052	0
	ENSRNOG00000028653	NM_021264.3	Rpl35a	ribosomal protein L35a	4.21992	0.625647	-3.79059	0
	ENSRNOG00000023633	XM_236253	CRABP1	Cellular retinoic acid binding protein 1(CRABP-I) (Retinoic acid-binding protein I, cellular) (Fragment).	4.20512	-1.57692	-1.57692	0
	ENSRNOG00000024488	NM_001107123.1	Tnrc18	zinc finger protein 469	4.17963	-1.56736	-1.56736	0.0471093
	ENSRNOG00000010253	XP_232342.3	CD163	CD163 molecule(Cd163)	4.17551	-1.56582	-1.56582	0.31652
	ENSRNOG00000027733	XM_001078788	Lair1	leukocyte-associated immunoglobulin-like receptor 1	4.16934	-1.5635	-1.5635	0.116811
	ENSRNOG00000020273	NM_001110319.1	Maz	MYC associatedzinc finger protein	4.15781	-1.55918	-1.55918	0.31652
	ENSRNOG00000007141	XM_216656	PREB	Prolactin regulatory element-binding protein (Mammalian guanine nucleotide exchange factor mSec12).	4.14711	-1.55517	-1.55517	0.0103418
	ENSRNOG00000021720	NP_001005890.1	DCRIR4	dendritic cell inhibitory receptor 4	4.1418	-1.55317	-1.55317	0.0432222
	ENSRNOG00000013920	XP_225989.3	Arhgap26	Rho GTPase activating protein 26(Arhgap26)	4.1266	-1.54747	-1.54747	0.0471093
	ENSRNOG00000024788	XM_232777	ODC	ornithine decarboxylase	4.12591	-1.54722	-1.54722	0.31652
	ENSRNOG00000007822	NP_001015004.1	VGLL4	vestigial-like family member 4(Vgll4)	4.12425	-1.5466	-1.5466	0.0302623
	ENSRNOG00000014289	XP_217432.3	Arpc2	actin related protein 2/3 complex, subunit 2(Arpc2)	4.1237	-0.642075	-2.4507	0.0312129
	ENSRNOG00000018299	XP_225875.3	RGD1564677	transcription factor ONECUT2	4.10924	-0.814807	-2.26713	0.0103418
	ENSRNOG00000013323	NM_001106204.1	Rnf217	ring finger protein 217	4.10737	-1.54026	-1.54026	0.145955
	ENSRNOG00000027143	XR_001844205.1	LOC108351313	uncharacterized LOC108351313	4.10588	-1.53971	-1.53971	0
	ENSRNOG00000022930	NM_001106946.1	Mageb5	MAGE family member B5	4.10261	-1.53848	-1.53848	0.0471093
	ENSRNOG00000012288	XM_017592328.1	Ttn	titin	4.09895	-1.53711	-1.53711	0.31652
	ENSRNOG00000026003	NM_001114391.1	Rpl7a	ribosomal protein L7a	4.09239	1.49772	-4.56701	0.0177506
	ENSRNOG00000018506	NP_001001001.1	Olr46	olfactory receptor Olr46	4.08779	-1.53292	-1.53292	0.0432222
	ENSRNOG00000009205	NP_001009708.1	LMO4	LIM domain only 4(Lmo4)	4.08347	-1.5313	-1.5313	0.145955
	ENSRNOG00000013570	XP_343472.1	RAD54L2	RAD54-like 2 (S. cerevisiae)(Rad54l2)	4.08132	-1.53049	-1.53049	0.0312129
	ENSRNOG00000021004	XP_214916.3	Rasip1	Ras interacting protein 1(Rasip1)	4.07491	-1.52809	-1.52809	0.0432222
	ENSRNOG00000023332	XM_008761274.2	Hrnr	hornerin	4.07081	-1.52655	-1.52655	0.116811
	ENSRNOG00000023582	NM_001202463.1	Cd300le	Cd300 molecule-like family member E	4.07013	-1.5263	-1.5263	0.634159
	ENSRNOG00000010543	XP_235989.3	SRPR	SRP receptor alpha subunit(Srpra)	4.06895	-1.52586	-1.52586	0.0177506
	ENSRNOG00000018326	XP_214296.2	pgls	6-phosphogluconolactonase(Pgls)	4.04742	-1.51778	-1.51778	0.0744441
	ENSRNOG00000013002	XP_215485.2	GPBP1	GC-rich promoter binding protein 1(Gpbp1)	4.04434	-1.51663	-1.51663	0.116811
	ENSRNOG00000020928	NM_134369	Cyp2a1	Cytochrome P450 2A1	4.03505	-3.12045	0.0941645	0.0312129
	ENSRNOG00000028409	XP_578232.1	ANKRD7	Ankyrin repeat domain protein 7 (Testis-specific protein TSA806)	4.03479	-1.51305	-1.51305	0.0103418
	ENSRNOG00000025970	XM_006245308.3	LOC102551819	U3 small nucleolar RNA-associated protein 14 homolog B-like	4.0295	-1.51106	-1.51106	0.0177506
	ENSRNOG00000022505	XM_001054454	SLC17A4	solute carrier family 17 (sodium phosphate), member 4; solute carrier family 17 (sodium phosphate), member 4	4.02568	-1.50963	-1.50963	0.145955
	ENSRNOG00000022537	XM_006229263.3	E2F8	RGD1308091_predicted protein (Fragment).	4.02154	-1.50808	-1.50808	0.0471093
	ENSRNOG00000010264	NM_001108613.1	Slc17a9	bA305P22.2.1	4.00019	-1.50007	-1.50007	0.0103418
	ENSRNOG00000015573	NM_031023.1	CTBS	Di-N-acetylchitobiase precursor	3.99913	-1.49968	-1.49968	0.0744441
	ENSRNOG00000012190	XP_236535.1	CLDN2	claudin-2	3.98529	-1.49448	-1.49448	0
	ENSRNOG00000025769	XM_017593657.1	LOC108350918	endogenous retrovirus group K member 24 Gag polyprotein-like	3.95692	-1.48385	-1.48385	0
	ENSRNOG00000014117	NM_012580	HMOX1	Heme oxygenase 1	3.95359	-1.4826	-1.4826	0.237249
	ENSRNOG00000003271	XM_006240789.3	Pan2	PAN2 poly(A) specific ribonuclease subunit (Pan2)	3.94258	-1.47847	-1.47847	0.237249
	ENSRNOG00000012514	NP_001014050.1	Abhd17b	abhydrolase domain containing 17B(Abhd17b)	3.92619	-1.47232	-1.47232	0.116811
	ENSRNOG00000008215	XP_221124.1	TRIM47	tripartite motif-containing 47(Trim47)	3.92505	-1.47189	-1.47189	0
	ENSRNOG00000022364	NM_199490	DSG4	Desmoglein-4 precursor.	3.92379	-1.47142	-1.47142	0
	ENSRNOG00000022565	XP_573882.1	Lrrc25	leucine rich repeat containing 25(Lrrc25)	3.923	-1.47112	-1.47112	0.145955
	ENSRNOG00000014900	NM_013086	CREM	cAMP responsive element modulator.	3.9228	-1.47105	-1.47105	0
	ENSRNOG00000015226	NM_001106452.1	MAN1A2	mannosidase, alpha, class 1A, member 2	3.91964	-1.46986	-1.46986	0.0302623
	ENSRNOG00000019484	NM_053818.2	Slc6a9	Sodium- and chloride-dependent glycine transporter 1 (GlyT1) (GlyT-1) (Solute carrier family 6 member 9).	3.91911	-1.46967	-1.46967	0.116811
	ENSRNOG00000022676	NM_001106220.1	Nlrp4a	NLR family,pyrin domain containing4A	3.91788	-1.4692	-1.4692	0.0302623
	ENSRNOG00000026558	NM_145878.1	Fabp5	fatty acid binding protein 5	3.91365	-1.46762	-1.46762	0
	ENSRNOG00000026754	XP_218997.3	usp47	ubiquitin specific peptidase 47(Usp47)	3.90883	-1.46581	-1.46581	0.0744441
	ENSRNOG00000023463	XP_221404.3	PARP9	poly (ADP-ribose) polymerase family, member 9(Parp9)	3.90726	-1.46522	-1.46522	0.0312129
	ENSRNOG00000026274	NP_001000561.1	Olr482	olfactory receptor Olr482	3.90704	-1.46514	-1.46514	0.0471093
	ENSRNOG00000011382	XP_226076.2	WDR33	WD repeat domain 33(Wdr33)	3.9054	-1.46452	-1.46452	0.0312129
	ENSRNOG00000010550	NM_001008376.1	Trappc3	Trafficking protein particle complex subunit 3.	3.89079	-1.45905	-1.45905	0.116811
	ENSRNOG00000000165	NM_012621	Pfkfb1	6-phosphofructo-2-kinase/fructose-2,6-biphosphatase 1	3.88092	-1.45535	-1.45535	0
	ENSRNOG00000017282	NM_133396	Tesk2	testis-specific kinase 2	3.86452	-1.44919	-1.44919	0.634159
	ENSRNOG00000017488	NM_001008364	snx24	sorting nexin 24	3.85985	-1.44744	-1.44744	0.116811
	ENSRNOG00000020744	NM_031006.1	ADAR	Double-stranded RNA-specific adenosine deaminase	3.85781	-1.44668	-1.44668	0.0302623
	ENSRNOG00000018236	NP_064476.1	LOC56825	chymosin(Cym)	3.85375	-1.44516	-1.44516	0.0312129
	ENSRNOG00000020559	NP_001028929.1	CDKN1C	cyclin-dependent kinase inhibitor 1C, p57 isoform 1	3.84991	-1.44372	-1.44372	0.237249
	ENSRNOG00000010275	XP_342602.2	Slc17a9	solute carrier family 17 member 9(Slc17a9)	3.84899	-1.44337	-1.44337	0
	ENSRNOG00000009643	XP_239335.2	Msl1	male specific lethal 1 homolog(Msl1)	3.84886	-1.44332	-1.44332	0.0744441
	ENSRNOG00000013908	XP_230758.3	RGD1559748	BPI fold containing family A, member 5(Bpifa5)	3.84738	-1.44277	-1.44277	0.0471093
	ENSRNOG00000020756	NM_001013249.1	Dhx30	DExH-box helicase 30	3.84664	-1.44249	-1.44249	0.0471093
	ENSRNOG00000025437	XM_017595225.1	Ubr5	ubiquitin protein ligase E3 component n-recognin 5 (Ubr5)	3.84519	-1.44194	-1.44194	0.237249
	ENSRNOG00000021129	XM_008759159	RGD1308428	RIKEN cDNA 4931406P16	3.84234	-1.44088	-1.44088	0.116811
	ENSRNOG00000004517	NM_001191892.1	Igf-I	Insulin-like growth factor I precursor (IGF-I) (Somatomedin)	3.84105	-1.44039	-1.44039	0
	ENSRNOG00000026739	NM_053330.1	Rpl21	ribosomal protein L21	3.83014	-1.4363	-1.4363	0.0103418
	ENSRNOG00000026115	XP_219364.3	ZNF646	zinc finger protein 646(Zfp646)	3.82397	-1.43399	-1.43399	0.31652
	ENSRNOG00000021058	NP_001012067.1	GRWD1	glutamate-rich WD repeat containing 1(Grwd1)	3.81632	-1.43112	-1.43112	0.116811
	ENSRNOG00000008981	XM_001076624	PDCD6IP	Programmed cell death 6 interacting protein (ALG-2 interacting protein X); programmed cell death 6 interacting protein	3.80602	-1.42726	-1.42726	0.634159
	ENSRNOG00000007418	XP_222661.3	Ipo9	importin 9(Ipo9)	3.80014	-1.42505	-1.42505	0.0744441
	ENSRNOG00000016036	XP_214609.3	Rprd1a	regulation of nuclear pre-mRNA domain containing 1A(Rprd1a)	3.79185	-1.42194	-1.42194	0.0744441
	ENSRNOG00000027293	XR_001838725.1	LOC1083514	uncharacterized LOC1083514	3.77576	-1.41591	-1.41591	0.0312129
	ENSRNOG00000017923	NM_017275.1	Pnck	Calcium/calmodulin-dependent protein kinase type 1B	3.77428	-1.41536	-1.41536	0.0177506
	ENSRNOG00000001964	NM_019195	CD47	Cd47 molecule	3.77084	-0.0349406	-2.79319	0.0312129
	ENSRNOG00000026214	NM_012839.2	Cycs	Cytochrome c, somatic	3.76859	-1.06571	-1.76073	0.0744441
	ENSRNOG00000023356	NM_001110141.1	EIF5B	eukaryotic translation initiation factor 5B	3.76599	-1.41225	-1.41225	0.0471093
	ENSRNOG00000023468	NM_020098.1	Pclo	piccolo (presynaptic cytomatrix protein) (Pclo)	3.76509	-1.41191	-1.41191	0.237249
	ENSRNOG00000028513	NM_134351.1	Mat2a	methionine adenosyltransferase 2A	3.76307	-1.41115	-1.41115	0.116811
	ENSRNOG00000021979	NM_001270835.1	Dusp14	dual specificity phosphatase 14	3.76002	-1.41001	-1.41001	0.850373
	ENSRNOG00000008965	NM_058208	SOCS2	Suppressor of cytokine signaling 2 (SOCS-2) (Cytokine-inducible SH2 protein 2)	3.75851	-1.40944	-1.40944	0
	ENSRNOG00000003897	XM_001081230	C1a1	collagen, type I, alpha 1	3.7417	-1.40314	-1.40314	0.31652
	ENSRNOG00000028151	NM_001107453.1	Brd9	bromodomain containing 9 (Brd9)	3.73224	-0.898641	-1.90054	0.116811
	ENSRNOG00000000221	NM_212524	Abhd5	abhydrolase domain containing 5	3.72333	-1.39625	-1.39625	0.0744441
	ENSRNOG00000021725	NM_001013983.1	Mlec	Protein KIAA0152 precursor	3.72265	-1.39599	-1.39599	0.0471093
	ENSRNOG00000018305	NP_037161.1	ST8SIA3	ST8 alpha-N-acetyl-neuraminide alpha-2,8-sialyltransferase 3(St8sia3)	3.71662	-1.39373	-1.39373	0.145955
	ENSRNOG00000007545	NM_199115	ANGPTL4	Angiopoietin-related protein 4 precursor (Angiopoietin-like 4) (Hepatic fibrinogen/angiopoietin-related protein) (HFARP).	3.71577	-1.39341	-1.39341	0
	ENSRNOG00000022225	XM_001054554	Lrrc19	leucine rich repeat containing 19	3.71487	-1.39308	-1.39308	0.31652
	ENSRNOG00000014479	XP_227556.2	CTTNBP2NL	CTTNBP2 N-terminal like(Cttnbp2nl)	3.71304	-1.39239	-1.39239	0.634159
	ENSRNOG00000023995	XM_346038	Ankrd39	ankyrin repeat domain 39	3.71122	-1.39171	-1.39171	0.48229
	ENSRNOG00000009052	XM_006236475.3	Igf2bp3	insulin-like growth factor 2 mRNA binding protein 3	3.70283	-1.38856	-1.38856	0
	ENSRNOG00000028404	NP_612530.1	PPP1R1B	protein phosphatase 1, regulatory (inhibitor) subunit 1B(Ppp1r1b)	3.70265	-1.38849	-1.38849	0.0432222
	ENSRNOG00000018556	NP_997685.1	tomm40	translocase of outer mitochondrial membrane 40(Tomm40)	3.70262	-1.38848	-1.38848	0.31652
	ENSRNOG00000021033	NM_001012001.1	Lrrc2	leucine rich repeat containing 2	3.6963	-1.38611	-1.38611	0
	ENSRNOG00000024657	NM_001109069.1	MFSD4	major facilitator superfamily domain containing 4	3.68856	-1.03146	-1.73496	0.0302623
	ENSRNOG00000025012	XM_001061520	ChAT	choline acetyltransferase	3.68513	-1.38193	-1.38193	0.0744441
	ENSRNOG00000021110	NM_001013912	AF1q	myeloid/lymphoid or mixed-lineage leukemia (trithorax homolog, Drosophila); translocated to, 11	3.66508	-1.37441	-1.37441	0.0744441
	ENSRNOG00000024060	XM_017599027.1	LOC108352618	endogenous retrovirus group K member 113 Gag polyprotein-like	3.66495	-1.37436	-1.37436	0.0302623
	ENSRNOG00000024654	NM_134403.2	Abtb2	ankyrin repeat and BTB domain containing 2	3.65938	-1.37227	-1.37227	0.0471093
	ENSRNOG00000015568	XP_573934.1	ppapdc1b	phospholipid phosphatase 5(Plpp5)	3.65767	-1.37162	-1.37162	0.237249
	ENSRNOG00000024889	NP_001014091.1	SNIP1	Smad nuclear interacting protein 1(NEWGENE_1359268)	3.65629	-1.37111	-1.37111	0.48229
	ENSRNOG00000025127	NM_017177.1	Chkb	choline kinase beta	3.65491	-1.37059	-1.37059	0
	ENSRNOG00000023679	XM_008763003.2	PRDM5	PR/SET domain 5	3.65241	-1.36965	-1.36965	0.0432222
	ENSRNOG00000024900	XM_008768404.2	Nol11	nucleolar protein 11	3.6522	-1.36958	-1.36958	0.31652
	ENSRNOG00000016987	XP_225698.3	pstpip2	proline-serine-threonine phosphatase-interacting protein 2(Pstpip2)	3.65013	-1.3688	-1.3688	0.0177506
	ENSRNOG00000004657	XP_347237.1	SEC23A	Sec23 homolog A, coat complex II component(Sec23a)	3.63918	-1.00325	-1.72613	0.145955
	ENSRNOG00000012882	XP_341844.2	Ankrd27	VPS9-ankyrin repeat-containing protein	3.63678	-1.43432	-1.29327	0.0432222
	ENSRNOG00000012954	XP_575603.1	eefsec	eukaryotic elongation factor, selenocysteine-tRNA-specific(Eefsec)	3.62528	-1.35948	-1.35948	0.0302623
	ENSRNOG00000025312	NM_001001364.1	Olr1051	olfactory receptor gene Olr1051	3.62364	-1.35887	-1.35887	0
	ENSRNOG00000023193	XM_006225784.3	Prpf39	pre-mRNA processing factor 39 (Prpf39)	3.61673	-1.35628	-1.35628	0.237249
	ENSRNOG00000016122	NM_013134	HMGCR	3-hydroxy-3-methylglutaryl-CoA reductase	3.60954	-1.35358	-1.35358	0
	ENSRNOG00000016123	XP_344577.2	Rnf144b	ring finger protein 144B(Rnf144b)	3.60917	-1.35344	-1.35344	0.116811
	ENSRNOG00000022291	XM_017593657.1	LOC108350918	endogenous retrovirus group K member 24 Gag polyprotein-like	3.60807	-1.35303	-1.35303	0.0471093
	ENSRNOG00000021401	XP_575667.1	Lpar5	lysophosphatidic acid receptor 5(Lpar5)	3.60765	-1.35287	-1.35287	0.237249
	ENSRNOG00000028664	XM_001073732	GRLF1	glucocorticoid receptor DNA binding factor 1, pseudogene 1	3.60365	-1.35137	-1.35137	0.145955
	ENSRNOG00000027367	XM_017587667.1	Prss47	testicular serine protease 1	3.60327	-1.35123	-1.35123	0.0103418
	ENSRNOG00000010602	NP_068520.1	birc2	baculoviral IAP repeat-containing 2(Birc2)	3.60248	-1.35093	-1.35093	0.0103418
	ENSRNOG00000024128	NM_024398	ACO2	Aconitate hydratase, mitochondrial precursor	3.60191	-1.35072	-1.35072	0.237249
	ENSRNOG00000008728	XP_234477.3	Unc79	unc-79 homolog(C.ndelegans)(Unc79)	3.59269	-1.34726	-1.34726	0.237249
	ENSRNOG00000020653	NM_017192.1	S1PR2	Sphingosine 1-phosphate receptor Edg-5 (S1P receptor Edg-5) (G-protein coupled receptor H218) (AGR16) (Endothelial differentiation G-protein coupled receptor 5) (Sphingosine 1-phosphate receptor 2) (S1P2).	3.59131	-1.34674	-1.34674	0.0432222
	ENSRNOG00000026503	XP_344924.2	XRRA1	X-ray radiation resistance associated 1(Xrra1)	3.58588	-1.3447	-1.3447	0
	ENSRNOG00000008322	XM_001054596	Abca3	ATP-binding cassette, sub-family A (ABC1), member 3	3.58536	-1.34451	-1.34451	0.237249
	ENSRNOG00000025218	XM_006244645.3	LOC1025485	uncharacterized LOC1025485	3.58501	0.555863	-3.24462	0.0471093
	ENSRNOG00000027391	NM_001000368.1	Olr754	olfactory receptor gene Olr754	3.57595	-1.34098	-1.34098	0.0312129
	ENSRNOG00000019442	XP_214929.1	RGD1563029	Josephin domain containing 2(Josd2)	3.57555	-1.34083	-1.34083	0.0312129
	ENSRNOG00000016091	NM_001109574.1	TMEM169	transmembrane protein 169	3.56174	-1.24746	-1.42385	0.0312129
	ENSRNOG00000009028	NP_001028874.1	RNF126	ring finger protein 126(Rnf126)	3.5414	-1.32803	-1.32803	0.0177506
	ENSRNOG00000009552	NP_001008313.1	Serinc3	serine incorporator 3(Serinc3)	3.52288	-1.32108	-1.32108	0.31652
	ENSRNOG00000017484	NM_019280.1	Gja5	Gap junction alpha-5 protein (Connexin 40) (Cx40).	3.51546	-1.3183	-1.3183	0.116811
	ENSRNOG00000009535	NP_001026816.1	Stoml2	stomatin like 2(Stoml2)	3.51382	-1.31768	-1.31768	0.0471093
	ENSRNOG00000018166	NM_022627	Prab2	protein kinase, AMP-activated, beta 2 non-catalytic subunit	3.51345	-1.31755	-1.31755	0.0744441
	ENSRNOG00000020850	NM_053513.1	Mpp2	Dlg 2 (Fragment).	3.50154	-1.31308	-1.31308	0.145955
	ENSRNOG00000025997	NM_001008354.1	Mrrf	Ribosome recycling factor, mitochondrial precursor.	3.50053	-1.3127	-1.3127	0.116811
	ENSRNOG00000015004	XM_006225219.3	FSBP	fibrinogen silencer binding protein	3.49894	-1.3121	-1.3121	0.0312129
	ENSRNOG00000009090	NM_138910	DAD1	defender against cell death 1	3.49791	-3.07659	0.45316	0.31652
	ENSRNOG00000020389	XP_218460.3	Capn12	calpain 12(Capn12)	3.49374	-1.31015	-1.31015	0.116811
	ENSRNOG00000025581	XP_217642.3	vwa2	von Willebrand factor A domain containing 2(Vwa2)	3.49055	-1.30896	-1.30896	0.0471093
	ENSRNOG00000020608	NP_001011980.1	PPAN	peter pan homolog (Drosophila)(Ppan)	3.48718	-1.30769	-1.30769	0.0302623
	ENSRNOG00000010897	NM_001277232.1	NEK6	Serine/threonine-protein kinase Nek6	3.48659	-1.30747	-1.30747	0.0312129
	ENSRNOG00000022297	NM_023960	KCNMB4	potassium large conductance calcium-activated channel, subfamily M, beta member 4	3.48233	-1.30587	-1.30587	0.145955
	ENSRNOG00000020557	XM_017590442	RYR1	Ryanodine receptor type 1 (Fragment).	3.4817	-1.30564	-1.30564	0.145955
	ENSRNOG00000003049	NM_031682	HSD17B10	hydroxysteroid (17-beta) dehydrogenase 10	3.47591	0.261896	-2.86883	0.0744441
	ENSRNOG00000016829	NP_001008368.1	Isoc2b	isochorismatase domain containing 2b(Isoc2b)	3.44359	-1.29135	-1.29135	0.31652
	ENSRNOG00000009303	XM_008766384.2	Zwilch	zwilch kinetochore protein	3.44359	-1.29135	-1.29135	0
	ENSRNOG00000023620	XR_591848.2	LOC103691963	uncharacterized LOC103691963	3.44306	-1.29115	-1.29115	0.0302623
	ENSRNOG00000016486	NM_021754.1	NOP58	Nucleolar protein NOP5 (Nucleolar protein 5) (Nopp140 associated protein).	3.44174	-1.29065	-1.29065	0.0744441
	ENSRNOG00000008559	XM_008761951.2	Ubr3	ubiquitin protein ligase E3 component n-recognin 3	3.43935	-1.28976	-1.28976	0.0471093
	ENSRNOG00000025905	NM_022506.3	Rpl31	ribosomal protein L31	3.43334	-0.862307	-1.7127	0.0177506
	ENSRNOG00000019871	NM_022222	PrRP	prolactin releasing hormone	3.43033	-1.28637	-1.28637	0.237249
	ENSRNOG00000023643	XP_239639.2	Mmp17	matrix metallopeptidase 17(Mmp17)	3.42669	-1.28501	-1.28501	0.237249
	ENSRNOG00000004763	NM_013016	SHPS-1	signal-regulatory protein alpha	3.4266	-1.28497	-1.28497	0.31652
	ENSRNOG00000023660	NM_001100862.1	Fam13a	Fam13a1 protein	3.42356	-1.28383	-1.28383	0.0471093
	ENSRNOG00000012576	NM_173120	sg2	selenoprotein S	3.41632	-1.28112	-1.28112	0.145955
	ENSRNOG00000008095	NM_022671	HNF6	Hepatocyte nuclear factor 6 (HNF-6) (One cut domain family member 1)	3.41191	-1.27947	-1.27947	0
	ENSRNOG00000020943	XM_003750591.4	Nbeal2	neurobeachin-like 2	3.41007	-1.27878	-1.27878	0.237249
	ENSRNOG00000027167	NM_001270563.1	Eloc	elongin C	3.40892	-0.883129	-1.67356	0.0432222
	ENSRNOG00000013409	NM_017305	Gclm	Glutamate--cysteine ligase regulatory subunit	3.40529	-1.88832	-0.665645	0
	ENSRNOG00000025110	XP_574552.1	VWA3A	von Willebrand factor A domain containing 3A(Vwa3a)	3.4009	-1.27534	-1.27534	0.31652
	ENSRNOG00000024713	XM_001076675	RpL7a	60S ribosomal protein L7a	3.39973	-1.90124	-0.648555	0.0302623
	ENSRNOG00000017365	XP_218953.3	Klhl35	kelch-like family member 35(Klhl35)	3.39551	-1.27332	-1.27332	0.145955
	ENSRNOG00000018906	XP_220981.3	GHDC	GH3 domain containing(Ghdc)	3.39272	-1.27227	-1.27227	0.31652
	ENSRNOG00000002837	NM_001009541.1	ler2	Immediate early response gene 2 protein.	3.37756	-1.26659	-1.26659	0.237249
	ENSRNOG00000027742	XP_231125.3	ADAMTSL2	ADAMTS-like 2(Adamtsl2)	3.3687	-1.26326	-1.26326	0.31652
	ENSRNOG00000017204	XM_006254956.3	Pqlc1	PQ loop repeat containing 1	3.34768	-1.25538	-1.25538	0.31652
	ENSRNOG00000016427	NM_001005884	LETM1	leucine zipper-EF-hand containing transmembrane protein 1	3.33528	-1.25073	-1.25073	0.634159
	ENSRNOG00000021164	NM_138911	STI1	stress-induced phosphoprotein 1; stress-induced phosphoprotein 1	3.3328	-1.2498	-1.2498	0.31652
	ENSRNOG00000019598	NM_001287114.1	VEGFA	Vascular endothelial growth factor A precursor (VEGF-A) (Vascular permeability factor) (VPF).	3.32161	-0.406242	-2.08497	0.0302623
	ENSRNOG00000004838	NM_001130561.2	Nudcd1	NudC domain containing 1	3.31987	-1.24495	-1.24495	0.0432222
	ENSRNOG00000013901	NM_001109673.1	Yju2	YJU2 splicing factor homolog (Yju2)	3.31466	-1.243	-1.243	0.116811
	ENSRNOG00000018884	XM_017601247	TTC13	tetratricopeptide repeat domain 13(Ttc13)	3.30848	-1.24068	-1.24068	0.145955
	ENSRNOG00000021427	XM_002729377.5	RGD1563231	immunoglobulin kappa-chain VK-1	3.30839	-1.24065	-1.24065	0.116811
	ENSRNOG00000027158	NP_001014079.1	Tsen2	tRNA splicing endonuclease subunit 2	3.30121	-1.23795	-1.23795	0.116811
	ENSRNOG00000024085	XM_001064402	ALS2CR4	amyotrophic lateral sclerosis 2 (juvenile) chromosome region, candidate 4	3.30006	-1.23752	-1.23752	0.31652
	ENSRNOG00000022509	NM_001025662	4932415M13	hypothetical protein 4932415M13	3.29941	-1.23728	-1.23728	0.237249
	ENSRNOG00000017641	NP_001019966.1	RNF44	ring finger protein 44(Rnf44)	3.29698	-1.23637	-1.23637	0.48229
	ENSRNOG00000014914	NM_001008527.1	Aox3	aldehyde oxidase 3	3.29312	-1.23492	-1.23492	0.0312129
	ENSRNOG00000023927	NM_001013431.1	Chchd4	coiled-coil-helix-coiled-coil-helix domain containing 4	3.29215	-1.23456	-1.23456	0.31652
	ENSRNOG00000015528	NP_620251.1	pja2	praja ring finger ubiquitin ligase 2(Pja2)	3.29116	-0.0577699	-2.4106	0
	ENSRNOG00000014935	XP_219939.1	Peo1	progressive external ophthalmoplegia 1(Peo1)	3.2882	0.210949	-2.6771	0.0432222
	ENSRNOG00000011891	NM_057213.2	Atp6v1b2	Vacuolar ATP synthase subunit B, brain isoform	3.28561	-1.2321	-1.2321	0.116811
	ENSRNOG00000018662	NM_012816	AMACR	Alpha-methylacyl-CoA racemase	3.28219	-2.23207	-0.22957	0
	ENSRNOG00000012959	NM_022856	NAB1	Ngfi-A binding protein 1	3.28039	-1.23015	-1.23015	0.48229
	ENSRNOG00000027040	NP_001020805.1	A2LD1	gamma-glutamylamine cyclotransferase(Ggact)	3.27565	-1.22837	-1.22837	0.31652
	ENSRNOG00000020601	XP_343154.2	Hmg20b	high mobility group 20 B(Hmg20b)	3.27195	-1.22698	-1.22698	0
	ENSRNOG00000021842	NM_001107331.1	Irx1	iroquois-class homeobox protein Irx1	3.27148	-1.2268	-1.2268	0.116811
	ENSRNOG00000025001	NM_019237	PCPE	procollagen C-endopeptidase enhancer	3.25864	-1.22199	-1.22199	0.850373
	ENSRNOG00000025058	XM_006247647.2	Tex2	testis expressed gene 2	3.25763	-1.22161	-1.22161	0.145955
	ENSRNOG00000021057	XP_344996.2	OSBP	oxysterol binding protein(Osbp)	3.25563	-1.22086	-1.22086	0.0744441
	ENSRNOG00000013536	NP_741991.3	Cdc42	cell division cycle 42(Cdc42)	3.24994	-1.39014	-1.04731	0.116811
	ENSRNOG00000022448	NM_001106599	HTRA2	HtrA serine peptidase 2	3.24618	-1.21732	-1.21732	0.145955
	ENSRNOG00000023295	XM_008767353.1	LOC103693243	antifreeze protein Maxi-like	3.23898	-1.21462	-1.21462	0.116811
	ENSRNOG00000021703	XR_349659.3	LOC1025493	uncharacterized LOC1025493	3.23298	-1.21237	-1.21237	0.237249
	ENSRNOG00000020832	XP_342294.2	C2CD4D	C2ndcalcium-dependentnddomainndcontainingnd4D(C2cd4d)	3.23291	-1.21234	-1.21234	0.634159
	ENSRNOG00000019977	NP_062122.1	ptprf	protein tyrosine phosphatase, receptor type, F(Ptprf)	3.23006	-0.724968	-1.69757	0.0744441
	ENSRNOG00000004670	NP_001004211.1	DDX56	DEAD-box helicase 56(Ddx56)	3.2251	-1.20941	-1.20941	0.145955
	ENSRNOG00000024559	NM_017150.1	Rpl29	ribosomal protein L29	3.22354	-1.29613	-1.12152	0.0432222
	ENSRNOG00000024496	NM_001009717.1	Lrg1	leucine-rich alpha-2-glycoprotein	3.2207	-2.52831	0.112783	0.0471093
	ENSRNOG00000027319	XP_345800.1	EPHX3	epoxide hydrolase 3(Ephx3)	3.21862	-1.20698	-1.20698	0.0744441
	ENSRNOG00000020735	NM_001002288	Mrgpre	MAS-related GPR, member E	3.21666	-1.20625	-1.20625	0.31652
	ENSRNOG00000017147	XM_008759707	TRIM6	tripartite motif containing 6	3.21647	-1.20618	-1.20618	0.48229
	ENSRNOG00000002878	NM_172320	AFM	Afamin precursor (Alpha-albumin) (Alpha-Alb).	3.20574	-2.15714	-0.247168	0
	ENSRNOG00000018059	NM_053384.1	IHH	Indian hedgehog protein (Fragment).	3.20282	-1.20106	-1.20106	0.0471093
	ENSRNOG00000015122	XM_017591623	TPD52L2	Tumor protein D54 (Tumor protein D52-like 2).	3.2002	-1.20008	-1.20008	0.145955
	ENSRNOG00000023926	XM_017593657.1	LOC108350918	endogenous retrovirus group K member 24 Gag polyprotein-like	3.19505	-1.19814	-1.19814	0.145955
	ENSRNOG00000004329	NM_199208.1	Rdh16	retinol dehydrogenase type II	3.18219	-1.19332	-1.19332	0.0103418
	ENSRNOG00000018848	XP_217294.1	EIF1B	eukaryotic translation initiation factor 1B(Eif1b)	3.18189	-1.19321	-1.19321	0.0471093
	ENSRNOG00000022166	XP_576941.1	AMMECR1	Alportndsyndrome,ndmentalndretardation,ndmidfacendhypoplasiandandndelliptocytosisndchromosomalndregionndgenend1(Ammecr1)	3.17872	-1.19202	-1.19202	0.116811
	ENSRNOG00000026891	XM_001055512	Dstn	destrin	3.17824	-0.0503575	-2.33332	0.634159
	ENSRNOG00000008993	NM_133514.1	Mmp10	matrix metallopeptidase 10	3.178	-1.27492	-1.10858	0.0302623
	ENSRNOG00000018212	NP_001006984.1	Abhd17a	abhydrolase domain containing 17A(Abhd17a)	3.17211	-2.10267	-0.276412	0.0744441
	ENSRNOG00000013027	XP_235926.3	RGL3	ral guanine nucleotide dissociation stimulator-like 3(Rgl3)	3.17171	-1.18939	-1.18939	0.116811
	ENSRNOG00000020748	XM_006243822.3	MAP4	Microtubule-associated protein 4 isoform 2 (Fragment).	3.1689	-1.18834	-1.18834	0.0471093
	ENSRNOG00000006983	NP_665723.1	Nr2c1	nuclear receptor subfamily 2, group C, member 1(Nr2c1)	3.16613	-1.1873	-1.1873	0.31652
	ENSRNOG00000022066	XP_343577.1	Fam117b	family with sequence similarity 117, member B(Fam117b)	3.16576	-1.18716	-1.18716	0.0312129
	ENSRNOG00000019529	NP_001011932.1	BTBD1	BTB domain containing 1(Btbd1)	3.14978	-1.18117	-1.18117	0.634159
	ENSRNOG00000021327	NM_001107615.1	Brpf3	bromodomain and PHD finger containing, 3	3.14784	-1.18044	-1.18044	0.0744441
	ENSRNOG00000025339	XM_017593657.1	LOC108350918	endogenous retrovirus group K member 24 Gag polyprotein-like	3.14628	-1.17986	-1.17986	0
	ENSRNOG00000008642	XP_573185.1	Snx11	sorting nexin 11(Snx11)	3.14047	-1.17768	-1.17768	0.0302623
	ENSRNOG00000027068	XM_017593657.1	LOC108350918	endogenous retrovirus group K member 24 Gag polyprotein-like	3.13725	-1.17647	-1.17647	0.0103418
	ENSRNOG00000010322	XM_006231950.3	Dhx29	DEAH box polypeptide 29	3.13535	-1.17575	-1.17575	0.0471093
	ENSRNOG00000023421	XM_006252726.3	Wapl	WAPL cohesin release factor (Wapl)	3.13272	-1.17477	-1.17477	0.145955
	ENSRNOG00000028123	NM_001107684.1	Rapgef2	Rap guanine nucleotide exchange factor 2	3.12703	-1.17264	-1.17264	0.237249
	ENSRNOG00000004459	XM_343224	SDR9C7	Retinol dehydrogenase similar protein (Fragment).	3.12358	-1.17134	-1.17134	0.0312129
	ENSRNOG00000014615	NM_001112713	GRK6	G protein-coupled receptor kinase 6	3.11751	-1.16907	-1.16907	0.0471093
	ENSRNOG00000019130	XP_214856.3	BCL3	BCL3	3.11696	-1.16886	-1.16886	0.0744441
	ENSRNOG00000028325	XP_340776.1	RODGD13	Rho-GDI3 gene product	3.10651	-1.16494	-1.16494	0.145955
	ENSRNOG00000013533	XM_017599684	ACIN1	Acin1_predicted protein (Fragment).	3.0997	-1.16239	-1.16239	0.116811
	ENSRNOG00000023320	NP_001004236.1	TSPAN1	tetraspanin 1(Tspan1)	3.09785	-1.16169	-1.16169	0.237249
	ENSRNOG00000014564	NP_001014172.2	LOC691645	Yip1 domain family, member 5(Yipf5)	3.0967	-1.16126	-1.16126	0.0471093
	ENSRNOG00000018425	NM_001106133	DMC	dymeclin	3.09598	-1.16099	-1.16099	0.850373
	ENSRNOG00000017765	NM_001039023.1	NET1	Net1_predicted protein	3.09202	-1.23049	-1.08852	0
	ENSRNOG00000014471	XP_574497.1	B3gnt6	UDP-GlcNAc:betaGal beta-1,3-N-acetylglucosaminyltransferase 6(B3gnt6)	3.09051	-1.15894	-1.15894	0.145955
	ENSRNOG00000013454	NM_031093.2	RALA	Ras-related protein Ral-A.	3.08712	-0.999455	-1.31589	0.116811
	ENSRNOG00000027059	NM_001013184	HMGN1	high mobility group nucleosomal binding domain 1; high-mobility group nucleosome binding domain 1	3.08508	-1.1569	-1.1569	0.31652
	ENSRNOG00000025971	XP_574336.1	Rpl18a	60S ribosomal protein L18a	3.08351	-1.02538	-1.28726	0.116811
	ENSRNOG00000005149	NP_446250.1	SACM1L	SAC1 suppressor of actin mutations 1-like (yeast)(Sacm1l)	3.08251	-4.70446	2.39258	0.0177506
	ENSRNOG00000016501	XM_008760376.2	Exoc6	exocyst complex component 6 (Exoc6)	3.08212	-1.1558	-1.1558	0.116811
	ENSRNOG00000024240	XM_017588797.1	Esr1	estrogen receptor 1 (ER-alpha)	3.07898	-1.15462	-1.15462	0.31652
	ENSRNOG00000020427	NM_001145726	K11B4.2	K11B4.2	3.07728	-1.15398	-1.15398	0.634159
	ENSRNOG00000027092	NM_053982.1	Rps15a	ribosomal protein S15a	3.06708	-0.287704	-2.01261	0.0177506
	ENSRNOG00000019963	NP_852041.1	Spats1	spermatogenesis associated, serine-rich 1(Spats1)	3.06706	-1.15015	-1.15015	0.850373
	ENSRNOG00000010748	NM_178093.2	MTUS1	Mtus1 protein.	3.06318	0.499202	-2.79659	0.0177506
	ENSRNOG00000008250	NM_012992.4	Npm1	nucleophosmin 1	3.05704	-0.0108439	-2.28194	0
	ENSRNOG00000012926	NP_001000754.1	Olr363	olfactory receptor Olr363	3.05383	-1.14519	-1.14519	0
	ENSRNOG00000022414	XP_237291.3	znf142	zinc finger protein 142(Zfp142)	3.05306	-1.1449	-1.1449	0.116811
	ENSRNOG00000017466	NM_057202	Khc	kinesin family member 5B	3.04531	-1.14199	-1.14199	0.31652
	ENSRNOG00000014055	NM_053853	nat1	Arylamine N-acetyltransferase 1	3.04369	-1.14139	-1.14139	0.0177506
	ENSRNOG00000007272	NM_053438	Zfp-103	ring finger protein 103	3.04056	-0.364656	-1.91576	0
	ENSRNOG00000010636	XP_216484.2	RGD1305274	cytochrome c oxidase assembly factor 7(Coa7)	3.04043	-1.14016	-1.14016	0.0471093
	ENSRNOG00000025700	XR_001839313.1	Msantd2	Myb/SANT DNA binding domain containing 2	3.03682	-1.13881	-1.13881	0.0103418
	ENSRNOG00000018787	NM_001105730.1	Rps28	ribosomal protein S28	3.03612	0.655779	-2.93287	0
	ENSRNOG00000014243	XM_215648	PEAR1	platelet endothelial aggregation receptor 1	3.0319	0.212221	-2.48615	0.0744441
	ENSRNOG00000020497	XP_341943.2	Plekha1	pleckstrin homology domain containing A1(Plekha1)	3.02553	-1.13457	-1.13457	0.116811
	ENSRNOG00000017693	NM_031741	Slc2a5	Solute carrier family 2, facilitated glucose transporter member 5 (Glucose transporter type 5, small intestine) (Fructose transporter).	3.02217	-1.13332	-1.13332	0.634159
	ENSRNOG00000007966	NM_053287	B3GALT5	UDP-Gal:betaGlcNAc beta 1,4- galactosyltransferase, polypeptide 1	3.01725	-1.13147	-1.13147	0.145955
	ENSRNOG00000019697	XP_224620.3	Ankrd28	ankyrin repeat domain 28(Ankrd28)	3.01567	-1.13087	-1.13087	0.48229
	ENSRNOG00000026043	XM_017590194.1	RpL7a	60S ribosomal protein L7a	3.01506	-0.0231779	-2.23811	0.0744441
	ENSRNOG00000026365	XR_001839387.1	LOC108351708	uncharacterized LOC108351708	3.01367	-1.13012	-1.13012	0.0432222
	ENSRNOG00000022402	NP_110457.1	LUZP1	leucine zipper protein 1(Luzp1)	3.01348	-1.13005	-1.13005	0.0432222
	ENSRNOG00000019713	XM_001061380	RGD1304803	WD repeat domain 24	2.99555	-1.12333	-1.12333	0.31652
	ENSRNOG00000028493	XP_222633.2	PPP1R15B	protein phosphatase 1, regulatory subunit 15B(Ppp1r15b)	2.99416	-1.12281	-1.12281	0.0744441
	ENSRNOG00000026544	NP_955444.1	LOC100280730	calcium binding atopy-related autoantigen 1	2.99167	-1.12188	-1.12188	0.0744441
	ENSRNOG00000012141	XM_008776325.2	XRCC3	X-ray repair cross complementing 3	2.99047	-1.12143	-1.12143	0.0302623
	ENSRNOG00000013966	XM_017600418.1	Psd3	pleckstrin and Sec7 domain containing 3	2.9891	-1.12091	-1.12091	0.31652
	ENSRNOG00000005045	XP_216739.2	PPP2R5E	protein phosphatase 2 regulatory subunit B', epsilon(Ppp2r5e)	2.9891	-1.12091	-1.12091	0.48229
	ENSRNOG00000003661	NP_001005876.1	HN1	hematological and neurological expressed 1(Hn1)	2.98907	-0.989564	-1.25224	0.31652
	ENSRNOG00000007936	NM_001014175.1	Chtop	chromatin target of PRMT1 (Chtop)	2.9881	0.67421	-2.91529	0.0471093
	ENSRNOG00000012157	NM_001037766	SNRNP200	LOC296126 protein.	2.98452	-1.1192	-1.1192	0.31652
	ENSRNOG00000021392	NP_001029069.1	noc2l	NOC2-like nucleolar associated transcriptional repressor(Noc2l)	2.97681	-1.1163	-1.1163	0.0744441
	ENSRNOG00000023703	XM_017597740.1	Trim80	VHSV-induced protein	2.9739	-1.11521	-1.11521	0.116811
	ENSRNOG00000016078	NM_001107378.1	Zfp608	zinc finger protein 608	2.97345	-1.11504	-1.11504	0.116811
	ENSRNOG00000024425	XM_001076305	PWWP	zinc finger, CW-type with PWWP domain 1	2.97209	-1.11453	-1.11453	0.634159
	ENSRNOG00000024691	NM_001107585.1	Uhrf2	ubiquitin like with PHD and ring finger domains 2	2.97024	-1.11384	-1.11384	0.0103418
	ENSRNOG00000014764	NM_001108283.1	Rpl23a	ribosomal protein L23a	2.96679	0.922956	-3.14805	0
	ENSRNOG00000001979	NP_714946.2	RCAN1	regulator of calcineurin 1(Rcan1)	2.96618	-1.49253	-0.732102	0
	ENSRNOG00000021237	XM_008762193	RGD1565616	RGD1565616	2.96471	-1.11177	-1.11177	0.48229
	ENSRNOG00000027229	XP_214408.2	Slc35d2	solute carrier family 35 member D2(Slc35d2)	2.94821	0.463493	-2.67465	0
	ENSRNOG00000024855	XM_002724946.2	LOC685782	PRAME family member 9	2.94406	-1.10402	-1.10402	0.31652
	ENSRNOG00000010178	NM_053899.1	Cgrrf1	Cell growth regulator with RING finger domain 1 (Cell growth regulatory gene 19 protein).	2.94376	-1.10391	-1.10391	0.145955
	ENSRNOG00000027156	NP_001020146.1	MORN4	MORN repeat containing 4(Morn4)	2.9427	-1.10351	-1.10351	0.634159
	ENSRNOG00000020171	NM_001014223.2	Dnase1l1	deoxyribonuclease 1-like 1	2.94186	-1.1032	-1.1032	0.116811
	ENSRNOG00000014478	XP_224350.3	Fndc3a	fibronectin type III domain containing 3a(Fndc3a)	2.94168	-1.10313	-1.10313	0.0471093
	ENSRNOG00000026650	NM_031054.2	TMPRSS4	transmembrane protease, serine 4	2.94062	-1.10273	-1.10273	0.0312129
	ENSRNOG00000020723	NP_113794.1	pten	phosphatase and tensin homolog(Pten)	2.93491	-0.662366	-1.53882	0.0744441
	ENSRNOG00000014884	NM_001005528.1	Rps25	ribosomal protein s25	2.93394	0.613598	-2.81405	0
	ENSRNOG00000026701	NM_017150.1	Rpl29	ribosomal protein L29	2.93147	-0.775356	-1.42324	0.116811
	ENSRNOG00000022180	XM_017599938.1	LOC100912477	uncharacterized LOC100912477	2.92772	-1.0979	-1.0979	0
	ENSRNOG00000016595	NP_077361.1	hhex	hematopoietically expressed homeobox(Hhex)	2.92717	-1.41453	-0.780847	0
	ENSRNOG00000021880	NM_001105763.1	Zfp263	zinc finger protein 263	2.92579	2.92579	-5.12013	0.0471093
	ENSRNOG00000023823	XM_017596503.1	Spetex-2E	Spetex-2E protein	2.9232	-1.0962	-1.0962	0.0471093
	ENSRNOG00000021513	NP_852045.1	RTN4RL2	reticulon 4 receptor-like 2(Rtn4rl2)	2.92215	-1.09581	-1.09581	0.145955
	ENSRNOG00000027276	NP_001011971.1	XKR4	XK related 4(Xkr4)	2.92099	0.708867	-2.89961	0
	ENSRNOG00000010496	XP_217086.3	MED17	mediator complex subunit 17(Med17)	2.91534	-1.20226	-0.98424	0.0471093
	ENSRNOG00000016963	XM_006245377	Trip12	thyroid hormone receptor interactor 12(Trip12)	2.91338	0.187938	-2.37297	0.0744441
	ENSRNOG00000008946	NM_024139	CHP1	Calcium-binding protein p22 (Calcium-binding protein CHP) (Calcineurin homologous protein).	2.91168	-1.78175	-0.40201	0.0177506
	ENSRNOG00000013031	NM_001107845.1	Gsap	gamma-secretase activating protein	2.90318	-1.08869	-1.08869	0.0471093
	ENSRNOG00000010951	NP_001007803.1	CMTM6	CKLF-like MARVEL transmembrane domain containing 6(Cmtm6)	2.90001	-1.0875	-1.0875	0.145955
	ENSRNOG00000018903	NM_013005	PIK3R1	Phosphatidylinositol 3-kinase regulatory alpha subunit (PI3-kinase p85-alpha subunit) (PtdIns-3-kinase p85-alpha) (PI3K).	2.89823	-0.737552	-1.43612	0.0302623
	ENSRNOG00000017742	NP_596908.1	Syf2	GCIP-interacting protein p29	2.89539	0.124956	-2.2965	0.145955
	ENSRNOG00000016372	XM_001060536	Slc12a7	solute carrier family 12 (potassium/chloride transporters), member 7	2.89211	-1.08454	-1.08454	0.48229
	ENSRNOG00000021935	XM_017593657.1	LOC108350918	endogenous retrovirus group K member 24 Gag polyprotein-like	2.88927	-1.08348	-1.08348	0.0744441
	ENSRNOG00000016953	XP_226454.2	chst4	carbohydrate sulfotransferase 4(Chst4)	2.88438	-1.08164	-1.08164	0.0744441
	ENSRNOG00000005917	XM_006241317	PAWR	PRKC apoptosis WT1 regulator protein (Prostate apoptosis response-4 protein) (Par-4) (Transcriptional repressor Par-4-like protein PAWR).	2.88436	-2.20697	0.043699	0.0302623
	ENSRNOG00000024813	XM_001081273	LOC692032	hypothetical protein LOC692032	2.87568	-1.07838	-1.07838	0.31652
	ENSRNOG00000012710	XP_341380.2	Phgdhl1	UBA domain containing 2(Ubac2)	2.87374	-1.07765	-1.07765	0.145955
	ENSRNOG00000004006	NM_012699	DNAJB9	DnaJ homolog subfamily B member 9 (Microvascular endothelial differentiation gene 1 protein) (Mdg-1).	2.8721	-1.07704	-1.07704	0.0312129
	ENSRNOG00000008970	XP_224389.3	PCDH17	protocadherin 17(Pcdh17)	2.87207	-4.52383	2.36978	0
	ENSRNOG00000018661	NP_001000106.1	Olr1660	olfactory receptor Olr1660	2.86591	-1.07471	-1.07471	0.237249
	ENSRNOG00000027179	NP_998792.1	ZDHHC23	nNOS-intereacting DHHC-containing Dem protein-L	2.85789	-1.07171	-1.07171	0.0471093
	ENSRNOG00000021164	NM_138911	STI1	stress-induced phosphoprotein 1; stress-induced phosphoprotein 1	2.85763	-1.07161	-1.07161	0.145955
	ENSRNOG00000026450	XM_006224819.3	LOC102549548)	uncharacterized LOC102549548	2.85577	-1.07091	-1.07091	0.116811
	ENSRNOG00000006554	NP_001013900.1	FAM149B1	family with sequence similarity 149, member B1(Fam149b1)	2.85126	-1.68047	-0.457977	0.145955
	ENSRNOG00000025366	XM_017593657.1	LOC108350918	endogenous retrovirus group K member 24 Gag polyprotein-like	2.84726	-1.06772	-1.06772	0.0302623
	ENSRNOG00000021782	XP_220198.3	ZSCAN10	zinc finger and SCAN domain containing 10(Zscan10)	2.84376	-1.06641	-1.06641	0.850373
	ENSRNOG00000006139	NM_001012151	STX18	Syntaxin-18	2.82922	-1.06096	-1.06096	0.634159
	ENSRNOG00000025705	NM_001014274	ARMCX2	armadillo repeat containing, X-linked 2	2.82883	-1.06081	-1.06081	0.145955
	ENSRNOG00000023514	NM_001114391.1	Rpl7a	ribosomal protein L7a	2.82873	0.436539	-2.55808	0.0432222
	ENSRNOG00000020229	NM_053310	HOMER3	Homer protein homolog 3 (Homer-3) (VASP/Ena-related gene up-regulated during seizure and LTP 3) (Vesl-3).	2.82381	-1.05893	-1.05893	0.634159
	ENSRNOG00000020651	XP_215134.3	carS	cysteinyl-tRNA synthetase(Cars)	2.81618	-1.05607	-1.05607	0.237249
	ENSRNOG00000026096	NM_175602	TaR-3	trace amine-associated receptor 9	2.81587	-1.05595	-1.05595	0.48229
	ENSRNOG00000028590	XM_017603307.1	Cep170b	centrosomal protein 170B	2.81235	-1.05463	-1.05463	0.145955
	ENSRNOG00000019651	XM_006255482	Slc12a4	Solute carrier family 12 member 4 (Electroneutral potassium-chloride cotransporter 1) (Erythroid K-Cl cotransporter 1) (rKCC1) (Furosemide- sensitive K-Cl cotransporter).	2.81234	-1.05463	-1.05463	0.31652
	ENSRNOG00000015143	NM_080905	Siah-1	seven in absentia 1A	2.80682	-1.05256	-1.05256	0.31652
	ENSRNOG00000023378	NM_022672.1	Rps14	ribosomal protein S14	2.80616	-0.660867	-1.44375	0.0471093
	ENSRNOG00000020351	NP_663711.1	vps4a	vacuolar protein sorting 4 homolog A(Vps4a)	2.79127	-1.04673	-1.04673	0.0302623
	ENSRNOG00000023100	NM_001135030.1	TCTEX1D1	Tctex1 domain containing 1	2.78982	1.04256	-3.13492	0.0302623
	ENSRNOG00000006247	NM_001134540	COPA	Copa_predicted protein (Fragment).	2.78315	-1.04368	-1.04368	0.145955
	ENSRNOG00000021221	NP_001012348.1	PCED1A	PC-esterase domain containing 1A(Pced1a)	2.78241	-1.0434	-1.0434	0.237249
	ENSRNOG00000021321	NM_001107752.2	Ttc17	tetratricopeptide repeat domain 17	2.78142	-0.235033	-1.85103	0.145955
	ENSRNOG00000003776	XM_017599383	AMTN	amelotin	2.76822	-4.84438	2.76822	0.0103418
	ENSRNOG00000021350	NM_001100762.1	Havcr2	hepatitis A virus cellular receptor 2	2.76624	-1.03734	-1.03734	0.116811
	ENSRNOG00000021859	XM_002729576.5	RpS7	ribosomal protein S7	2.7634	-0.275363	-1.79719	0.116811
	ENSRNOG00000025107	XM_017589812.1	Zfp431	zinc finger protein 431	2.75009	-1.03128	-1.03128	0.237249
	ENSRNOG00000016960	XP_341920.2	Polr3e	RNA polymerase III subunit E(Polr3e)	2.74786	-1.03045	-1.03045	0.237249
	ENSRNOG00000019484	NM_053818.2	Slc6a9	Sodium- and chloride-dependent glycine transporter 1 (GlyT1) (GlyT-1) (Solute carrier family 6 member 9).	2.74634	-1.02988	-1.02988	0.0471093
	ENSRNOG00000012683	XP_341880.2	Abhd17c	abhydrolase domain containing 17C(Abhd17c)	2.74475	-1.02928	-1.02928	0.0471093
	ENSRNOG00000007797	XP_232595.3	Rbpj	recombination signal binding protein for immunoglobulin kappa J region-like 2(Rbpjl2)	2.73906	-0.451213	-1.60308	0.0177506
	ENSRNOG00000023932	NM_001105982.1	Susd4	sushi domain containing 4	2.73671	-1.02627	-1.02627	0.0312129
	ENSRNOG00000024104	NP_001011924.1	MBD1	methyl-CpG binding domain protein 1(Mbd1)	2.73609	-1.02603	-1.02603	0.48229
	ENSRNOG00000006305	NP_851604.1	slc38a2	solute carrier family 38, member 2(Slc38a2)	2.73483	-1.02556	-1.02556	0.237249
	ENSRNOG00000026076	NM_001000835.1	Olr1633	olfactory receptor 1633 (Olr1633)	2.73396	-1.02524	-1.02524	0.634159
	ENSRNOG00000028032	XM_006244665.2	Fam135a	family with sequence similarity 135, member A	2.72359	-1.02135	-1.02135	0.237249
	ENSRNOG00000016234	NP_001007690.1	CIAPIN1	cytokine induced apoptosis inhibitor 1(Ciapin1)	2.7226	-1.02098	-1.02098	0.145955
	ENSRNOG00000025219	XM_001061908	RGD1561998	hypothetical protein C130079G13	2.72181	-1.02068	-1.02068	0.48229
	ENSRNOG00000019273	NP_001025208.1	Capn7	calpain 7(Capn7)	2.72095	-1.02036	-1.02036	0.237249
	ENSRNOG00000013267	XP_575303.1	PRIC285	helicase withzinc finger 2, transcriptional coactivator(Helz2)	2.71606	-1.01852	-1.01852	0.0302623
	ENSRNOG00000006380	NP_001014207.1	Sfrs6	serine and arginine rich splicing factor 6(Srsf6)	2.71548	0.146928	-2.18354	0.116811
	ENSRNOG00000013764	XP_235547.3	Fam118a	family with sequence similarity 118, member A(Fam118a)	2.70708	-1.01515	-1.01515	0.116811
	ENSRNOG00000024419	NM_021853.1	Kcnt1	potassium sodium-activated channel subfamily T member 1	2.70434	-1.01413	-1.01413	0.0177506
	ENSRNOG00000023454	XM_002726601.4	Zfp683	zinc finger protein 683	2.70042	-1.01266	-1.01266	0.237249
	ENSRNOG00000012885	NM_001037789.1	Ccdc28a	RGD1310326_predicted protein.	2.6981	-0.499287	-1.52429	0.0744441
	ENSRNOG00000027921	XP_233485.3	Rlf	rearranged L-myc fusion(Rlf)	2.6845	-1.00669	-1.00669	0.237249
	ENSRNOG00000012832	XP_235689.1	RGD1305138	major facilitator superfamily domain containing 5(Mfsd5)	2.68081	-1.00531	-1.00531	0.31652
	ENSRNOG00000017309	NP_001014215.1	RGD1359529	arginine and serine rich protein 1(Rsrp1)	2.67895	-1.35829	-0.65093	0.0312129
	ENSRNOG00000018481	NM_001137646.1	Zpr1	ZPR1zinc finger	2.67539	-1.00327	-1.00327	0.0471093
	ENSRNOG00000012283	NM_057184	Chrna6	cholinergic receptor, nicotinic, alpha 6	2.66814	-1.00055	-1.00055	0.634159
	ENSRNOG00000010502	NP_001012050.1	FBXO8	F-box protein 8(Fbxo8)	2.66768	-1.00038	-1.00038	0.237249
	ENSRNOG00000020938	NP_598230.1	PPP1R15A	protein phosphatase 1, regulatory subunit 15A(Ppp1r15a)	2.66604	-0.999766	-0.999766	0.31652
	ENSRNOG00000017379	NP_001000188.1	Olr197	olfactory receptor Olr197	2.66513	-0.204727	-1.79412	0.116811
	ENSRNOG00000028075	NP_001014137.1	LOC360479	hypothetical protein	2.65411	-0.995292	-0.995292	0.850373
	ENSRNOG00000020316	XM_006229894.3	Nup98	nucleoporin 98kD isoform 1; nucleoporin 98kD; Nup98-Nup96 precursor; GLFG-repeat containing nucleoporin	2.65226	-0.994597	-0.994597	0.237249
	ENSRNOG00000027890	NM_001100822.2	Flt3	FMS-like tyrosine kinase 3	2.65032	-0.993868	-0.993868	0.0432222
	ENSRNOG00000022713	NM_001139493.1	Qser1	glutamine and serine rich 1 (Qser1)	2.64299	-0.991122	-0.991122	0.145955
	ENSRNOG00000004510	NP_954512.1	Slc35b1	solute carrier family 35, member B1(Slc35b1)	2.6421	-0.990789	-0.990789	0.850373
	ENSRNOG00000010308	NM_080778.2	NR2F2	COUP transcription factor 2 (COUP-TF2) (COUP-TF II) (Apolipoprotein AI regulatory protein 1) (ARP-1) (Ovalbumin upstream promoter beta nuclear receptor) (COUPb).	2.64192	-0.443479	-1.53796	0.0471093
	ENSRNOG00000021453	XM_001059720.3	RpL30	ribosomal protein L30	2.63135	0.242068	-2.21558	0.0312129
	ENSRNOG00000028620	NM_030989.3	TP53	Cellular tumor antigen p53	2.63063	-0.986488	-0.986488	0.237249
	ENSRNOG00000024952	XP_214553.3	Atp8b1	ATPase phospholipid transporting 8B1(Atp8b1)	2.62875	-0.985783	-0.985783	0.48229
	ENSRNOG00000012360	XP_341864.1	GTF2H1	general transcription factor IIH subunit 1(Gtf2h1)	2.62788	-0.985454	-0.985454	0.237249
	ENSRNOG00000019635	NM_001013227	COPS8	COP9 constitutive photomorphogenic homolog subunit 8 (Arabidopsis); COP9 signalosome complex subunit 8 (JAB1-containing signalosome subunit 8)	2.6275	-0.985311	-0.985311	0.31652
	ENSRNOG00000024531	NM_001277057.1	Ascc3	activating signal cointegrator 1 complex subunit 3 (Ascc3)	2.62608	-0.984781	-0.984781	0.237249
	ENSRNOG00000003244	NP_446091.2	LTC4S	leukotriene C4 synthase(Ltc4s)	2.6228	-0.983549	-0.983549	0.145955
	ENSRNOG00000028274	NM_001170487	MYRF	myelin regulatory factor(Myrf)	2.62166	-0.983123	-0.983123	0.31652
	ENSRNOG00000014900	NM_013086	CREM	cAMP responsive element modulator.	2.61976	-0.467345	-1.49748	0.116811
	ENSRNOG00000019489	NP_001017447.1	RGD1305235	acidic residue methyltransferase 1(Armt1)	2.61811	-0.981792	-0.981792	0.145955
	ENSRNOG00000013011	NM_001013076	DNAJB4	DnaJ heat shock protein family member B4	2.61053	-0.978949	-0.978949	0.31652
	ENSRNOG00000015300	XP_220230.2	Spsb3	splA/ryanodine receptor domain and SOCS box containing 3(Spsb3)	2.61	-0.978749	-0.978749	0.31652
	ENSRNOG00000019154	XP_215942.3	Zmynd8	zinc finger, MYND-type containing 8(Zmynd8)	2.6099	-0.978713	-0.978713	0.31652
	ENSRNOG00000016740	NP_001007689.1	FAM210A	family with sequence similarity 210, member A(Fam210a)	2.60891	-0.978341	-0.978341	0.634159
	ENSRNOG00000018273	NM_012749.2	Ncl	Nucleolin (Protein C23).	2.6048	0.421806	-2.3754	0.0312129
	ENSRNOG00000027673	NM_017150.1	Rpl29	ribosomal protein L29	2.59694	0.33396	-2.28167	0.0177506
	ENSRNOG00000024830	NR_126570.1	Lnc012	long non-coding RNA 012 , long non-coding RNA	2.59533	-0.619108	-1.32739	0.116811
	ENSRNOG00000024595	XP_345364.2	LASS6	ceramide synthase 6(Cers6)	2.59348	-0.972554	-0.972554	0.31652
	ENSRNOG00000025554	XM_236726	Znf445	zinc finger protein 445	2.59142	-0.971783	-0.971783	0.116811
	ENSRNOG00000020125	XM_001060872.6	CD79A	CD79a molecule	2.58641	-0.969904	-0.969904	0.0744441
	ENSRNOG00000017447	NP_955412.1	Eif2s2	eukaryotic translation initiation factor 2 subunit beta(Eif2s2)	2.58619	-0.969822	-0.969822	0.116811
	ENSRNOG00000023759	NM_031623.1	Grb14	growth factor receptor bound protein 14	2.58411	-0.96904	-0.96904	0.31652
	ENSRNOG00000012950	XP_233942.3	EFR3B	EFR3ndhomologndB(Efr3b)	2.57142	-0.964282	-0.964282	0.116811
	ENSRNOG00000011621	NP_001020804.1	Hnrnpc	heterogeneous nuclear ribonucleoprotein C(Hnrnpc)	2.56567	-0.676122	-1.24813	0.0744441
	ENSRNOG00000010330	NP_570105.1	Mark3	microtubule affinity regulating kinase 3(Mark3)	2.55966	-0.959872	-0.959872	0.850373
	ENSRNOG00000007493	XP_575317.1	XRCC2	X-ray repair cross complementing 2(Xrcc2)	2.5432	-0.953699	-0.953699	0.850373
	ENSRNOG00000025022	NM_001126290.1	RGD1564319	TF-1 apoptosis related protein 19	2.5292	-2.23278	0.335885	0.145955
	ENSRNOG00000016396	NM_181631	FBXO11	F-box protein 11	2.52466	-0.946746	-0.946746	0.48229
	ENSRNOG00000015088	XM_017590322.1	Prune2	prune homolog 2 , transcript variant X1	2.52443	1.30206	-3.19538	0
	ENSRNOG00000026498	NM_001271139.2	Gars	glycyl-tRNA synthetase	2.5233	-0.946237	-0.946237	0.634159
	ENSRNOG00000025463	NM_001103354	LOC100125362	hypothetical protein LOC100125362	2.52298	-0.946116	-0.946116	0.634159
	ENSRNOG00000018345	XP_341670.2	Abce1	ATP binding cassette subfamily E member 1(Abce1)	2.51224	-0.942091	-0.942091	0.237249
	ENSRNOG00000023041	NM_001025280.1	Slc10a5	solute carrier family 10 , member 5	2.51062	-0.941484	-0.941484	0.31652
	ENSRNOG00000014547	NM_001105837.1	Eif1	eukaryotic translation initiation factor 1 (Eif1)	2.50815	-0.329127	-1.55199	0.0432222
	ENSRNOG00000022392	NM_053612.2	HSPB8	Heat-shock protein beta-8 (HspB8) (Alpha crystallin C chain) (Small stress protein-like protein HSP22).	2.50716	-0.940187	-0.940187	0.0471093
	ENSRNOG00000009889	NM_017033	PGM1	phosphoglucomutase 1	2.50525	-1.71937	-0.159568	0.634159
	ENSRNOG00000023268	XM_008773045.2	LOC299312	G protein-binding protein CRFG	2.50461	-0.939229	-0.939229	0.145955
	ENSRNOG00000023095	XM_001074205	Npepps	aminopeptidase puromycin sensitive	2.50123	-0.937961	-0.937961	0.145955
	ENSRNOG00000021236	XM_008762193.2	RGD1565616	RGD1565616	2.49287	-0.934827	-0.934827	0.31652
	ENSRNOG00000017437	XM_003752676.4	LOC100359583	hypothetical protein LOC100359583	2.48533	-1.35461	-0.509388	0.116811
	ENSRNOG00000013116	XP_341608.2	Spink5	serine peptidase inhibitor, Kazal type 5(Spink5)	2.48125	-0.93047	-0.93047	0.116811
	ENSRNOG00000011052	XM_216152	GARS	Gars_predicted protein (Fragment).	2.47992	-0.00510377	-1.85484	0.0744441
	ENSRNOG00000006130	XP_213824.2	rab5b	RAB5B, member RAS oncogene family(Rab5b)	2.47953	-0.0106903	-1.84896	0.145955
	ENSRNOG00000025087	NP_001008808.1	KRT73	keratin 73(Krt73)	2.47873	-0.929523	-0.929523	0.0302623
	ENSRNOG00000012385	XP_241375.3	narg1	N(alpha)-acetyltransferase 15, NatA auxiliary subunit(Naa15)	2.4767	-0.928762	-0.928762	0.31652
	ENSRNOG00000024746	NP_001000250.1	Olr332	olfactory receptor Olr332	2.47418	-1.4638	-0.391835	0.0471093
	ENSRNOG00000014732	XM_002729828.5	LOC108348051	cysteine and histidine-rich protein 1-like	2.47125	-0.926719	-0.926719	0.31652
	ENSRNOG00000006576	NM_001100751	BMS1	BMS1 ribosome biogenesis factor(Bms1)	2.4697	-0.926138	-0.926138	0.634159
	ENSRNOG00000028599	NM_198132.3	Hnrnpa3	heterogeneous nuclear ribonucleoprotein A3 (Hnrnpa3)	2.46819	-0.422033	-1.42911	0.237249
	ENSRNOG00000024624	NM_001009652.1	Zfp622	zinc finger protein 622 (Zfp622)	2.46742	-0.925282	-0.925282	0.850373
	ENSRNOG00000013508	NM_022506	Rpl31	ribosomal protein L31	2.46685	0.459699	-2.30984	0.0177506
	ENSRNOG00000012783	NM_013089.2	Gys2	glycogen synthase 2	2.46222	-0.923331	-0.923331	0.0744441
	ENSRNOG00000005241	XM_008764969.2	HSP 90	heat shock protein HSP 90	2.46135	-0.718608	-1.12741	0.145955
	ENSRNOG00000025077	NM_001114391.1	RpL7a	60S ribosomal protein L7a	2.46125	0.0197236	-1.86566	0.116811
	ENSRNOG00000010558	NM_172243	PPIF	peptidylprolyl isomerase F(Ppif)	2.45743	-0.921536	-0.921536	0.634159
	ENSRNOG00000020533	NP_113909.1	HTRA1	HtrA serine peptidase 1(Htra1)	2.45077	-0.91904	-0.91904	0.850373
	ENSRNOG00000012896	NM_019184	Cyp2c11	Cytochrome P450 2C11	2.43291	-2.63265	0.807967	0
	ENSRNOG00000000236	XM_006247002	Zfp207	zinc finger protein 207(Zfp207)	2.42768	-0.573465	-1.24729	0.237249
	ENSRNOG00000016778	XP_232351.3	COPS7A	COP9 signalosome subunit 7A(Cops7a)	2.42751	-0.910316	-0.910316	0.31652
	ENSRNOG00000023604	NM_001007603.2	Rps20	ribosomal protein S20	2.42669	2.42669	-4.24671	0.0471093
	ENSRNOG00000028719	XM_006224106.3	Rslcan18	regulator of sex-limitation candidate 18 (Rslcan18)	2.42636	-0.909885	-0.909885	0.31652
	ENSRNOG00000014743	NM_033349.2	Hagh	Hydroxyacylglutathione hydrolase	2.41682	-2.54429	0.731676	0.0744441
	ENSRNOG00000015860	NM_012714	GIPR	gastric inhibitory polypeptide receptor(Gipr)	2.41474	-0.581431	-1.22962	0.0471093
	ENSRNOG00000011384	NP_446209.1	AIMP1	aminoacyl tRNA synthetase complex-interacting multifunctional protein 1(Aimp1)	2.41271	-0.904768	-0.904768	0.0744441
	ENSRNOG00000026018	NM_001099508.1	Vom2r61	vomeronasal 2 receptor, 61 (Vom2r61)	2.41142	-0.904281	-0.904281	0.31652
	ENSRNOG00000023990	NM_001178072.1	Ubr1	ubiquitin protein ligase E3 component n-recognin 1 (Ubr1)	2.40693	-0.827024	-0.978173	0.31652
	ENSRNOG00000022609	NM_001008859	MRPS10	Mitochondrial 28S ribosomal protein S10 (S10mt) (MRP-S10) (Liver regeneration-related protein LRRG099).	2.40136	-0.900509	-0.900509	0.237249
	ENSRNOG00000028337	NM_001114391.1	RpL7a	60S ribosomal protein L7a	2.40105	0.834763	-2.63555	0.116811
	ENSRNOG00000014765	NM_031631.2	Vapa	Vesicle-associated membrane protein-associated protein A (VAMP- associated protein A) (VAMP-A) (VAP-A) (33 kDa Vamp-associated protein) (VAP-33).	2.40044	-0.788483	-1.01185	0.237249
	ENSRNOG00000028636	NP_001012228.1	XKR5	XK related 5(Xkr5)	2.3995	-0.899813	-0.899813	0.0744441
	ENSRNOG00000011111	XP_234430.2	RGD1309492	CLOCK-interacting pacemaker(Cipc)	2.39729	-0.898982	-0.898982	0.0432222
	ENSRNOG00000012063	NM_001114391.1	Rpl7a	ribosomal protein L7a	2.39388	-0.0716563	-1.72376	0.0744441
	ENSRNOG00000028619	NM_001177326	hoxc8	Hox2.4 homeobox homolog protein (Fragment).	2.39311	-0.897418	-0.897418	0.48229
	ENSRNOG00000026662	XP_342804.1	LOC686049	pleckstrin homology and FYVE domain containing 2(Plekhf2)	2.39285	-0.897318	-0.897318	0.31652
	ENSRNOG00000014478	XP_224350.3	Fndc3a	fibronectin type III domain containing 3a(Fndc3a)	2.39259	-0.89722	-0.89722	0.31652
	ENSRNOG00000006523	NM_001100671.1	ATL2	Arl6ip2_predicted protein (Fragment).	2.39135	-1.29318	-0.500333	0.237249
	ENSRNOG00000019090	NP_954522.1	LOC307752	chaperonin containing TCP1 subunit 3(Cct3)	2.39074	-0.896527	-0.896527	0.850373
	ENSRNOG00000018152	NM_001191945.1	Ptprh	protein tyrosine phosphatase, receptor type, H (Ptprh)	2.3902	-0.896326	-0.896326	0.48229
	ENSRNOG00000004517	NM_001191892.1	Igf-I	Insulin-like growth factor I precursor (IGF-I) (Somatomedin)	2.38718	-0.895192	-0.895192	0.0432222
	ENSRNOG00000023896	NM_053883	DUSP6	Dual specificity protein phosphatase 6	2.38582	-0.894684	-0.894684	0.237249
	ENSRNOG00000011789	NP_059054.1	cdon	cell adhesion associated, oncogene regulated(Cdon)	2.3808	-0.8928	-0.8928	0.31652
	ENSRNOG00000014160	NM_012670.1	TCP1	T-complex protein 1, alpha subunit (TCP-1-alpha) (CCT-alpha).	2.36979	-0.41192	-1.36542	0.0432222
	ENSRNOG00000006436	XP_575496.1	SPTY2D1	RIKEN cDNA 5830435K17	2.36909	-0.888408	-0.888408	0.850373
	ENSRNOG00000022277	NM_053330.1	Rpl21	ribosomal protein L21	2.3618	0.457557	-2.22891	0.0744441
	ENSRNOG00000016063	NP_001017463.1	LOC361635	RIKEN cDNA 9030624J02	2.35811	-0.838548	-0.930034	0.48229
	ENSRNOG00000018847	XM_006230997	STX5	syntaxin 5(Stx5)	2.35797	-0.884239	-0.884239	0.48229
	ENSRNOG00000027526	NM_053330.1	Rpl21	ribosomal protein L21	2.35292	0.609429	-2.37412	0.0177506
	ENSRNOG00000016334	XM_006238209	PTBP3	Regulator of differentiation 1 (Rod1).	2.35268	-0.882255	-0.882255	0.237249
	ENSRNOG00000027480	XM_017598460	TMEM116	transmembrane protein 116(Tmem116)	2.35154	-2.48923	0.725575	0.0744441
	ENSRNOG00000005812	XM_006241392.3	Lyc2	lysozyme C type 2 (Lyc2)	2.34665	-0.879993	-0.879993	0.48229
	ENSRNOG00000009709	XM_003752351.4	LOC100909755	40S ribosomal protein S27-like	2.34434	0.610702	-2.36896	0.0103418
	ENSRNOG00000019664	NM_001170484.1	Rbm4	RNA binding motif protein 4 (Rbm4)	2.34145	-0.878042	-0.878042	0.31652
	ENSRNOG00000016256	XM_006252832	MYO9B	Myosin-9B (Myosin IXb) (Unconventionalmyosin-9b).	2.34019	-0.877573	-0.877573	0.237249
	ENSRNOG00000010892	XP_232772.3	YTHDF2	YTH N(6)-methyladenosine RNA binding protein 2(Ythdf2)	2.33844	-0.876914	-0.876914	0.116811
	ENSRNOG00000027927	NM_001009532.1	Taar3	trace amine-associated receptor 3	2.33557	-0.87584	-0.87584	0.0471093
	ENSRNOG00000018089	NP_899158.2	Sra1	steroid receptor RNA activator 1(Sra1)	2.33286	-0.874823	-0.874823	0.237249
	ENSRNOG00000010124	NM_001108552.1	TRIM2	tripartite motif-containing 2	2.33257	-0.874713	-0.874713	0.116811
	ENSRNOG00000011205	NM_013025.2	CCL3	Small inducible cytokine A3 precursor (CCL3) (Macrophage inflammatory protein 1-alpha) (MIP-1-alpha).	2.32773	-0.8729	-0.8729	0.0432222
	ENSRNOG00000021284	XM_017593657.1	LOC108350918	endogenous retrovirus group K member 24 Gag polyprotein-like	2.32633	-0.872374	-0.872374	0.145955
	ENSRNOG00000003241	NM_183327	GABRG2	gamma-aminobutyric acid type A receptor gamma 2 subunit(Gabrg2)	2.32591	-0.872214	-0.872214	1.13148
	ENSRNOG00000025964	XP_216882.2	MRPL42	RIKEN cDNA 2900055D03	2.3258	-0.872176	-0.872176	0.634159
	ENSRNOG00000007949	NM_031546	RGN	Regucalcin (RC) (Senescence marker protein 30) (SMP-30).	2.32418	-1.66158	-0.0815493	0.0103418
	ENSRNOG00000026931	XP_219796.1	RANbp6	RAN binding protein 6	2.32225	-0.870842	-0.870842	0.116811
	ENSRNOG00000009005	XM_006243655	Slco2a1	Solute carrier organic anion transporter family member 2A1 (Solute carrier family 21 member 2) (Prostaglandin transporter) (PGT) (Matrin F/G 1).	2.32179	-2.25116	0.509826	0.48229
	ENSRNOG00000022217	XM_017597746.1	Ube2o	ubiquitin-conjugating enzyme E2O (Ube2o)	2.32158	-0.870592	-0.870592	0.48229
	ENSRNOG00000017951	XP_344581.2	RANBP9	RANndbindingndproteinnd9(Ranbp9)	2.32031	-0.870116	-0.870116	0.31652
	ENSRNOG00000016820	NM_001108563.1	Sypl2	synaptophysin-like 2	2.31983	-0.869935	-0.869935	0.116811
	ENSRNOG00000018346	XM_008771593	Agtr1a	Type-1 angiotensin II receptor (AT1) (AT1A).	2.31296	-0.867359	-0.867359	0.237249
	ENSRNOG00000015072	NM_138863	PTGR1	NADP-dependent leukotriene B4 12-hydroxydehydrogenase	2.30955	0.175058	-1.90722	0.0471093
	ENSRNOG00000023279	NM_001100858.1	Top2b	DNA topoisomerase II beta	2.30934	-0.866004	-0.866004	0.48229
	ENSRNOG00000028510	NM_213626.1	Kif13b	kinesin 13B	2.30499	-0.86437	-0.86437	0.48229
	ENSRNOG00000004686	XM_006247180	spop	speckle type BTB/POZ protein(Spop)	2.29494	-0.74689	-0.974313	0.31652
	ENSRNOG00000012613	XP_222693.2	F13B	coagulation factor XIII B chain(F13b)	2.29472	0.222529	-1.94357	0.0312129
	ENSRNOG00000019122	XP_342392.2	SEC16A	SEC16 homolog A, endoplasmic reticulum export factor(Sec16a)	2.29467	-1.60351	-0.117489	0.237249
	ENSRNOG00000020952	XP_227472.3	cgn	cingulin(Cgn)	2.29017	-0.858815	-0.858815	0.237249
	ENSRNOG00000008209	NP_001013237.1	ST3GAL1	ST3 beta-galactoside alpha-2,3-sialyltransferase 1(St3gal1)	2.28874	-0.858277	-0.858277	0.0744441
	ENSRNOG00000020119	NP_958825.1	PCDHA6	protocadherin alpha 4(Pcdha4)	2.28652	-0.857447	-0.857447	0.48229
	ENSRNOG00000025387	NM_012992.4	Npm1	nucleophosmin 1	2.28225	-0.0642821	-1.64741	0.145955
	ENSRNOG00000021323	XP_574890.1	Car13	carbonic anhydrase 13(Car13)	2.27507	0.190037	-1.89634	0.0471093
	ENSRNOG00000025514	XM_008775618.2	Zfp335	zinc finger protein 335	2.26751	-0.850315	-0.850315	0.0744441
	ENSRNOG00000022268	XP_343303.2	Pnpla3	patatin-like phospholipase domain containing 3(Pnpla3)	2.26187	-0.848202	-0.848202	0.0312129
	ENSRNOG00000026982	NM_001135566	LOC691921	hypothetical protein LOC691921	2.26102	-0.847882	-0.847882	0.237249
	ENSRNOG00000022268	XP_343303.2	Pnpla3	patatin-like phospholipase domain containing 3(Pnpla3)	2.25244	-0.844666	-0.844666	0.0177506
	ENSRNOG00000016423	NP_001004107.1	Tacc1	transforming, acidic coiled-coil containing protein 1(Tacc1)	2.25131	-0.84424	-0.84424	0.237249
	ENSRNOG00000022610	XM_008774588	AGBL1	ATP/GTP binding protein-like 1(Agbl1)	2.25011	-0.843793	-0.843793	0.48229
	ENSRNOG00000009773	XP_236476.2	Elovl4	ELOVL fatty acid elongase 4(Elovl4)	2.24958	-0.843592	-0.843592	0.237249
	ENSRNOG00000013154	NP_001020442.1	sfpq	NonO/p54nrb homolog	2.24325	-0.0141255	-1.66831	0.0471093
	ENSRNOG00000018168	NP_001009601.1	KLC4	kinesin light chain 4(Klc4)	2.23362	-1.77748	0.102261	0.0302623
	ENSRNOG00000005601	XP_223684.3	Pex13	peroxisomal biogenesis factor 13	2.22372	0.191416	-1.8592	0.31652
	ENSRNOG00000009435	XM_017599033.1	LOC690288	Dynein heavy chain at 16F CG7092-PA	2.22208	2.60342	-4.26998	0
	ENSRNOG00000004332	NP_113695.1	Egfr	epidermal growth factor receptor(Egfr)	2.22036	-1.39326	-0.27201	0.0312129
	ENSRNOG00000025120	NM_001191910	GLI1	GLI familyzinc finger 1(Gli1)	2.21799	-0.831747	-0.831747	0.634159
	ENSRNOG00000012584	XP_341885.2	RGD1561459	adipogenesis associated, Mth938 domain containing(Aamdc)	2.2174	-0.831525	-0.831525	0.850373
	ENSRNOG00000016883	NM_001107595.1	ENTPD7	ectonucleoside triphosphate diphosphohydrolase 7	2.2152	-2.27796	0.616554	0.116811
	ENSRNOG00000021471	XM_008761805.2	LOC690813	Ig kappa chain V-IV region-like	2.21508	-1.1501	-0.511215	0.116811
	ENSRNOG00000014147	NM_001167552.1	Vom1r60	vomeronasal 1 receptor 60 (Vom1r60)	2.2148	-0.83055	-0.83055	0.850373
	ENSRNOG00000015174	XR_599636.1	RpS15A	ribosomal protein S15A	2.21139	0.218892	-1.87743	0.116811
	ENSRNOG00000026020	XR_001842700.1	LOC1025465	uncharacterized LOC1025465	2.20675	-0.827532	-0.827532	0.850373
	ENSRNOG00000025019	NM_001324210.1	Dio1	Type I iodothyronine deiodinase	2.20455	-0.826706	-0.826706	1.13148
	ENSRNOG00000024857	NM_001034999.1	Nicn1	nicolin1	2.20212	-0.825796	-0.825796	0.116811
	ENSRNOG00000015236	XM_006246802.2	MYBBP1A	Myb-binding protein 1A (PAR-interacting protein) (PIP).	2.20004	-0.825015	-0.825015	0.116811
	ENSRNOG00000008912	NM_001100987	AQR	aquarius intron-binding spliceosomal factor	2.19737	-0.826801	-0.821228	0.48229
	ENSRNOG00000026510	NM_001100534.1	Rpl7	ribosomal protein L7	2.19577	0.927936	-2.57476	0.0103418
	ENSRNOG00000006139	NM_001012151	STX18	Syntaxin-18	2.19492	-1.46148	-0.184708	0.116811
	ENSRNOG00000018379	XM_006230372	LOC102554302	zinc finger protein 688-like	2.19058	-3.83352	2.19058	0.0302623
	ENSRNOG00000021794	XP_219526.2	ZNHIT2	zinc finger, HIT-type containing 2(Znhit2)	2.18634	-0.819878	-0.819878	0.850373
	ENSRNOG00000002553	XM_344241	SMIM14	RGD1311122_predicted protein.	2.18031	-0.0692129	-1.56602	0.0471093
	ENSRNOG00000003399	NP_543172.1	Hnrph1	heterogeneous nuclear ribonucleoprotein H1(Hnrnph1)	2.17926	-0.817223	-0.817223	1.13148
	ENSRNOG00000007213	NP_001020867.1	Yars	tyrosyl-tRNA synthetase(Yars)	2.1769	-0.816336	-0.816336	0.237249
	ENSRNOG00000000301	NM_001044270.2	Tuba1b	tubulin, alpha 1B	2.17049	-2.1895	0.561633	0.0312129
	ENSRNOG00000006770	XM_008765170	BRD4	bromodomain containing 4(Brd4)	2.16965	0.128408	-1.75564	0.145955
	ENSRNOG00000028052	XP_227252.3	RGD1563620	retinoblastoma binding protein 4	2.16716	0.162204	-1.78757	0.31652
	ENSRNOG00000012201	XP_342668.1	RGD1311823	protease, serine, 37(Prss37)	2.16225	-0.810842	-0.810842	0.0744441
	ENSRNOG00000014977	NM_001109875.1	Crygb	crystallin, gamma B (Crygb)	2.15952	-0.809819	-0.809819	0.145955
	ENSRNOG00000013966	XM_017600418.1	Psd3	pleckstrin and Sec7 domain containing 3	2.14806	-0.805523	-0.805523	0.48229
	ENSRNOG00000019401	NM_001037292.1	UCE2D	ubiquitin-conjugating enzyme E2D 2	2.14738	-0.026418	-1.58412	0.116811
	ENSRNOG00000013581	NP_064482.1	extl3	exostosin-like glycosyltransferase 3(Extl3)	2.14569	-3.75495	2.14569	0.116811
	ENSRNOG00000014451	NM_017160.1	Rps6	ribosomal protein S6	2.14343	0.295197	-1.90277	0.0471093
	ENSRNOG00000003597	NP_001007005.1	tuba4a	tubulin, alpha 4A(Tuba4a)	2.14183	-0.803186	-0.803186	0.31652
	ENSRNOG00000023349	XM_008764620.2	LOC689955	heat shock protein 8	2.13652	-0.700768	-0.90162	0.0432222
	ENSRNOG00000016390	XP_214451.2	EEF1E1	eukaryotic translation elongation factor 1 epsilon 1(Eef1e1)	2.13073	-0.799023	-0.799023	0.48229
	ENSRNOG00000015292	XP_341543.1	cul2	cullin 2(Cul2)	2.12916	-0.798435	-0.798435	0.634159
	ENSRNOG00000009888	NM_022541	TIMM8B	Mitochondrial import inner membrane translocase subunit TIM8 B (Deafness dystonia protein 2 homolog).	2.12908	-0.798407	-0.798407	0.31652
	ENSRNOG00000016110	XM_017594341	Kcnk12	potassium two pore domain channel subfamily K member 12(Kcnk12)	2.12883	-2.37787	0.781246	0.116811
	ENSRNOG00000019630	NM_053493.1	Hacl1	2-hydroxyacyl-CoA lyase 1	2.12493	-1.87023	0.276536	0
	ENSRNOG00000002005	XP_573578.1	TMPRSS11F	transmembrane protease, serine 11f(Tmprss11f)	2.12168	-0.795629	-0.795629	0.0744441
	ENSRNOG00000021948	XM_006240609.3	Eif5	eukaryotic translation initiation factor 5 (Eif5)	2.11516	-0.788009	-0.798359	0.237249
	ENSRNOG00000024922	NM_001107130.2	FBXO24	F-box protein 24	2.11128	-0.0720855	-1.51137	0.0744441
	ENSRNOG00000027624	NM_021261.2	Tmsb10	thymosin, beta 10	2.11	0.975619	-2.55812	0.0312129
	ENSRNOG00000021375	XM_003751492.4	Atp8a2	ATPase phospholipid transporting 8A2 (Atp8a2)	2.1054	-0.789525	-0.789525	0.31652
	ENSRNOG00000025627	NM_001134886.2	Vps13b	vacuolar protein sorting 13 homolog B	2.10425	-0.789095	-0.789095	0.237249
	ENSRNOG00000023303	NP_001011928.1	DPEP2	dipeptidase 2(Dpep2)	2.10143	-0.788037	-0.788037	0.634159
	ENSRNOG00000013993	NM_001107118.1	Rnf6	ring finger protein 6 (Rnf6)	2.10042	-0.787659	-0.787659	0.48229
	ENSRNOG00000024313	XM_017593657.1	LOC108350918	endogenous retrovirus group K member 24 Gag polyprotein-like	2.0951	-0.785662	-0.785662	0.0744441
	ENSRNOG00000023497	NP_620264.1	FOXE1	forkhead box E1(Foxe1)	2.08768	-0.782879	-0.782879	0.237249
	ENSRNOG00000004992	NM_031090.2	RAB1A	Ras-related protein Rab-1A.	2.08588	-1.81125	0.246846	0.237249
	ENSRNOG00000028277	XM_017593657.1	LOC108350918	endogenous retrovirus group K member 24 Gag polyprotein-like	2.07991	0.422358	-1.98229	0.116811
	ENSRNOG00000016112	NM_001191954	CD274	CD274 molecule	2.07438	-0.777893	-0.777893	0.48229
	ENSRNOG00000027088	XP_214043.1	UBE2K	ubiquitin-conjugating enzyme E2K(Ube2k)	2.06605	-0.780446	-0.769093	0.145955
	ENSRNOG00000006683	NM_001109373.1	Hmg1l1	high-mobility group (nonhistone chromosomal) protein 1-like 1 (Hmg1l1)	2.06081	0.190329	-1.73594	0.116811
	ENSRNOG00000024324	NM_012986.1	Nedd4	neural precursor cell expressed developmentally down-regulated 4, E3 ubiquitin protein ligase (Nedd4)	2.06063	-0.772735	-0.772735	0.145955
	ENSRNOG00000014367	NM_001107857	EPHB6	Ephrin type-B receptor 6 precursor (Tyrosine-protein kinase-defective receptor EPH-6).	2.05969	-0.772384	-0.772384	0.237249
	ENSRNOG00000004696	XM_008764656	ARHGAP5	LRRGT00098.	2.05555	-1.90369	0.362027	0.0744441
	ENSRNOG00000003787	XM_001058603	LCORL	ligand dependent nuclear receptor corepressor-like(Lcorl)	2.05311	-0.769917	-0.769917	0.850373
	ENSRNOG00000013090	XM_237999	Gadd45g	Growth arrest and DNA-damage-inducible protein GADD45 gamma	2.04889	-1.26562	-0.27104	0.0302623
	ENSRNOG00000027117	NM_031709.3	Rps12	ribosomal protein S12	2.04848	-0.881857	-0.654503	0.145955
	ENSRNOG00000018899	XM_003749455	C5	complement C5(C5)	2.04054	-0.628255	-0.902152	0.850373
	ENSRNOG00000000604	NM_053447	HDAC2	Histone deacetylase 2 (Fragment).	2.04045	-0.76517	-0.76517	0.48229
	ENSRNOG00000025126	XM_008759713	PALB2	partner and localizer of BRCA2	2.04037	-0.765138	-0.765138	0.31652
	ENSRNOG00000005869	nd	TCEA1	Transcription elongation factor A protein 1 (Transcription elongation factor S-II protein 1).	2.0398	0.343435	-1.87328	0.145955
	ENSRNOG00000015777	XP_225735.2	Rkhd2	mex-3 RNA binding family member C(Mex3c)	2.03451	-0.76294	-0.76294	0.634159
	ENSRNOG00000027670	NM_001100671.1	Atl2	atlastin GTPase 2	2.03321	-1.02991	-0.494993	0.145955
	ENSRNOG00000005272	NP_001015026.1	TSPAN12	transmembrane 4 superfamily member 12	2.02988	-0.761206	-0.761206	0.145955
	ENSRNOG00000010478	NM_182474	Serpina3n	Contrapsin-like protease inhibitor 3 precursor (CPI-23) (Serine protease inhibitor 1) (SPI-1).	2.02643	-2.9793	1.45949	0
	ENSRNOG00000027408	NM_001004279	PPID	peptidylprolyl isomerase D(Ppid)	2.01878	-0.952646	-0.561442	0.850373
	ENSRNOG00000015767	NM_001037792.1	Smim14	small integral membrane protein 14	2.01499	-1.93269	0.421442	0.0302623
	ENSRNOG00000023417	NM_001105837.1	Eif1	eukaryotic translation initiation factor 1	2.0119	-0.117383	-1.39154	0.116811
	ENSRNOG00000025967	NM_001105730.1	Rps28	40S ribosomal protein S28	2.00435	-0.0571282	-1.44614	0.116811
	ENSRNOG00000009068	NP_001012206.1	PHLDA3	pleckstrin homology-like domain, family A, member 3(Phlda3)	2.00406	-0.751523	-0.751523	0.145955
	ENSRNOG00000015792	NM_001000746.1	Olr88	olfactory receptor gene Olr88	2.00101	-0.750377	-0.750377	0.850373
	ENSRNOG00000025383	NM_001004072	PDHA1	pyruvate dehydrogenase (lipoamide) alpha 1(Pdha1)	1.99686	-0.748822	-0.748822	0.145955
	ENSRNOG00000020821	XP_218481.3	CLIP3	CAP-GLY domain containing linker protein 3(Clip3)	1.99057	-0.746465	-0.746465	0.31652
	ENSRNOG00000024503	XM_017594433	NBAS	neuroblastomandamplifiedndsequence(Nbas)	1.99004	-0.746265	-0.746265	1.13148
	ENSRNOG00000013965	XP_574664.1	NOC3L	NOC3-likendDNA replication regulator(Noc3l)	1.98953	-0.746074	-0.746074	0.48229
	ENSRNOG00000016443	XP_233792.3	VPS13D	vacuolar protein sorting 13D(Vps13d)	1.9871	-0.745161	-0.745161	0.850373
	ENSRNOG00000006197	NM_001033898	CALU	calumenin(Calu)	1.98137	0.39656	-1.88259	0.850373
	ENSRNOG00000028273	XP_218223.2	Tmem224	transmembrane protein 150B(Tmem150b)	1.98064	-0.742741	-0.742741	0.145955
	ENSRNOG00000025111	XP_218484.3	NFKBID	NFKB inhibitor delta(Nfkbid)	1.97964	-0.742363	-0.742363	0.237249
	ENSRNOG00000018521	NP_075588.1	NMUR1	neuromedin U receptor1(Nmur1)	1.97938	-2.35372	0.869192	0.237249
	ENSRNOG00000005661	NM_024351.2	Hspa8	Heat shock cognate 71 kDa protein	1.97836	-0.61747	-0.866302	0.0432222
	ENSRNOG00000005599	NM_023103	A1I3	Alpha-1-inhibitor III precursor.	1.97792	-0.74172	-0.74172	0.634159
	ENSRNOG00000028193	NM_001001103.1	Olr1532	olfactory receptor 1532	1.97593	-0.740973	-0.740973	0.48229
	ENSRNOG00000010117	NM_001047087.2	EIF3A	Eif3s10_predicted protein (Fragment).	1.96935	-0.378496	-1.09852	0.145955
	ENSRNOG00000021395	XR_600291.1	LOC100363452	ribosomal protein S8-like	1.96647	-0.610697	-0.864152	0.237249
	ENSRNOG00000028265	NM_012963.2	Hmgb1	high mobility group box 1	1.95631	-1.15683	-0.310401	0.31652
	ENSRNOG00000020358	NP_001008305.1	PTOV1	prostate tumor overexpressed 1(Ptov1)	1.95566	-0.733371	-0.733371	0.850373
	ENSRNOG00000020950	NM_173124.1	Syvn1	RGD1310488_predicted protein (Fragment).	1.95115	-1.00768	-0.455675	0.634159
	ENSRNOG00000012238	NM_001108899	CLEC3A	C-type lectin domain family 3, member A	1.95104	-0.73164	-0.73164	0.634159
	ENSRNOG00000022906	XM_017593657.1	LOC108350918	endogenous retrovirus group K member 24 Gag polyprotein-like	1.94933	-0.730999	-0.730999	0.237249
	ENSRNOG00000015479	XP_213234.2	MRPS34	mitochondrial ribosomal protein S34(Mrps34)	1.94888	-0.730829	-0.730829	0.634159
	ENSRNOG00000028748	NM_012726.2	Atxn1	ataxin 1	1.94798	-0.730492	-0.730492	0.116811
	ENSRNOG00000022967	XP_216462.3	Slc35d1	solute carrier family 35 member D1(Slc35d1)	1.94132	-0.727996	-0.727996	0.850373
	ENSRNOG00000017642	XP_225630.3	acbd5	acyl-CoA binding domain containing 5(Acbd5)	1.93554	2.20096	-3.65261	0.0471093
	ENSRNOG00000021130	NM_013039.2	Abcc8	Sulfonylurea receptor 1.	1.93239	-0.724646	-0.724646	0.237249
	ENSRNOG00000017640	XP_575825.1	Chp	calcium binding protein P22	1.93212	-1.07433	-0.374758	0.237249
	ENSRNOG00000008993	NM_133514.1	Mmp10	matrix metallopeptidase 10	1.93149	0.433738	-1.88235	0.116811
	ENSRNOG00000011667	NP_001011967.1	FASTK	Fas-activated serine/threonine kinase(Fastk)	1.9264	-0.7224	-0.7224	0.48229
	ENSRNOG00000019052	NP_001014241.1	Ankzf1	ankyrin repeat andzinc finger domain containing 1(Ankzf1)	1.91932	-2.70562	1.26613	0.0312129
	ENSRNOG00000027618	NM_175765.2	Psip1	PC4 and SFRS1 interacting protein 1	1.91024	-0.71634	-0.71634	0.116811
	ENSRNOG00000020039	NM_022590	Slc5a2	solute carrier family 5 member 2(Slc5a2)	1.90773	-0.715399	-0.715399	1.13148
	ENSRNOG00000025621	XM_008775618.2	NDZfp335	zinc finger protein 335	1.90467	-1.72833	0.299829	0.237249
	ENSRNOG00000022759	NM_001024308.1	LOC499742	LRRG00137	1.90393	0.175243	-1.60319	0.850373
	ENSRNOG00000017204	XM_006254956.3	Pqlc1	PQ loop repeat containing 1	1.90251	-2.11245	0.685573	0.0302623
	ENSRNOG00000013941	XM_002727162.5	Tomm6	translocase of outer mitochondrial membrane 6 (Tomm6)	1.89954	-2.43256	1.00791	0.0744441
	ENSRNOG00000022967	XP_216462.3	Slc35d1	solute carrier family 35 member D1(Slc35d1)	1.89391	-0.710217	-0.710217	0.634159
	ENSRNOG00000013241	XM_003748910.4	Cyp2c24	cytochrome P450 2c24	1.89316	-1.36669	-0.0531762	0.0471093
	ENSRNOG00000022010	XM_002729402.4	LOC100361920	dynein light chain 1-like	1.89008	-0.708781	-0.708781	0.48229
	ENSRNOG00000011951	NM_031821	PLK2	Serine/threonine-protein kinase PLK2	1.88961	-0.708605	-0.708605	0.634159
	ENSRNOG00000026805	NM_053852	CSF2	Granulocyte-macrophage colony-stimulating factor (GM-CSF) (Colony- stimulating factor) (CSF).	1.88916	-2.08014	0.663268	0.0471093
	ENSRNOG00000018584	NM_021740	PTMA	prothymosin alpha(Ptma)	1.88087	-1.0163	-0.394353	1.13148
	ENSRNOG00000004734	NM_017248.1	Hnrnpa1	heterogeneous nuclear ribonucleoprotein A1	1.88054	0.361948	-1.77236	0.0744441
	ENSRNOG00000008641	XP_573746.1	Gnpnat1	glucosamine-phosphate N-acetyltransferase 1(Gnpnat1)	1.87639	-0.703648	-0.703648	0.48229
	ENSRNOG00000012464	NM_019286	ADHA	Alcohol dehydrogenase A chain	1.87218	-3.27632	1.87218	0.31652
	ENSRNOG00000028369	NM_024370.3	Gabrg3	gamma-aminobutyric acid type A receptor gamma 3 subunit (Gabrg3)	1.86108	-0.697905	-0.697905	0.850373
	ENSRNOG00000017723	NP_001007700.1	CEPT1	choline/ethanolamine phosphotransferase 1(Cept1)	1.85415	-0.695305	-0.695305	0.634159
	ENSRNOG00000025202	XR_001842658.1	LOC317588	hypothetical protein LOC317588	1.85357	0.339516	-1.7297	0.31652
	ENSRNOG00000012145	XM_017595500.1	Rpl29	ribosomal protein L29	1.85007	-0.490354	-0.8972	0.48229
	ENSRNOG00000010728	XP_576572.1	STRADB	STE20-related kinase adaptor beta(Stradb)	1.84552	-0.14881	-1.23533	0.116811
	ENSRNOG00000023537	XR_085721.3	LOC691716	ribosomal protein S15a	1.8432	0.323961	-1.70636	0.0471093
	ENSRNOG00000014310	XP_224552.3	Tmtc4	transmembrane and tetratricopeptide repeat containing 4(Tmtc4)	1.84198	-0.690743	-0.690743	0.48229
	ENSRNOG00000024034	XM_008766360.2	Dmxl2	Dmx-like 2 (Dmxl2)	1.84011	-0.690042	-0.690042	0.31652
	ENSRNOG00000007219	NP_786937.1	LOC681144	heat shock protein HSP 90-alpha	1.83993	-1.12129	-0.258665	0.145955
	ENSRNOG00000022917	XM_017604854.1	Eml6	echinoderm microtubule associated protein like 6 (Eml6)	1.83901	-0.689627	-0.689627	0.634159
	ENSRNOG00000019450	NM_001008344	ETF1	eukaryotic translation termination factor 1(Etf1)	1.82817	-0.566598	-0.804527	0.850373
	ENSRNOG00000020523	NM_031596.1	Sart1	SART1, U4/U6.U5 tri-snRNP-associated protein 1	1.82706	-1.95556	0.585259	0
	ENSRNOG00000000513	NM_031020.2	MAPK14	Mitogen-activated protein kinase 14	1.80445	0.180015	-1.53336	0.31652
	ENSRNOG00000014987	XP_576512.1	RGD1560271	MyoD family inhibitor(Mdfi)	1.79181	1.40614	-2.75	0.237249
	ENSRNOG00000012913	NM_199372.2	Eif4a1	eukaryotic translation initiation factor 4A, isoform 1	1.7901	-0.939081	-0.403494	0.145955
	ENSRNOG00000009335	NM_001007797.1	Arrdc3	arrestin domain containing 3	1.78961	-1.09015	-0.252052	0.116811
	ENSRNOG00000023805	XP_577644.1	Polr2l-ps1	Ab1-108	1.78502	-0.953836	-0.384933	0.850373
	ENSRNOG00000009754	NM_177928	NAMPT	Nicotinamide phosphoribosyltransferase	1.78098	-1.63046	0.29473	0.145955
	ENSRNOG00000023122	XP_235463.3	Apol11a	apolipoprotein L 11a(Apol11a)	1.77883	-0.667063	-0.667063	0.237249
	ENSRNOG00000022529	NM_022624.1	Slc22a23	solute carrier family 22, member 23	1.77849	-0.666935	-0.666935	0.31652
	ENSRNOG00000009992	NM_138708	RABGGTB	Rab geranylgeranyltransferase, beta subunit(Rabggtb)	1.77739	-0.66652	-0.66652	0.31652
	ENSRNOG00000006001	XP_231620.3	Luc7l2	LUC7-like 2 pre-mRNA splicing factor(Luc7l2)	1.77654	-0.44709	-0.885317	0.48229
	ENSRNOG00000016496	NM_017097.1	CTSC	Dipeptidyl-peptidase I precursor	1.77107	-1.48545	0.157149	0.0744441
	ENSRNOG00000008079	NP_001019914.1	UGP2	UDP-glucose pyrophosphorylase 2(Ugp2)	1.76953	-1.07212	-0.255026	0.116811
	ENSRNOG00000027822	NM_001039338.1	Zdhhc5	zinc finger, DHHC-type containing 5	1.76923	-0.0562485	-1.27067	0.145955
	ENSRNOG00000024860	NM_153630.1	Nalcn	sodium leak channel, non-selective	1.76496	-0.661862	-0.661862	0.634159
	ENSRNOG00000015760	NP_001000135.1	Olr78	olfactory receptor Olr78	1.76286	-3.08501	1.76286	0.145955
	ENSRNOG00000028720	XM_008761448.2	LOC103689940	Pancreatic alpha-amylase precursor	1.75894	0.0311944	-1.3504	0.116811
	ENSRNOG00000022138	NM_024351.2	Hspa8	heat shock protein 8	1.75821	-0.872937	-0.445719	0.116811
	ENSRNOG00000025723	NM_001169146.1	Rps16	ribosomal protein S16	1.75638	1.22596	-2.54325	0.0302623
	ENSRNOG00000015498	NM_001107290.1	IL17RB	interleukin 17 receptor B	1.75442	0.540298	-1.85612	0.116811
	ENSRNOG00000026983	NM_031579.3	Ptp4a1	protein tyrosine phosphatase type IVA, member 1	1.75414	0.546821	-1.86243	0.116811
	ENSRNOG00000012142	NP_001009648.1	GLYAT	glycine-N-acyltransferase(Glyat)	1.75355	-0.307326	-1.00784	0.237249
	ENSRNOG00000027347	NM_017150.1	Rpl29	ribosomal protein L29	1.75249	0.295059	-1.60943	0.0744441
	ENSRNOG00000025879	XR_594056.2	LOC100360491	ribosomal protein L13	1.75107	-1.74212	0.428822	0.0744441
	ENSRNOG00000004883	XP_578570.1	ERH	enhancer of rudimentary homolog (Drosophila)(Erh)	1.74838	0.125492	-1.43678	0.48229
	ENSRNOG00000007060	NP_001007145.1	PLIN2	perilipin 2(Plin2)	1.74347	-0.786147	-0.521458	0.237249
	ENSRNOG00000007152	NM_053328	BHLHE40	Class B basic helix-loop-helix protein 2 (bHLHB2) (Enhancer-of-split and hairy-related protein 2) (SHARP-2).	1.74239	-0.204623	-1.10217	0.145955
	ENSRNOG00000014217	XM_008765139.2	LOC100909569	zinc finger protein 91-like	1.74201	-0.927266	-0.379242	0.237249
	ENSRNOG00000008822	NM_013102.3	Fkbp1a	FK506-binding protein 1A	1.72934	-2.41019	1.11318	0.0471093
	ENSRNOG00000024441	NM_001114391.1	RpL7a	60S ribosomal protein L7a	1.72608	0.471311	-1.76587	0.0471093
	ENSRNOG00000023209	XP_573512.1	Slamf7	SLAM family member 7(Slamf7)	1.7216	-1.80018	0.508973	0.116811
	ENSRNOG00000012189	XP_341487.1	Lect2	leukocyte cell-derived chemotaxin 2(Lect2)	1.72047	-0.566858	-0.723493	0.116811
	ENSRNOG00000015488	XM_341908	TEAD1	TEF-1 zeta (Fragment).	1.71148	-1.68898	0.40537	0.0471093
	ENSRNOG00000006958	XP_221917.3	ZFP12	zinc finger protein 12(Zfp12)	1.70833	1.70833	-2.98958	0.0744441
	ENSRNOG00000002139	XP_214022.2	RGD1311575	hypothetical LOC289568	1.70415	1.70415	-2.98226	0.0744441
	ENSRNOG00000013147	XM_017600069	CACNA1D	calcium voltage-gated channel subunit alpha1 D(Cacna1d)	1.70395	-0.638983	-0.638983	1.13148
	ENSRNOG00000008330	NM_022178.1	Myo5a	myosin VA	1.70333	0.729202	-2.0067	0.145955
	ENSRNOG00000028444	NM_053430.1	Fen1	flap structure-specific endonuclease 1	1.70289	0.79451	-2.07168	0.145955
	ENSRNOG00000010558	NM_172243	PPIF	peptidylprolyl isomerase F(Ppif)	1.69265	-0.634744	-0.634744	0.237249
	ENSRNOG00000027806	NP_001000528.1	Olr1509	olfactory receptor Olr1509	1.6918	1.51682	-2.78567	0.0312129
	ENSRNOG00000020928	NM_134369	Cyp2a1	Cytochrome P450 2A1	1.68293	-0.631098	-0.631098	0.48229
	ENSRNOG00000018481	NM_001137646.1	Zpr1	ZPR1zinc finger	1.68215	-1.03444	-0.227175	0.850373
	ENSRNOG00000013982	NM_024391	HSD17B2	Estradiol 17-beta-dehydrogenase 2	1.68112	-0.827132	-0.433711	0.0744441
	ENSRNOG00000014727	NM_001024991	Fahd1	fumarylacetoacetate hydrolase domain containing 1(Fahd1)	1.68008	-0.259648	-1.00041	0.145955
	ENSRNOG00000025074	NM_012559	FGG	Fibrinogen gamma chain precursor.	1.67977	-3.18734	1.92751	0
	ENSRNOG00000008271	XP_235335.3	Fam91a1	family with sequence similarity 91, member A1(Fam91a1)	1.67893	0.0372398	-1.29644	0.48229
	ENSRNOG00000009057	XM_006232224	SEC62	SEC62 homolog, preprotein translocation factor(Sec62)	1.6642	-0.486628	-0.761522	0.31652
	ENSRNOG00000022961	XP_346320.2	RpL7a	60S ribosomal protein L7a	1.6639	0.486403	-1.73433	0.31652
	ENSRNOG00000022296	XP_235538.3	Pnpla5	patatin-like phospholipase domain containing 5(Pnpla5)	1.66346	-0.623796	-0.623796	0.116811
	ENSRNOG00000015151	NM_013226.2	Rpl32	ribosomal protein L32	1.66063	0.171414	-1.41689	0.145955
	ENSRNOG00000010706	NP_001017502.1	Ccdc117	coiled-coil domain containing 117(Ccdc117)	1.65562	-0.620858	-0.620858	0.634159
	ENSRNOG00000018686	XP_341929.2	ATXN2L	ataxin 2-like(Atxn2l)	1.65434	0.118442	-1.3592	0.634159
	ENSRNOG00000019734	XM_008766850	MRPL14	mitochondrial ribosomal protein L14(Mrpl14)	1.639	0.411149	-1.6404	1.37943
	ENSRNOG00000006566	XR_001843836.1	LOC102547866	Ig heavy chain V region 441-like, misc_RNA	1.63886	0.424415	-1.65356	0.116811
	ENSRNOG00000027160	NM_001105837.1	Eif1	suppressor of initiator codon mutations, related sequence 1	1.63514	-0.537407	-0.688945	0.48229
	ENSRNOG00000009338	NM_031515.3	Kras	GTPase KRas (K-Ras 2) (Ki-Ras) (c-K-ras).	1.63072	-0.611518	-0.611518	1.13148
	ENSRNOG00000006940	NM_001127304	NCF4	neutrophilndcytosolicndfactornd4(Ncf4)	1.62254	1.62254	-2.83945	0.237249
	ENSRNOG00000011808	XM_017592482	GHRHR	growth hormone releasing hormone receptor(Ghrhr)	1.61659	-2.82903	1.61659	0
	ENSRNOG00000019124	XP_219951.3	Elovl3	ELOVL fatty acid elongase 3(Elovl3)	1.61431	0.429182	-1.63991	0.237249
	ENSRNOG00000020400	NP_001017507.1	MEF2B	myocyte enhancer factor 2B(Mef2b)	1.61329	-0.604984	-0.604984	0.31652
	ENSRNOG00000020619	NP_001013113.1	EIF3G	eukaryotic translation initiation factor 3, subunit G(Eif3g)	1.61285	0.55035	-1.75999	0.31652
	ENSRNOG00000019301	XP_220066.3	Lipl3	lipase, family member M(Lipm)	1.61039	-0.603895	-0.603895	0.31652
	ENSRNOG00000002021	XR_358130	SON	Son_predicted protein (Fragment).	1.60566	-1.39487	0.190625	0.31652
	ENSRNOG00000004601	XP_230613.2	HAO1	hydroxyacid oxidase 1(Hao1)	1.60332	-1.30333	0.100837	0.237249
	ENSRNOG00000020595	NM_031110.1	RPS11	ribosomal protein S11	1.602	-1.66499	0.463485	0.31652
	ENSRNOG00000023034	NM_001109126	TEX43	testis expressed 43(Tex43)	1.60026	-0.600097	-0.600097	0.850373
	ENSRNOG00000024332	XR_001836505.1	LOC108349906	uncharacterized LOC108349906	1.59399	0.528043	-1.72353	0.0471093
	ENSRNOG00000011861	XM_006253067	AADAT	aminoadipate aminotransferase(Aadat)	1.58843	-0.545343	-0.645982	0.48229
	ENSRNOG00000017315	NM_001277272.1	Haus7	HAUS augmin-like complex, subunit 7	1.58731	1.05174	-2.24222	0.0471093
	ENSRNOG00000011630	NM_017135.3	Ak4	Adenylate kinase isoenzyme 4, mitochondrial	1.57887	0.612954	-1.79711	0.0312129
	ENSRNOG00000020393	XP_218977.1	RHOG	ras homolog family member G(Rhog)	1.5738	-1.6265	0.446143	0.237249
	ENSRNOG00000028113	NM_001130728	WHAMM	WAS protein homolog associated with actin, golgi membranes and microtubules(Whamm)	1.57117	0.471754	-1.65013	0.145955
	ENSRNOG00000028035	NM_001168332.1	RT1-M1-5	RT1 class I, M1, gene 5 (Fragment).	1.56613	-0.5873	-0.5873	1.37943
	ENSRNOG00000028605	NM_001017374.2	Eif4g2	eukaryotic translation initiation factor 4, gamma 2	1.56532	-0.310867	-0.863125	0.31652
	ENSRNOG00000015079	NM_001012104	DDOST	dolichyl-diphosphooligosaccharide--protein glycosyltransferase non-catalytic subunit(Ddost)	1.56089	-1.61051	0.439843	0.145955
	ENSRNOG00000002896	NM_053576	PRDX6	Peroxiredoxin 6	1.55796	0.529744	-1.69822	0.116811
	ENSRNOG00000002832	NM_147216	SLC16A2	solute carrier family 16 member 2(Slc16a2)	1.55723	0.879082	-2.04701	0.634159
	ENSRNOG00000020990	NP_570108.1	Fgf21	fibroblast growth factor 21(Fgf21)	1.55584	-0.583439	-0.583439	0.634159
	ENSRNOG00000016658	NM_001105730.1	Rps28	ribosomal protein S28	1.55484	0.499874	-1.666	0.0744441
	ENSRNOG00000022483	NM_181080	TRIM50	Tripartite motif protein 50.	1.55407	-1.85776	0.692208	0.0744441
	ENSRNOG00000027768	NM_031099.1	Rpl5	ribosomal protein L5	1.54759	0.577903	-1.73859	0.0312129
	ENSRNOG00000011494	NM_001128065	Rpl36a	ribosomal protein L36a	1.54498	-0.0997452	-1.05899	0.634159
	ENSRNOG00000008369	NM_173153	GIMAP4	GTPase, IMAP family member 4 (Immunity-associated protein 4) (Immunity-associated nucleotide 1 protein).	1.54212	0.878971	-2.03556	0.0302623
	ENSRNOG00000025033	XP_344160.2	RGD1561635	40S ribosomal protein S17	1.5377	0.624517	-1.77779	0.116811
	ENSRNOG00000021975	NM_139114.3	Rpl15	ribosomal protein L15	1.53567	0.582614	-1.73437	0.237249
	ENSRNOG00000011081	XM_006257308.3	SERPINA7	Thyroxine-binding globulin precursor (T4-binding globulin).	1.53384	-0.0622902	-1.08809	0.116811
	ENSRNOG00000023709	NM_171994.4	Cdc42	cell division cycle 42	1.5306	0.844367	-1.99231	0.145955
	ENSRNOG00000019568	NM_001286966	jund	JunD proto-oncogene, AP-1 transcription factor subunit(Jund)	1.5268	0.254703	-1.3998	0.0744441
	ENSRNOG00000016123	XP_344577.2	Rnf144b	ring finger protein 144B(Rnf144b)	1.52401	-0.500957	-0.642049	0.237249
	ENSRNOG00000020928	NM_134369	Cyp2a1	Cytochrome P450 2A1	1.52265	-1.57544	0.433448	0.237249
	ENSRNOG00000010543	XP_235989.3	SRPR	SRP receptor alpha subunit(Srpra)	1.5226	-0.381214	-0.760739	1.37943
	ENSRNOG00000007352	XP_234878.3	CASP14	caspase 14(Casp14)	1.52022	1.40984	-2.55001	0.634159
	ENSRNOG00000010291	NP_001013991.1	Slc46a1	solute carrier family 46 member 1(Slc46a1)	1.51866	-0.569497	-0.569497	0.850373
	ENSRNOG00000003754	XM_017597622.1	Atp10b	ATPase phospholipid transporting 10B	1.51511	-2.65144	1.51511	0.0744441
	ENSRNOG00000005480	NM_031979	YBX3	Y box binding protein 3(Ybx3)	1.51239	-1.95544	0.821149	0.48229
	ENSRNOG00000020580	NM_001025054	LOC500956	hypothetical protein LOC500956	1.51222	-1.36838	0.234212	0.48229
	ENSRNOG00000023390	NM_001108246.1	Ddx3x	DEAD-box helicase 3, X-linked	1.51181	-0.294339	-0.839515	0.634159
	ENSRNOG00000006042	XR_356175.3	RUP2	3' non-translated beta-F1-ATPase mRNA-binding protein.	1.50006	-0.672761	-0.452283	0.116811
	ENSRNOG00000020676	XM_017588644	PPP1R14A	Protein phosphatase 1 regulatory subunit 14A (17-kDa PKC-potentiated inhibitory protein of PP1) (CPI-17).	1.4999	-1.28438	0.159451	0.31652
	ENSRNOG00000006458	NM_175761.2	Hsp90aa1	heat shock protein 90, alpha , class A member 1	1.49493	-0.6262	-0.494996	0.634159
	ENSRNOG00000014610	NM_031012.1	ANPEP	Aminopeptidase N	1.48993	0.971521	-2.08897	0.0177506
	ENSRNOG00000024152	XM_017603868.1	LOC108351936	60S ribosomal protein L30-like	1.48597	1.76338	-2.87786	0.0177506
	ENSRNOG00000016500	XP_226703.3	RGD1563891	core 2 beta-1,6-N-acetylglucosaminyltransferase 3	1.48517	0.5499	-1.66378	0.145955
	ENSRNOG00000027958	NM_012578.2	H1f0	H1 histone family, member 0 (H1f0)	1.48374	0.14648	-1.25928	0.116811
	ENSRNOG00000008941	XM_017595452	ETS1	ETS proto-oncogene 1, transcription factor(Ets1)	1.48009	0.382291	-1.49236	0.31652
	ENSRNOG00000026293	NM_021835	JUN	Transcription factor AP-1 (Activator protein 1) (AP1) (Proto-oncogene c-jun) (V-jun avian sarcoma virus 17 oncogene homolog).	1.4797	-0.554889	-0.554889	0.48229
	ENSRNOG00000012971	NM_130409.2	Cfh	Complement factor H-related protein.	1.47665	-0.680889	-0.426597	0.31652
	ENSRNOG00000000314	XP_228305.2	SEC63	SEC63 homolog, protein translocation regulator(Sec63)	1.4761	-0.449281	-0.657795	1.80851
	ENSRNOG00000018259	NM_001109302.1	Srf	serum response factor	1.47567	-1.4114	0.304647	0.0744441
	ENSRNOG00000017253	XP_233382.1	Ccdc107	coiled-coil domain containing 107(Ccdc107)	1.47227	0.062972	-1.16718	1.13148
	ENSRNOG00000012035	NP_001007648.1	Rnf181	ring finger protein 181(Rnf181)	1.47125	0.320892	-1.42433	0.31652
	ENSRNOG00000021482	NM_021264.3	Rpl35a	ribosomal protein L35a	1.47122	0.593303	-1.69672	0.237249
	ENSRNOG00000015456	NM_001108904.1	Zfp787	zinc finger protein 787	1.46748	-1.19032	0.0897162	0.237249
	ENSRNOG00000020492	XP_574121.1	LOC687748	ribosomal protein S27a	1.46609	0.307026	-1.40659	0.145955
	ENSRNOG00000001066	XR_596896	Itih2	inter-alpha-trypsin inhibitor heavy chain 2(Itih2)	1.46532	0.21801	-1.317	0.31652
	ENSRNOG00000014948	NP_612513.1	OSGIN1	oxidative stress induced growth inhibitor 1(Osgin1)	1.46453	-0.523414	-0.574981	0.634159
	ENSRNOG00000010619	NP_001013153.1	SDCCAG3	serologically defined colon cancer antigen 3	1.46346	-0.805682	-0.291914	1.80851
	ENSRNOG00000000973	XM_017598422.1	RGD1563425	FLJ35784 protein	1.4634	1.14837	-2.24591	0.0312129
	ENSRNOG00000023569	NM_001191624.1	Lrrk1	leucine-rich repeat kinase 1	1.46245	1.06318	-2.16002	0.0312129
	ENSRNOG00000020748	XM_006243822.3	MAP4	Microtubule-associated protein 4 isoform 2 (Fragment).	1.459	-0.19003	-0.904218	0.634159
	ENSRNOG00000022256	NM_139089	CXCL10	Small inducible cytokine B10 precursor (CXCL10) (Interferon inducible protein 10) (Gamma-IP10) (IP-10) (MOB-1 protein).	1.45472	1.07391	-2.16495	0
	ENSRNOG00000023188	NM_053330.1	Rpl21	ribosomal protein L21	1.45175	1.01563	-2.10445	0.0312129
	ENSRNOG00000018879	NM_001270388.1	LOC100360619	ribosomal protein L28	1.45082	-0.41343	-0.674686	0.31652
	ENSRNOG00000021406	NM_022699.3	LOC108351936	60S ribosomal protein L30-like	1.44796	0.559767	-1.64574	0.0744441
	ENSRNOG00000017962	NP_954516.1	Serpinb6a	serpin family B member 6(Serpinb6)	1.44749	-1.27834	0.192724	0.0744441
	ENSRNOG00000006328	NP_001019928.1	WWP1	WW domain containing E3 ubiquitin protein ligase 1(Wwp1)	1.44485	-0.368502	-0.715133	0.48229
	ENSRNOG00000009549	XM_006234657	FBXO3	F-box protein 3(Fbxo3)	1.44421	0.397179	-1.48034	0.145955
	ENSRNOG00000009088	NM_031614	TXNRD1	Thioredoxin reductase 1, cytoplasmic	1.44388	-1.4865	0.403592	0.145955
	ENSRNOG00000021085	NP_478117.1	Sf1	splicing factor 1(Sf1)	1.4384	1.18527	-2.26407	0.145955
	ENSRNOG00000019601	NM_017347.2	Mapk3	Mitogen-activated protein kinase 3	1.43487	-0.9472	-0.128949	0.48229
	ENSRNOG00000005794	NM_017047	Slc10a1	Sodium/bile acid cotransporter (Na(+)/bile acid cotransporter) (Na(+)/taurocholate transport protein) (Sodium/taurocholate cotransporting polypeptide)	1.43348	-1.42235	0.347236	0.31652
	ENSRNOG00000000221	NM_212524	Abhd5	abhydrolase domain containing 5	1.42966	0.0572367	-1.12948	0.48229
	ENSRNOG00000013323	NM_001106204.1	Rnf217	ring finger protein 217	1.42492	-0.534345	-0.534345	1.13148
	ENSRNOG00000027750	XP_343833.2	Vgll1	vestigial-related factor	1.42032	-0.53262	-0.53262	0.850373
	ENSRNOG00000001611	NM_022515	Rpl24	ribosomal protein L24	1.42007	2.05413	-3.11919	0.0312129
	ENSRNOG00000017744	NP_001020189.1	Tmem77	DNA-damage regulated autophagy modulator 2(Dram2)	1.40474	1.06388	-2.11743	0.237249
	ENSRNOG00000028058	NM_001008309.1	Btf3	basic transcription factor 3	1.40007	2.16297	-3.21302	0.145955
	ENSRNOG00000009598	NP_001020048.1	ncaph2	non-SMCndcondensinndIIndcomplex,ndsubunitndH2(Ncaph2)	1.39961	-1.98309	0.933388	0.0744441
	ENSRNOG00000019266	NM_001191104	TMEM223	transmembrane protein 223	1.39899	-0.974588	-0.0746549	1.13148
	ENSRNOG00000015654	NM_017094	GHR	Growth hormone receptor precursor (GH receptor) (Somatotropin receptor)	1.39458	-0.768949	-0.276984	1.37943
	ENSRNOG00000023733	XM_006227423.2	RGD1560821	small nuclear ribonucleoparticle-associated protein	1.39029	1.16086	-2.20358	0.0302623
	ENSRNOG00000009845	NM_016986.2	ACADM	Acyl-CoA dehydrogenase, medium-chain specific, mitochondrial precursor	1.38781	-0.0900996	-0.950757	0.634159
	ENSRNOG00000027339	NM_201415.1	Rpl17	Heph protein	1.38346	-0.0905646	-0.947029	0.237249
	ENSRNOG00000020108	XM_003754321.4	LOC100362109	hypothetical protein LOC100362109	1.38312	-2.42047	1.38312	0.0471093
	ENSRNOG00000020194	NM_001013179.1	Hes6	hes family bHLH transcription factor 6	1.37981	-1.1302	0.0953433	0.237249
	ENSRNOG00000002993	XP_341122.1	RGD1308290	RIKEN cDNA 5730454B08	1.3788	0.637586	-1.67169	0.237249
	ENSRNOG00000001979	NP_714946.2	RCAN1	regulator of calcineurin 1(Rcan1)	1.37704	-1.33134	0.29856	0.0471093
	ENSRNOG00000011899	NP_620807.1	TMEM150	fasting-inducible integral membrane protein TM6P1	1.37483	-0.427716	-0.603407	0.850373
	ENSRNOG00000026645	NM_001037792.1	Smim14	small integral membrane protein 14	1.37381	-0.788105	-0.242255	0.48229
	ENSRNOG00000007029	XM_006238099	DNAJA1	DnaJ heat shock protein family (Hsp40) member A1(Dnaja1)	1.3722	-1.42153	0.392376	0.237249
	ENSRNOG00000026948	XP_344286.2	RGD1560501	ribosomal protein L15	1.36893	0.828783	-1.85548	0.145955
	ENSRNOG00000004726	NP_835203.1	MAPKAPK2	mitogen-activated protein kinase-activated protein kinase 2(Mapkapk2)	1.36302	-0.511131	-0.511131	1.37943
	ENSRNOG00000018774	NM_022672	RPS14	ribosomal protein S14	1.35837	0.432015	-1.45079	0.48229
	ENSRNOG00000023344	NM_001108283	Rpl23a	ribosomal protein L23a	1.35759	0.928011	-1.9462	0.0744441
	ENSRNOG00000019113	NM_057141.1	HNRNPK	Heterogeneous nuclear ribonucleoprotein K (dC-stretch binding protein) (CSBP).	1.35686	0.0930021	-1.11064	1.13148
	ENSRNOG00000021797	NM_022506.3	Rpl31	ribosomal protein L31	1.35598	0.288164	-1.30515	0.31652
	ENSRNOG00000002896	NM_053576	PRDX6	Peroxiredoxin 6	1.35286	0.405607	-1.42025	0.48229
	ENSRNOG00000023443	XR_598585.1	LOC100360791	tumor protein, translationally-controlled 1	1.34945	-0.166943	-0.845143	0.634159
	ENSRNOG00000020467	NP_835197.1	Nrep	neuronal regeneration related protein	1.34069	-0.502758	-0.502758	0.634159
	ENSRNOG00000018899	XM_003749455	C5	complement C5(C5)	1.33332	-0.28609	-0.713902	1.37943
	ENSRNOG00000018899	XM_003749455	C5	complement C5(C5)	1.3332	-0.449978	-0.549924	1.37943
	ENSRNOG00000003712	NM_001108367	Ppp4r3b	protein phosphatase 4, regulatory subunit 3B(Ppp4r3b)	1.33255	0.965213	-1.96462	0.48229
	ENSRNOG00000022743	NM_053867.1	Tpt1	tumor protein, translationally-controlled 1	1.33025	-0.244531	-0.753156	0.850373
	ENSRNOG00000005071	XM_017604968.1	RpL7a	60S ribosomal protein L7a	1.32663	0.665349	-1.66032	0.237249
	ENSRNOG00000007395	NP_058996.1	Baat	bile acid CoA:amino acid N-acyltransferase(Baat)	1.32485	-1.55807	0.564433	0.0471093
	ENSRNOG00000021747	NM_012875.2	Rpl39	ribosomal protein L39	1.32281	0.391615	-1.38372	0.145955
	ENSRNOG00000016168	NP_001010970.1	AMY1A	amylase 1, salivary	1.32088	-1.43924	0.44858	0.48229
	ENSRNOG00000017765	NM_001039023.1	NET1	Net1_predicted protein	1.32022	-0.162439	-0.827723	0.634159
	ENSRNOG00000006302	NM_012815	GCLC	Glutamate--cysteine ligase catalytic subunit	1.3198	-0.329115	-0.660733	0.634159
	ENSRNOG00000004505	XM_006240850	nfic	Nuclear factor I-C (Fragment)	1.3193	-0.842358	-0.147118	0.850373
	ENSRNOG00000027632	NM_001109373.1	Hmg1l1	high-mobility group protein 1-like 1	1.31762	-0.415555	-0.572663	1.80851
	ENSRNOG00000014415	NM_173119.2	HSBP1	Heat shock factor binding protein 1.	1.31652	1.38641	-2.37379	0.237249
	ENSRNOG00000022066	XP_343577.1	Fam117b	family with sequence similarity 117, member B(Fam117b)	1.31601	0.79061	-1.77762	0.237249
	ENSRNOG00000014410	NM_001011999.1	Morf4l1	mortality factor 4 like 1 (Morf4l1)	1.31364	-0.686888	-0.298344	1.37943
	ENSRNOG00000017093	NM_001025719	PXDC1	PX domain containing 1(Pxdc1)	1.31141	1.26461	-2.24816	0.237249
	ENSRNOG00000018926	NM_001137564.1	MT-II	metallothionein 2A	1.30372	-0.338772	-0.639017	0.145955
	ENSRNOG00000017158	NP_001017374.1	EIF4g2	eukaryotic translation initiation factor 4, gamma 2(Eif4g2)	1.302	-0.35678	-0.619721	0.634159
	ENSRNOG00000000911	NM_001109373.1	Hmg1l1	high-mobility group protein 1-like 1	1.28551	0.302974	-1.26711	0.850373
	ENSRNOG00000009057	XM_006232224	SEC62	SEC62 homolog, preprotein translocation factor(Sec62)	1.28284	0.789685	-1.75181	0.237249
	ENSRNOG00000012971	NM_130409.2	Cfh	Complement factor H-related protein.	1.28021	-0.162238	-0.797918	1.13148
	ENSRNOG00000013314	XP_231797.3	RGD1564615	AVL9 cell migration associated(Avl9)	1.27688	1.27688	-2.23454	0.0432222
	ENSRNOG00000019397	XP_577839.1	RGD1565363	RIKEN cDNA 1110025L05	1.27392	0.405348	-1.36079	0.850373
	ENSRNOG00000025452	NM_031706.1	Rps8	ribosomal protein S8	1.27345	0.217514	-1.1726	0.31652
	ENSRNOG00000013536	NP_741991.3	Cdc42	cell division cycle 42(Cdc42)	1.27027	0.248955	-1.20166	0.48229
	ENSRNOG00000021922	XM_002728672.5	LOC103690015	40S ribosomal protein S19-like	1.26805	0.361307	-1.31234	0.48229
	ENSRNOG00000026448	NM_001037792.1	Smim14	RIKEN cDNA 1110003E01	1.26152	-0.75113	-0.195008	0.634159
	ENSRNOG00000023259	XM_006227871.3	Fndc1	fibronectin type III domain containing 1	1.25897	0.289054	-1.23328	0.31652
	ENSRNOG00000001018	NM_001001380.1	Olr1092	olfactory receptor 1092	1.25624	-2.19843	1.25624	0.0432222
	ENSRNOG00000012443	NM_012930	cpt2	carnitine palmitoyltransferase 2(Cpt2)	1.25526	-1.42566	0.484212	0.237249
	ENSRNOG00000025026	NM_001108489.1	Iqgap1	IQ motif containing GTPase activating protein 1	1.25086	1.08846	-2.02661	0.145955
	ENSRNOG00000023948	NM_001007598.3	Rpl9	ribosomal protein L9	1.25004	0.793903	-1.73143	0.145955
	ENSRNOG00000016731	NP_001019516.1	tpm2	tropomyosin 2, beta(Tpm2)	1.24954	-1.08588	0.148726	0.48229
	ENSRNOG00000023933	NM_017248.1	Hnrnpa1	heterogeneous nuclear ribonucleoprotein A1	1.24821	1.06798	-2.00414	0.145955
	ENSRNOG00000003399	NP_543172.1	Hnrph1	heterogeneous nuclear ribonucleoprotein H1(Hnrnph1)	1.24744	0.515814	-1.4514	2.7896
	ENSRNOG00000011825	XP_217400.1	Ndufb3	NADH:ubiquinone oxidoreductase subunit B3(Ndufb3)	1.24652	-1.79519	0.860306	0.237249
	ENSRNOG00000026748	XP_231654.3	DENND2A	DENN domain containing 2A(Dennd2a)	1.24502	1.50111	-2.43487	0.0471093
	ENSRNOG00000006459	NM_001329879.1	Eif5	eukaryotic translation initiation factor 5	1.24299	-0.971024	0.0387815	0.850373
	ENSRNOG00000018184	NM_001034074.1	TPM1	Tropomyosin 1 alpha chain (Alpha-tropomyosin).	1.23701	1.2346	-2.16235	0.0744441
	ENSRNOG00000013250	XP_214911.1	PDCD5	programmed cell death 5(Pdcd5)	1.23663	1.00129	-1.92876	0.116811
	ENSRNOG00000023207	NM_001114391.1	Rpl7a	ribosomal protein L7a	1.23587	0.594912	-1.52181	0.31652
	ENSRNOG00000022670	NM_001004082.3	Hsp90ab1	heat shock protein 90 alpha family class B member 1	1.23384	-1.60715	0.681774	0.0744441
	ENSRNOG00000008490	NP_001020158.1	CWC15	CWC15 spliceosome-associated protein(Cwc15)	1.23211	1.23211	-2.1562	1.13148
	ENSRNOG00000008948	NM_001108283.1	Rpl23a	ribosomal protein L23a	1.22752	0.189922	-1.11056	0.237249
	ENSRNOG00000026890	XM_008760280.2	RGD1305704	c-Mpl binding protein	1.22507	-0.237594	-0.681212	1.37943
	ENSRNOG00000005686	NM_001100750.1	SUCLG2	Suclg2_predicted protein (Fragment).	1.22406	-0.19466	-0.723383	1.37943
	ENSRNOG00000020090	NP_775461.1	Ceacam10	CEA-related cell adhesion molecule 10	1.22167	-0.458126	-0.458126	1.80851
	ENSRNOG00000009689	XP_342471.2	API5	apoptosis inhibitor 5(Api5)	1.21864	-0.989232	0.075254	1.13148
	ENSRNOG00000011911	XM_017596887.1	LOC108348229	zinc finger protein 431-like	1.21477	-0.14683	-0.764248	0.634159
	ENSRNOG00000028535	NM_021264.3	Rpl35a	ribosomal protein L35a	1.21179	0.565294	-1.47414	0.31652
	ENSRNOG00000005388	XP_343214.2	Rassf3	Ras association domain family member 3(Rassf3)	1.20574	-0.0163733	-0.887933	1.13148
	ENSRNOG00000007197	XM_008765260	NR1H4	Bile acid receptor (Farnesoid X-activated receptor) (Farnesol receptor HRR-1) (Retinoid X receptor-interacting protein 14	1.20468	-0.852532	-0.0509765	1.37943
	ENSRNOG00000025508	NM_001047920.1	LOC367195	60S RIBOSOMAL PROTEIN L7	1.2044	0.616165	-1.51946	0.116811
	ENSRNOG00000013684	XM_006253145.2	F11	LRRGT00086.	1.20229	0.740409	-1.64213	0.31652
	ENSRNOG00000024964	XM_003750867.4	NUFIP2	NUFIP2, FMR1 interacting protein 2	1.19823	-0.563222	-0.335448	1.13148
	ENSRNOG00000004957	NM_001007603.2	Rps20	ribosomal protein S20	1.19191	0.263624	-1.15756	0.31652
	ENSRNOG00000025015	XM_008776725.2	LOC103693118	60S ribosomal protein L37-like	1.18765	0.442682	-1.33342	0.31652
	ENSRNOG00000004612	XM_008764505	ppp1cb	protein phosphatase 1 catalytic subunit beta(Ppp1cb)	1.18678	0.689656	-1.57974	0.634159
	ENSRNOG00000005101	XP_216709.3	Ctage5	cutaneous T-cell lymphoma-associated antigen 5 homolog	1.17963	0.206445	-1.09117	0.850373
	ENSRNOG00000027311	XP_225188.3	RGD1566043	NUT family member 2F(Nutm2f)	1.17768	0.327234	-1.2105	0.850373
	ENSRNOG00000018413	NP_076468.1	per3	period circadian clock 3(Per3)	1.1762	-2.05835	1.1762	0.145955
	ENSRNOG00000025061	XP_342010.2	RGD1308106	LOC361719	1.17498	0.0533277	-0.934565	0.634159
	ENSRNOG00000005486	NP_001020873.1	PHF20L1	PHD finger protein 20-like 1	1.17169	0.0964776	-0.975242	0.237249
	ENSRNOG00000028459	NM_001114391.1	Rpl7a	ribosomal protein L7a	1.16996	0.991542	-1.86901	0.116811
	ENSRNOG00000021964	NM_053330.1	Rpl21	ribosomal protein L21	1.16929	0.872202	-1.74917	0.145955
	ENSRNOG00000027124	NP_446181.1	TDG	thymine-DNA glycosylase(Tdg)	1.16583	-0.942287	0.0679175	1.37943
	ENSRNOG00000006756	NM_053409	MAGED1	MAGE family member D1(Maged1)	1.16571	0.174318	-1.0486	0.850373
	ENSRNOG00000013243	XP_575302.1	RGD1564340	hypothetical protein MGC5356	1.15998	-2.02996	1.15998	0.0302623
	ENSRNOG00000026733	XM_003752919.4	LOC100359503	ribosomal protein S28-like	1.15652	0.303875	-1.17126	0.31652
	ENSRNOG00000007400	NP_001028866.1	srebf2	sterol regulatory element binding transcription factor 2(Srebf2)	1.15216	-0.0824996	-0.781619	1.80851
	ENSRNOG00000015658	XM_008760453	sorbs1	sorbin and SH3 domain containing 1(Sorbs1)	1.15098	0.340526	-1.20376	0.634159
	ENSRNOG00000017990	XM_017590974	ATP8B2	Atpase, class I, type 8B, member 2	1.15037	-1.29205	0.429273	0.48229
	ENSRNOG00000008715	NM_001304534.1	Rpl26	ribosomal protein L26	1.14787	0.456266	-1.31717	0.31652
	ENSRNOG00000018761	XP_215080.3	EIF3C	eukaryotic translation initiation factor 3, subunit C(Eif3c)	1.14656	0.173137	-1.03306	1.13148
	ENSRNOG00000018740	NT_107486.3	Ugt1a6	UDP-glucuronosyltransferase 1-1 precursor, microsomal	1.14461	0.444299	-1.30276	0.237249
	ENSRNOG00000006523	NM_001100671.1	ATL2	Arl6ip2_predicted protein (Fragment).	1.14282	-0.856301	-0.000811842	1.37943
	ENSRNOG00000004505	XM_006240850	nfic	Nuclear factor I-C (Fragment)	1.14242	-1.56897	0.712148	0.634159
	ENSRNOG00000009329	NM_145775.2	NR1D1	Orphan nuclear receptor NR1D1 (V-erbA related protein EAR-1) (Rev- erbA-alpha).	1.14233	0.721598	-1.57834	0.116811
	ENSRNOG00000016605	XM_017602372.1	LOC300303	Nucleophosmin	1.13804	0.868215	-1.72174	0.237249
	ENSRNOG00000010084	XP_342218.2	YTHDF3	YTH N(6)-methyladenosine RNA binding protein 3(Ythdf3)	1.13757	0.484524	-1.3377	0.48229
	ENSRNOG00000013292	XP_577409.1	Rps19	40S ribosomal protein S19	1.1267	0.611206	-1.45623	0.48229
	ENSRNOG00000015357	XP_235962.3	BMPER	BMP-binding endothelial regulator(Bmper)	1.12632	-0.749331	-0.0954113	1.37943
	ENSRNOG00000022261	NP_001020844.1	MLF1IP	centromere protein U(Cenpu)	1.12484	-1.36468	0.521052	0.31652
	ENSRNOG00000010827	NP_001005555.1	PTBP2	polypyrimidine tract binding protein 2(Ptbp2)	1.12204	1.12204	-1.96357	0.31652
	ENSRNOG00000004315	XP_578667.1	RODHII	Retinol dehydrogenase type II (RODH II) (29 k-protein)	1.11979	-1.22792	0.388079	0.31652
	ENSRNOG00000027149	NM_031100.1	Rpl10	ribosomal protein L10	1.11696	0.92605	-1.76377	0.116811
	ENSRNOG00000008140	NM_139114	Rpl15	ribosomal protein L15	1.1127	0.169994	-1.00452	0.850373
	ENSRNOG00000014966	XM_001073988	LOC690000	CG3740-PA	1.11151	-1.46992	0.636283	0.850373
	ENSRNOG00000012613	XP_222693.2	F13B	coagulation factor XIII B chain(F13b)	1.10845	0.151774	-0.983108	1.80851
	ENSRNOG00000008455	XP_345423.2	TMEM87A	transmembrane protein 87A(Tmem87a)	1.10682	1.83107	-2.66119	0.0312129
	ENSRNOG00000022213	NM_001108149.1	Peak1	pseudopodium-enriched atypical kinase 1 (Peak1)	1.10305	0.442053	-1.26934	1.37943
	ENSRNOG00000002501	XP_344188.2	RGD1309586	DEAD (Asp-Glu-Ala-Asp) box helicase 3, Y-linked(Ddx3y)	1.09728	-1.92024	1.09728	0.145955
	ENSRNOG00000007272	NM_053438	Zfp-103	ring finger protein 103	1.09655	-0.62344	-0.198974	1.80851
	ENSRNOG00000007434	XM_008763613	UBE2J1	ubiquitin-conjugating enzyme E2, J1(Ube2j1)	1.09541	-0.988255	0.1667	1.37943
	ENSRNOG00000021932	NM_053330.1	Rpl21	ribosomal protein L21	1.09385	0.811146	-1.63154	0.116811
	ENSRNOG00000010332	NP_001009422.1	NIPSNAP3B	nipsnap homolog 3B(Nipsnap3b)	1.09373	-1.21889	0.398594	0.634159
	ENSRNOG00000010222	NM_012570	DHE3	Glutamate dehydrogenase 1, mitochondrial precursor	1.08836	-1.81403	0.997757	0.0744441
	ENSRNOG00000003760	NM_054006.1	Csde1	cold shock domain containing E1, RNA binding	1.08801	-1.5272	0.711191	0.145955
	ENSRNOG00000023177	XM_006255496	ESRP2	epithelial splicing regulatory protein 2(Esrp2)	1.08665	0.765746	-1.58073	0.850373
	ENSRNOG00000025830	NM_031570.2	Rps7	ribosomal protein S7	1.08192	0.900356	-1.7118	0.145955
	ENSRNOG00000022269	NM_053330.1	Rpl21	ribosomal protein L21	1.07681	1.0662	-1.87381	0.145955
	ENSRNOG00000022107	NP_001008853.1	RT1-M6-1	RT1 class I, locus M6, gene 1(RT1-M6-1)	1.07539	0.470618	-1.27716	0.48229
	ENSRNOG00000020335	NM_001105837.1	Eif1	eukaryotic translation initiation factor 1 ,	1.07265	0.45853	-1.26302	0.31652
	ENSRNOG00000023811	NM_022506.3	Rpl31	ribosomal protein L31	1.06757	0.879338	-1.68002	0.237249
	ENSRNOG00000003873	NM_012836	CPD	Carboxypeptidase D precursor	1.06753	-3.13575	2.3351	0.145955
	ENSRNOG00000011414	NM_031595	PSMC3	proteasome 26S subunit, ATPase 3(Psmc3)	1.06712	-1.35523	0.554886	0.850373
	ENSRNOG00000027593	NM_022607.2	Ndufv3	NADH:ubiquinone oxidoreductase subunit V3	1.06244	0.0855035	-0.882332	2.28829
	ENSRNOG00000015206	XM_006238235	ALAD	aminolevulinate dehydratase(Alad)	1.06181	0.0792668	-0.875628	0.850373
	ENSRNOG00000003594	XM_006249849	TMEM183A	transmembrane protein 183A	1.06167	0.503201	-1.29945	0.48229
	ENSRNOG00000015460	NM_001109618	TM4SF20	transmembrane 4 L six family member 20(Tm4sf20)	1.06112	0.926271	-1.72211	0.48229
	ENSRNOG00000022799	NM_022506.3	Rpl31	ribosomal protein L31	1.06077	0.341613	-1.13719	0.48229
	ENSRNOG00000024914	NM_001037346.2	Rps19	ribosomal protein S19	1.06048	1.61183	-2.4072	0.0302623
	ENSRNOG00000027987	NM_001271237.1	Snrpe	small nuclear ribonucleoprotein polypeptide E	1.05743	0.611962	-1.40504	0.31652
	ENSRNOG00000008490	NP_001020158.1	CWC15	CWC15 spliceosome-associated protein(Cwc15)	1.05497	0.43785	-1.22908	1.37943
	ENSRNOG00000008288	NM_001039914	AKIRIN2	akirin 2(Akirin2)	1.0545	0.232577	-1.02345	2.28829
	ENSRNOG00000019638	NM_001002016.2	LMNA	Lamin A.	1.0545	-1.15902	0.368147	0.634159
	ENSRNOG00000024848	NM_001008724	FGA	Fibrinogen alpha chain precursor	1.05341	-0.538904	-0.251156	0.850373
	ENSRNOG00000005893	XM_008761831.1	Rif1	replication timing regulatory factor 1	1.05227	0.965602	-1.7548	0.237249
	ENSRNOG00000004151	NM_001077592.1	Rpl38	ribosomal protein L38	1.04998	-0.232904	-0.554584	2.28829
	ENSRNOG00000015733	NM_017343	MYL12B	myosin light chain 12B(Myl12b)	1.04761	-0.576824	-0.208887	1.80851
	ENSRNOG00000024472	NM_031099.1	Rpl5	ribosomal protein L5	1.04539	1.19444	-1.97849	0.0302623
	ENSRNOG00000012971	NM_130409.2	Cfh	Complement factor H-related protein.	1.04058	-0.289117	-0.491321	5.02631
	ENSRNOG00000025630	XP_225320.1	RGD1563300	60S ribosomal protein L29 (P23)	1.04056	0.106133	-0.886549	1.37943
	ENSRNOG00000003625	NP_001012025.1	UBXN4	UBX domain protein 4(Ubxn4)	1.04012	-1.16567	0.385578	1.13148
	ENSRNOG00000001837	NM_012659	SST	somatostatin(Sst)	1.0357	0.393981	-1.17075	1.80851
	ENSRNOG00000022709	XP_237252.2	acbd5	Acbd5 protein	1.03471	-0.0851301	-0.690906	1.80851
	ENSRNOG00000011936	NP_001009670.1	Abhd14a	abhydrolase domain containing 14A(Abhd14a)	1.02651	-0.394456	-0.375426	2.28829
	ENSRNOG00000005406	NP_001002022.1	CLINT1	clathrin interactor 1(Clint1)	1.02541	0.41084	-1.1799	0.48229
	ENSRNOG00000020456	NM_021663	NUCB2	nucleobindin 2(Nucb2)	1.02407	0.340076	-1.10813	1.37943
	ENSRNOG00000000281	NM_017307	Prodh1	Tricarboxylate transport protein, mitochondrial precursor (Citrate transport protein) (CTP) (Tricarboxylate carrier protein).	1.02354	1.62623	-2.39388	0.0432222
	ENSRNOG00000022157	XP_225266.2	RGD1561697	OTTMUSP00000000636	1.02201	-1.30024	0.533731	0.0744441
	ENSRNOG00000010732	NP_001028857.1	RGD1561590	Sin3-associated polypeptide 18(Sap18)	1.01644	0.0494543	-0.811782	2.7896
	ENSRNOG00000020955	NM_012606	MYL3	myosin light chain 3(Myl3)	1.01384	1.0295	-1.78988	1.37943
	ENSRNOG00000004505	XM_006240850	nfic	Nuclear factor I-C (Fragment)	1.01213	-2.00596	1.24686	0.0432222
	ENSRNOG00000015502	XP_215693.3	Hiat1	hippocampus abundant transcript 1(NEWGENE_1305281)	1.01058	-1.54439	0.786454	0.0744441
	ENSRNOG00000014116	XM_008758892.2	Sult2a1	sulfotransferase family 2A, dehydroepiandrosterone (DHEA)-preferring, member 1, transcript variant X2	1.01011	-1.89963	1.14205	0
	ENSRNOG00000025866	NM_053330.1	Rpl21	ribosomal protein L21	1.00662	1.61037	-2.36533	0.0302623
	ENSRNOG00000024566	XP_342917.2	RGD1305090	SH3 domain containing 21(Sh3d21)	1.00656	0.600806	-1.35572	0.634159
	ENSRNOG00000009029	NP_062253.1	NPTN	neuroplastin(Nptn)	1.00643	0.464259	-1.21908	2.28829
	ENSRNOG00000004835	XM_001065275.5	RGD1559808	40S ribosomal protein S26	1.00557	0.384561	-1.13874	0.634159
	ENSRNOG00000007420	NM_017018	HRH1	Histamine H1 receptor.	1.00385	-1.14794	0.395052	0.237249
	ENSRNOG00000022208	XM_017604973.1	RGD1565170	60S ribosomal protein L23a	0.998904	1.29072	-2.03989	0.0432222
	ENSRNOG00000024674	NM_001108572.1	Ehmt1	euchromatic histone lysine methyltransferase 1	0.997907	-0.393264	-0.355166	2.28829
	ENSRNOG00000011258	XM_017593610	MASP2	mannan-binding lectin serine peptidase 2(Masp2)	0.994202	-0.286744	-0.458907	2.28829
	ENSRNOG00000011913	NM_001270961.1	Cp	Ceruloplasmin precursor	0.991741	0.783985	-1.52779	0.31652
	ENSRNOG00000027712	NM_031065.1	Rpl10a	ribosomal protein L10a	0.989758	1.05392	-1.79623	0.116811
	ENSRNOG00000025900	NM_031709.3	Rps12	ribosomal protein S12	0.988461	0.147634	-0.88898	0.850373
	ENSRNOG00000006258	NM_031109.2	Rps10	ribosomal protein S10	0.987472	0.377959	-1.11856	0.850373
	ENSRNOG00000028147	XM_017594442.1	Hectd1	HECT domain E3 ubiquitin protein ligase 1	0.976136	1.08749	-1.81959	0.48229
	ENSRNOG00000005064	XM_006246343	UBE2B	ubiquitin-conjugating enzyme E2B(Ube2b)	0.968263	-0.366813	-0.359384	2.28829
	ENSRNOG00000023171	NM_022514.1	Rpl27	ribosomal protein L27	0.968144	0.20809	-0.934197	1.13148
	ENSRNOG00000026642	NM_001099508.1	Vom2r61	vomeronasal 2 receptor 61	0.967298	-1.7298	1.00433	0.237249
	ENSRNOG00000013275	XM_233031	Zfp-37	zinc finger protein 37	0.966711	-1.77059	1.04555	0
	ENSRNOG00000024994	XP_220630.1	RGD1561360	ribosomal protein L27a	0.965362	0.881922	-1.60594	0.31652
	ENSRNOG00000004252	NP_942046.1	eIF3h	eukaryotic translation initiation factor 3, subunit H(Eif3h)	0.964161	1.16482	-1.88794	0.0471093
	ENSRNOG00000024121	XP_225053.1	RGD1565806	60S ribosomal protein L23a	0.963924	1.99579	-2.71873	0.0103418
	ENSRNOG00000020542	XP_215616.3	KRTCAP2	keratinocyte associated protein 2(Krtcap2)	0.95634	1.8168	-2.53405	0.116811
	ENSRNOG00000020846	NM_078617.3	Rps23	ribosomal protein S23	0.949202	0.308504	-1.02041	0.850373
	ENSRNOG00000005937	NM_001107420.1	Rbmxrtl	RNA binding motif protein, X chromosome retrogene-like	0.948726	-0.836242	0.124698	3.36254
	ENSRNOG00000002168	NM_012790	DSPP	Dentin sialophosphoprotein precursor	0.948231	-1.6594	0.948231	0.237249
	ENSRNOG00000002980	XM_002724518.2	TSR1	TSR1, ribosome maturation factor	0.94759	-1.51005	0.799359	0.116811
	ENSRNOG00000025212	XM_006221256.2	RGD1565131	ribosomal protein L15	0.945849	0.563508	-1.27289	0.48229
	ENSRNOG00000019007	NM_022949	RPL14	ribosomal protein L14	0.945731	0.620937	-1.33024	0.48229
	ENSRNOG00000027051	NM_031833.2	Nme2	NME/NM23 nucleoside diphosphate kinase2	0.94375	-1.32725	0.619439	1.13148
	ENSRNOG00000007678	XP_220217.2	Zfp263	zinc finger protein 263(Zfp263)	0.940352	-1.64562	0.940352	0.634159
	ENSRNOG00000018972	NP_001012486.1	RAB18	RAB18, member RAS oncogene family(Rab18)	0.937981	0.549076	-1.25256	1.13148
	ENSRNOG00000028248	NP_001017484.1	LCA5L	LCA5L, lebercilin like(Lca5l)	0.937467	0.652163	-1.35526	1.13148
	ENSRNOG00000021048	XM_017590128.1	Lmtk3	lemur tyrosine kinase 3	0.936329	-1.63858	0.936329	0.31652
	ENSRNOG00000015517	XP_214805.3	Zfp444	zinc finger protein 444(Zfp444)	0.933282	-1.2799	0.579939	1.13148
	ENSRNOG00000024186	XP_343581.1	Eef1b2	eukaryotic translation elongation factor 1 beta 2(Eef1b2)	0.924737	-0.493328	-0.200224	3.36254
	ENSRNOG00000001548	XM_006234397	NFE2L2	Nuclear factor erythroid 2 related factor 2 (NF-E2 related factor 2) (NFE2-related factor 2) (Nuclear factor, erythroid derived 2, like 2).	0.921954	0.267176	-0.958642	1.37943
	ENSRNOG00000019206	NM_053611.2	Nupr1	Nuclear protein 1 (Protein p8) (Candidate of metastasis 1).	0.919955	1.05172	-1.74168	0.0177506
	ENSRNOG00000016411	NM_031709	RPS12	ribosomal protein S12	0.919114	0.356553	-1.04589	0.634159
	ENSRNOG00000002574	NP_001009619.1	NUBP1	nucleotide binding protein 1(Nubp1)	0.918825	-1.60794	0.918825	0.48229
	ENSRNOG00000024608	NM_001163063.1	Zfp709l1	zinc finger protein 709|1	0.918432	-1.6452	0.956374	0.116811
	ENSRNOG00000022463	NM_001007598.3	Rpl9	ribosomal protein L9	0.917851	0.917851	-1.60624	0.31652
	ENSRNOG00000004732	NM_017153.1	Rps3a	ribosomal protein S3a	0.917664	1.45875	-2.147	0.0432222
	ENSRNOG00000023112	NM_001047958	LOC500594	LRRGT00162	0.916753	0.228837	-0.916401	1.37943
	ENSRNOG00000027362	NM_201415.1	Rpl17	ribosomal protein L17	0.91571	0.428449	-1.11523	0.48229
	ENSRNOG00000007470	NM_001114391.1	Rpl7a	ribosomal protein L7a	0.914963	0.392773	-1.07899	0.634159
	ENSRNOG00000000786	NP_001002831.1	RPP21	ribonuclease P/MRP 21 subunit	0.91463	-1.65118	0.965209	0.0432222
	ENSRNOG00000020894	XP_213467.1	lsm12	LSM12 homolog(Lsm12)	0.91406	-1.39555	0.710001	1.13148
	ENSRNOG00000004681	XM_006241615	ENY2	ENY2, transcription and export complex 2 subunit(Eny2)	0.912374	1.12436	-1.80864	1.13148
	ENSRNOG00000008988	NM_173304	Cyp2d2	Cytochrome P450 2D2	0.911518	-0.89396	0.210322	1.13148
	ENSRNOG00000006801	NM_133563.1	Giot1	gonadotropin inducible ovarian transcription factor 1	0.911201	-0.795987	0.112587	2.28829
	ENSRNOG00000021520	NM_031106.1	Rpl37	ribosomal protein L37	0.909835	0.792273	-1.47465	0.237249
	ENSRNOG00000005389	NM_017039	PPP2CA	protein phosphatase 2, catalytic subunit, alpha isozyme(Ppp2ca)	0.909347	-0.268023	-0.413987	2.7896
	ENSRNOG00000003714	NP_001013059.1	CLK4	CDC-like kinase 4(Clk4)	0.909327	0.773914	-1.45591	0.237249
	ENSRNOG00000025828	NM_022506.3	Rpl31	ribosomal protein L31	0.907725	0.739086	-1.41988	0.31652
	ENSRNOG00000011763	NP_110462.1	serp1	stress-associated endoplasmic reticulum protein 1(Serp1)	0.90672	-0.437504	-0.242536	1.80851
	ENSRNOG00000008074	NM_017286.3	Cyp11a1	Cytochrome P450 11A1, mitochondrial precursor	0.904743	0.746467	-1.42502	0.48229
	ENSRNOG00000023516	NM_053330.1	Rpl21	ribosomal protein L21	0.902478	0.881739	-1.5586	0.145955
	ENSRNOG00000023826	XM_008768525.2	LOC103693502	zinc finger protein 431-like	0.901249	-0.1375	-0.538437	2.28829
	ENSRNOG00000015296	NM_031103.1	Rpl19	ribosomal protein L19	0.899173	0.926585	-1.60097	0.145955
	ENSRNOG00000018608	NM_001271266.1	Tas1r2	taste 1 receptor member 2	0.898389	1.36327	-2.03706	0.145955
	ENSRNOG00000017976	NM_080786	Slco2b1	Solute carrier organic anion transporter family member 2B1 (Solute carrier family 21 member 9) (Organic anion transporter moatp1).	0.896761	1.29042	-1.96299	0.0744441
	ENSRNOG00000003977	NM_053769	DUSP1	dual specificity phosphatase 1(Dusp1)	0.896173	0.153698	-0.825828	0.850373
	ENSRNOG00000015857	NP_001011959.1	CTSA	protective protein for beta-galactosidase	0.887219	-0.687728	0.0223141	2.28829
	ENSRNOG00000016337	NP_036829.1	Slc22a1	solute carrier family 22 member 1(Slc22a1)	0.885358	-0.744569	0.0805507	2.28829
	ENSRNOG00000022888	NM_053330.1	Rpl21	ribosomal protein L21	0.884661	0.624166	-1.28766	0.31652
	ENSRNOG00000023053	XM_001062297	ICE1	interactor of little elongation complex ELL subunit 1(Ice1)	0.880436	1.32557	-1.9859	0.116811
	ENSRNOG00000002988	NM_053540.2	Cox17	COX17 cytochrome c oxidase copper chaperone	0.878838	0.0424211	-0.70155	2.7896
	ENSRNOG00000024943	NM_001304534.1	Rpl26	ribosomal protein L26	0.877732	0.441804	-1.1001	0.850373
	ENSRNOG00000026109	XM_006229146	PRMT1	protein arginine methyltransferase 1(Prmt1)	0.876174	-0.698858	0.0417275	2.28829
	ENSRNOG00000004214	NM_001105788	Rpl26	ribosomal protein L26	0.874804	0.165731	-0.821834	1.37943
	ENSRNOG00000011817	XP_221003.2	LOC688712	ribosomal protein L22 like 1(Rpl22l1)	0.874688	-1.12421	0.468196	1.37943
	ENSRNOG00000025536	NM_022506.3	Rpl31	ribosomal protein L31	0.8737	0.594098	-1.24937	0.48229
	ENSRNOG00000000465	NP_001008885.1	Slc39a7	solute carrier family 39 member 7(Slc39a7)	0.872419	-1.90481	1.25049	0.0744441
	ENSRNOG00000026062	NM_053330.1	Rpl21	ribosomal protein L21	0.869843	1.44616	-2.09854	0.0312129
	ENSRNOG00000023116	XP_343055.2	Agmo	alkylglycerol monooxygenase(Agmo)	0.86644	-0.0912621	-0.558568	1.80851
	ENSRNOG00000021175	XP_215178.3	OTUB1	OTU deubiquitinase, ubiquitin aldehyde binding 1(Otub1)	0.864386	-1.01964	0.37135	0.634159
	ENSRNOG00000007648	NM_032617	RAB11B	RAB11B, member RAS oncogene family(Rab11b)	0.861297	0.791161	-1.43713	1.13148
	ENSRNOG00000028717	XP_341665.1	Ndufb7	NADH:ubiquinone oxidoreductase subunit B7(Ndufb7)	0.859962	-1.21589	0.570919	1.13148
	ENSRNOG00000023065	NM_001134908	Zfp637	zinc finger protein 637(Zfp637)	0.859911	-1.25432	0.609383	0.850373
	ENSRNOG00000022359	NM_001007600.2	Rps4x	ribosomal protein S4, X-linked	0.854919	0.517568	-1.15876	0.48229
	ENSRNOG00000015654	NM_017094	GHR	Growth hormone receptor precursor (GH receptor) (Somatotropin receptor)	0.854597	-0.202956	-0.437992	2.7896
	ENSRNOG00000027638	NM_022514.1	Rpl27	ribosomal protein L27	0.853426	0.425527	-1.0656	0.634159
	ENSRNOG00000012722	NP_001009316.1	ppdpf	pancreatic progenitor cell differentiation and proliferation factor(Ppdpf)	0.849849	0.820062	-1.45745	0.31652
	ENSRNOG00000010132	NM_001108283.1	Rpl23a	ribosomal protein L23a	0.847113	0.676565	-1.3119	0.31652
	ENSRNOG00000016961	NM_053597	RPS27	ribosomal protein S27	0.845235	0.97677	-1.6107	0.237249
	ENSRNOG00000017914	NP_604444.1	PRKCDBP	protein kinase C, delta binding protein(Prkcdbp)	0.840647	-2.1178	1.48732	0
	ENSRNOG00000027973	XM_008767596.1	Tceb2	transcription elongation factor B subunit 2	0.840644	-2.11164	1.48116	0.0471093
	ENSRNOG00000026407	XP_342148.2	FAM184A	family with sequence similarity 184, member A(Fam184a)	0.839291	-1.46876	0.839291	0.237249
	ENSRNOG00000013736	NM_057146	C9	complement C9(C9)	0.839032	-0.23695	-0.392324	4.48467
	ENSRNOG00000018881	XP_237786.2	Rnasek	ribonuclease K(Rnasek)	0.835259	-1.56399	0.937549	0.850373
	ENSRNOG00000015605	NP_001025073.1	PTPRK	protein tyrosine phosphatase, receptor type, K, extracellular region	0.834701	1.45828	-2.08431	0.116811
	ENSRNOG00000004741	NM_031103	RPL19	ribosomal protein L19	0.834208	0.0442506	-0.669907	1.80851
	ENSRNOG00000021465	NM_021264.3	Rpl35a	ribosomal protein L35a	0.832544	1.35121	-1.97562	0.0471093
	ENSRNOG00000017418	NM_001009239	Rps3	ribosomal protein S3	0.827763	0.213189	-0.834012	2.28829
	ENSRNOG00000024948	XM_017599028.1	Cep350	centrosomal protein 350	0.824425	0.840245	-1.45856	0.48229
	ENSRNOG00000019834	NM_001004082	HSP90AB1	Heat shock protein HSP 90-beta (HSP 84).	0.824209	-0.944908	0.326751	1.13148
	ENSRNOG00000006816	XM_008776462	Ubr5	ubiquitin protein ligase E3 component n-recognin 5(Ubr5)	0.824123	1.29704	-1.91513	1.37943
	ENSRNOG00000027286	XM_008767891	LRRC75A	leucine rich repeat containing 75A	0.820507	-1.43589	0.820507	0.237249
	ENSRNOG00000016373	XM_008773992.2	RGD1564062	ribosomal protein L27a ,	0.820313	0.427958	-1.04319	1.37943
	ENSRNOG00000004311	NM_053302.1	Gpr182	G protein-coupled receptor 182(Gpr182)	0.818383	1.21919	-1.83298	0.31652
	ENSRNOG00000021919	NP_001008321.1	RHOJ	ras homolog family member J(Rhoj)	0.818124	1.23807	-1.85166	0.145955
	ENSRNOG00000016690	NM_053539.2	IDI1	Isopentenyl-diphosphate delta-isomerase 1	0.809836	0.808188	-1.41556	0.31652
	ENSRNOG00000015499	XP_230509.3	Serinc4	serine incorporator 4(Serinc4)	0.809425	-1.09598	0.488914	2.28829
	ENSRNOG00000020128	XM_006226245.3	RGD1564963	ribosomal protein L10	0.80924	1.0839	-1.69083	0.0744441
	ENSRNOG00000011276	NM_001008297	FAM213A	family with sequence similarity 213, member A	0.805022	-1.40879	0.805022	0.237249
	ENSRNOG00000022841	NM_001100534.1	Rpl7	ribosomal protein L7	0.804936	0.915033	-1.51874	0.145955
	ENSRNOG00000000897	NP_001012493.1	RXFP2	relaxin/insulin-like family peptide receptor 2(Rxfp2)	0.804806	-1.40841	0.804806	0.31652
	ENSRNOG00000028690	XM_001080819.5	RGD1562381	ribosomal protein S17	0.802119	0.854009	-1.4556	0.48229
	ENSRNOG00000018044	NM_053674	PHYH	Phytanoyl-CoA dioxygenase, peroxisomal precursor	0.801452	-0.521683	-0.0794064	3.36254
	ENSRNOG00000021223	XM_006235006	PTPRA	Receptor-type tyrosine-protein phosphatase alpha precursor	0.801152	-0.600812	-5.15719e-05	2.28829
	ENSRNOG00000007851	NM_017280	PSMA3	proteasome subunit alpha 3(Psma3)	0.794583	-1.8727	1.27676	0.634159
	ENSRNOG00000001848	NM_017153.1	Rps3a	ribosomal protein S3a	0.792916	0.218061	-0.812748	1.37943
	ENSRNOG00000016165	XM_017596832.1	Dock10	dedicator of cytokinesis 10	0.790578	0.790578	-1.38351	0.634159
	ENSRNOG00000019557	NM_001108231	Asb18	ankyrin repeat and SOCS box-containing 18	0.79001	-1.56426	0.971752	0.48229
	ENSRNOG00000002971	XM_003754794.2	LOC100361756	ribosomal protein S26-like	0.788885	-0.0358444	-0.555819	2.7896
	ENSRNOG00000006403	NM_001100476	NECTIN1	nectin cellndadhesion molecule1(Nectin1)	0.786494	0.636568	-1.22644	0.634159
	ENSRNOG00000011152	NM_001114391.1	Rpl7a	ribosomal protein L7a	0.785523	0.402667	-0.991809	0.850373
	ENSRNOG00000016995	NP_001012002.1	ZAP70	zeta chain of T cell receptor associated protein kinase 70(Zap70)	0.785356	-1.37437	0.785356	0.237249
	ENSRNOG00000004292	NM_001047743	Sptssa	serine palmitoyltransferase, small subunit A(Sptssa)	0.781744	0.328723	-0.915031	1.80851
	ENSRNOG00000010440	NM_001191836	GNAL	G protein subunit alpha L(Gnal)	0.779781	1.27601	-1.86084	0.48229
	ENSRNOG00000017891	NM_134380.1	Ust5r	integral membrane transport protein UST5r	0.778355	0.350913	-0.934679	0.48229
	ENSRNOG00000023650	XM_006250667	COPS4	COP9 signalosome subunit 4(Cops4)	0.77623	-0.172607	-0.409566	5.02631
	ENSRNOG00000002373	XM_006247068	AKAP1	A-kinase anchoring protein 1(Akap1)	0.77342	0.804733	-1.3848	0.48229
	ENSRNOG00000012073	NP_001007665.1	Abhd14b	abhydrolase domain containing 14b(Abhd14b)	0.772532	-0.206291	-0.373108	3.36254
	ENSRNOG00000008553	XM_006225612.3	MTHFR	Methylenetetrahydrofolate reductase (Fragment).	0.771463	1.20105	-1.77964	0.237249
	ENSRNOG00000021157	NM_017320.1	Ctss	Cathepsin S precursor	0.769563	0.0683429	-0.645515	3.36254
	ENSRNOG00000005599	NM_023103	A1I3	Alpha-1-inhibitor III precursor.	0.766018	-0.915501	0.340988	1.37943
	ENSRNOG00000001832	XM_017592675.1	Ppfibp1	PPFIA binding protein 1, transcript variant X8	0.765827	-1.49966	0.925288	0.237249
	ENSRNOG00000026684	NM_031109.2	Rps10	ribosomal protein S10	0.760715	0.846334	-1.41687	0.31652
	ENSRNOG00000016387	XM_006233314	RPL34	ribosomal protein L34	0.758116	0.523436	-1.09202	0.634159
	ENSRNOG00000001967	NM_022513	Sult1b1	Sulfotransferase family cytosolic 1B member 1	0.755135	-1.49823	0.93188	0.237249
	ENSRNOG00000015061	NM_053329	ALS	Insulin-like growth factor-binding protein complex acid labile chain precursor	0.753752	-0.48206	-0.083254	1.80851
	ENSRNOG00000009047	NM_001013247	SLN	sarcolipin(Sln)	0.752569	0.752569	-1.317	0.850373
	ENSRNOG00000006435	XP_231146.3	Tor1b	torsin family 1, member B(Tor1b)	0.749126	-0.977001	0.415156	3.36254
	ENSRNOG00000025005	XP_573496.1	RGD1560672	coiled-coil domain containing 190(Ccdc190)	0.748308	0.545041	-1.10627	0.850373
	ENSRNOG00000024545	XP_223734.3	Ccdc18	coiled-coil domain containing 18(Ccdc18)	0.74824	0.613984	-1.17516	1.13148
	ENSRNOG00000019007	NM_022949	RPL14	ribosomal protein L14	0.745911	0.37439	-0.933823	0.850373
	ENSRNOG00000005428	XM_006251226	CTBP1	C-terminal binding protein 1(Ctbp1)	0.745169	0.318812	-0.877689	2.28829
	ENSRNOG00000020480	NP_445897.1	Fads1	fatty acid desaturase 1(Fads1)	0.743381	-0.440343	-0.117192	2.7896
	ENSRNOG00000003524	NP_001008281.1	Lrrc59	leucine rich repeat containing 59(Lrrc59)	0.741192	0.960993	-1.51689	0.0744441
	ENSRNOG00000010189	XM_006252530	Rps24	ribosomal protein S24	0.739472	0.156969	-0.711573	1.80851
	ENSRNOG00000012267	XP_574982.1	Pglyrp3b	peptidoglycan recognition protein I alpha	0.737323	-1.29032	0.737323	0.634159
	ENSRNOG00000027797	NM_001034126.1	NIT2	nitrilase family,member2	0.734379	-0.137795	-0.412989	3.36254
	ENSRNOG00000027503	NM_001005528	RPS25	ribosomal protein s25	0.732424	0.846795	-1.39611	0.31652
	ENSRNOG00000006206	NP_001004267.1	TMEM106B	transmembrane protein 106B(Tmem106b)	0.732139	0.408925	-0.958029	1.13148
	ENSRNOG00000018682	NM_013224.1	Rps26	ribosomal protein S26	0.730883	1.36801	-1.91617	0.0744441
	ENSRNOG00000025838	XM_341610	LOC361322	ORF4	0.730427	0.0265179	-0.574338	3.86974
	ENSRNOG00000001049	NM_053867	TPT1	Translationally controlled tumor protein (TCTP) (Lens epithelial protein).	0.729552	0.729552	-1.27672	0.634159
	ENSRNOG00000026383	NM_031706.1	Rps8	ribosomal protein S8	0.726208	0.564367	-1.10902	0.634159
	ENSRNOG00000015019	NP_001006988.1	SPG21	spastic paraplegia 21 homolog (human)(Spg21)	0.724442	1.47455	-2.01788	0.145955
	ENSRNOG00000021345	XM_017597072	Timd2	T-cellndimmunoglobulinndandndmucinnddomainndcontainingnd2(Timd2)	0.72408	-0.192512	-0.350548	4.48467
	ENSRNOG00000028435	NM_001025111.1	Cd300lf	Cd300 molecule-like family member F	0.721049	1.59849	-2.13928	0.145955
	ENSRNOG00000025494	NP_001017452.1	nsun7	NOP2/SunndRNAndmethyltransferasendfamilyndmembernd7(Nsun7)	0.718271	3.37218	-3.91088	0.116811
	ENSRNOG00000010960	NM_053714	ANKH	Progressive ankylosis protein homolog (ANK).	0.717985	0.0775571	-0.616046	3.36254
	ENSRNOG00000026455	XP_343499.2	GPD1L	glycerol-3-phosphate dehydrogenase 1-like(Gpd1l)	0.716792	-0.28078	-0.256814	4.48467
	ENSRNOG00000013502	XM_006252804	EPS15L1	epidermal growth factor receptor pathway substrate 15-like 1	0.716275	-1.25348	0.716275	0.634159
	ENSRNOG00000008799	XR_596246.2	Matr3-ps2	matrin 3, pseudogene 2	0.715815	1.03897	-1.57583	0.634159
	ENSRNOG00000003201	NM_001007600.2	RPS4X	ribosomal protein S4, X-linked	0.715793	-0.255898	-0.280946	5.02631
	ENSRNOG00000016437	NM_053785	Tm4sf4	Transmembrane 4 L6 family member 4.	0.715658	0.633419	-1.17016	0.48229
	ENSRNOG00000026457	NM_001128065.1	Rpl36a	ribosomal protein L36a	0.714932	1.18947	-1.72567	0.0744441
	ENSRNOG00000000814	NM_030832	Fabp7	Fatty acid-binding protein, brain (B-FABP) (Brain lipid-binding protein) (BLBP).	0.709532	-0.904572	0.372423	0.48229
	ENSRNOG00000025220	XP_218631.3	Slc6a16	solute carrier family 6, member 16(Slc6a16)	0.706248	1.37244	-1.90213	0.0744441
	ENSRNOG00000017977	NP_001006998.1	SMPD1	sphingomyelin phosphodiesterase 1(Smpd1)	0.705594	-0.580524	0.051329	3.36254
	ENSRNOG00000027271	NM_001047898.1	RGD1359290	Ribosomal_L22 domain containing protein	0.702677	0.308937	-0.835945	2.28829
	ENSRNOG00000016706	XM_008772633	FANCA	Fanconi anemia, complementation group A	0.701631	-1.21402	0.687793	0.31652
	ENSRNOG00000026260	NM_001025739	RPL11	ribosomalndproteinndL11(Rpl11)	0.700268	0.601425	-1.12663	0.850373
	ENSRNOG00000010729	XP_215821.3	usp8	ubiquitin specific peptidase 8(Usp8)	0.695012	1.15306	-1.67432	1.13148
	ENSRNOG00000008638	NP_001020236.1	ANGPTL3	angiopoietin-like 3(Angptl3)	0.692769	0.309924	-0.829501	1.13148
	ENSRNOG00000023133	XM_017587994.1	LOC108349002	60S ribosomal protein L21	0.691694	0.754967	-1.27374	0.48229
	ENSRNOG00000004786	XM_008765180	Cyp4f1	cytochromendP450 4f1	0.688372	-1.26773	0.751448	0.48229
	ENSRNOG00000024514	NM_001100534.1	Rpl7	ribosomal protein L7	0.688087	1.94402	-2.46009	0.0103418
	ENSRNOG00000015221	XP_215037.3	Eif3f	eukaryotic translation initiation factor 3, subunit F(Eif3f)	0.686796	0.526487	-1.04158	1.13148
	ENSRNOG00000023551	XP_343962.2	SP6	Sp6 transcription factor(Sp6)	0.682291	0.185623	-0.697342	3.86974
	ENSRNOG00000015891	NP_414541.1	Hps1	Hermansky-Pudlak syndrome 1 homolog	0.682102	-0.704929	0.193352	1.80851
	ENSRNOG00000009378	NM_022510	RPL4	ribosomalndproteinndL4(Rpl4)	0.681558	0.542992	-1.05416	0.634159
	ENSRNOG00000021916	XP_220057.3	SLC16A12	solute carrier family 16, member 12(Slc16a12)	0.681558	0.619147	-1.13031	1.80851
	ENSRNOG00000027778	XM_006224501.3	CWC22	CWC22 homolog, spliceosome-associated protein	0.679951	-0.993536	0.483573	0.850373
	ENSRNOG00000010067	NM_031342	LYPLA2	Acyl-protein thioesterase 2	0.678687	-1.10711	0.598099	0.850373
	ENSRNOG00000027331	NM_001034935.1	PPEF1	protein phosphatase with EF-hand domain 1	0.677846	0.439972	-0.948356	1.37943
	ENSRNOG00000017956	NP_001007732.1	GOLGA7	golgin A7(Golga7)	0.677013	1.26024	-1.768	0.237249
	ENSRNOG00000017528	NM_001012107	GPR157	Probable G-protein coupled receptor 157.	0.674149	-1.17976	0.674149	0.634159
	ENSRNOG00000021853	NM_021264.3	Rpl35a	ribosomal protein L35a	0.673632	0.32262	-0.827844	1.37943
	ENSRNOG00000024422	NM_053330.1	Rpl21	ribosomal protein L21	0.673108	0.757678	-1.26251	0.31652
	ENSRNOG00000024368	NM_031709.3	Rps12	ribosomal protein S12	0.670982	0.576094	-1.07933	0.850373
	ENSRNOG00000027500	NM_001106235.1	Ccdc97	coiled-coil domain containing 97	0.670902	1.24715	-1.75033	0.237249
	ENSRNOG00000026002	NM_031106.1	Rpl37	ribosomal protein L37	0.668981	0.713495	-1.21523	0.48229
	ENSRNOG00000014214	NM_001106290	RPL27A	ribosomal protein L27a(Rpl27a)	0.667575	0.759946	-1.26063	1.13148
	ENSRNOG00000001784	NM_001106290.1	Rpl27a	ribosomal protein L27a	0.667068	0.336447	-0.836748	1.80851
	ENSRNOG00000019023	XM_006232068	TARS	threonyl-tRNAndsynthetase(Tars)	0.666206	-1.05484	0.55519	1.13148
	ENSRNOG00000016508	NP_001020859.1	PALMD	palmdelphin	0.662072	0.575007	-1.07156	1.37943
	ENSRNOG00000015654	NM_017094	GHR	Growth hormone receptor precursor (GH receptor) (Somatotropin receptor)	0.657414	0.435636	-0.928697	1.80851
	ENSRNOG00000012464	NM_019286	ADHA	Alcohol dehydrogenase A chain	0.657019	0.592055	-1.08482	2.28829
	ENSRNOG00000017177	XP_225924.1	RGD1560815	acidic ribosomal phosphoprotein P1	0.65611	1.41364	-1.90572	0.0471093
	ENSRNOG00000001964	NM_019195	CD47	Cd47 molecule	0.653857	0.363111	-0.853503	2.28829
	ENSRNOG00000023263	NM_053330.1	Rpl21	ribosomal protein L21	0.652035	0.735627	-1.22465	0.634159
	ENSRNOG00000019280	XM_006223005.3	LOC691722	hypothetical protein LOC691722	0.650969	0.650969	-1.1392	0.850373
	ENSRNOG00000011049	XM_006228612.3	Rps26	ribosomal protein S16	0.6504	0.330691	-0.818491	2.28829
	ENSRNOG00000008516	XR_001845477.1	LOC1083522	uncharacterized LOC1083522	0.646457	0.751051	-1.23589	0.48229
	ENSRNOG00000022959	NM_001005528.1	Rps25	ribosomal protein s25	0.645832	0.765623	-1.25	0.48229
	ENSRNOG00000023524	XM_006226046.3	RGD1565117	40S ribosomal protein S26	0.645352	0.501677	-0.985691	1.80851
	ENSRNOG00000023882	XP_576380.1	HDP1	Heterogeneous nuclear ribonucleoprotein A1 (Helix-destabilizing protein) (Single-strand binding protein) (hnRNP core protein A1)(Topoisomerase-inhibitor suppressed)	0.64506	0.761191	-1.24499	1.80851
	ENSRNOG00000007234	NM_012941	Cyp51	cytochrome P450 51	0.645024	-0.20077	-0.282998	3.86974
	ENSRNOG00000001827	NP_071593.1	Masp1	mannan-binding lectin serine peptidase 1(Masp1)	0.643581	-0.355786	-0.126899	5.02631
	ENSRNOG00000025495	XM_017595500.1	Rpl29	ribosomal protein L29	0.637653	0.853209	-1.33145	0.31652
	ENSRNOG00000012971	NM_130409.2	Cfh	Complement factor H-related protein.	0.637392	-0.64533	0.167286	3.36254
	ENSRNOG00000010306	NM_022674	H2afz	H2A histone family, member Z(H2afz)	0.636811	-1.01141	0.533798	1.13148
	ENSRNOG00000028021	XM_003753689	rps13	ribosomal protein S13	0.636501	0.530019	-1.00739	1.37943
	ENSRNOG00000024044	XM_017596902.1	LOC108352004	60S ribosomal protein L30	0.635292	0.735999	-1.21247	0.48229
	ENSRNOG00000012613	XP_222693.2	F13B	coagulation factor XIII B chain(F13b)	0.634947	0.395369	-0.871579	2.28829
	ENSRNOG00000018208	XP_579662.1	LOC687748	ribosomal protein S27a	0.634822	0.909989	-1.38611	0.48229
	ENSRNOG00000003178	NM_001013250	MAGEH1	MAGE family member H1(Mageh1)	0.634084	0.576685	-1.05225	2.28829
	ENSRNOG00000014272	NM_212511	Rpl35	ribosomal protein L35	0.632305	0.971789	-1.44602	0.48229
	ENSRNOG00000025568	XM_006226046.3	RGD1565117	40S ribosomal protein S26	0.630967	0.281071	-0.754297	2.7896
	ENSRNOG00000007735	NP_077058.1	PIGM	phosphatidylinositol glycan anchor biosynthesis, class M(Pigm)	0.630549	0.535078	-1.00799	1.37943
	ENSRNOG00000020490	NM_001006969.1	Irf3	interferon regulatory factor 3 (Irf3)	0.629928	0.423816	-0.896262	1.13148
	ENSRNOG00000025538	NM_001007603.2	Rps20	ribosomal protein S20	0.629167	0.712285	-1.18416	0.634159
	ENSRNOG00000021763	XP_215281.3	GPR120	free fatty acid receptor 4(Ffar4)	0.628172	-1.1347	0.663575	0.31652
	ENSRNOG00000003620	NP_445885.1	Fmo3	flavin containing monooxygenase 3(Fmo3)	0.626128	-0.20214	-0.267456	4.48467
	ENSRNOG00000026920	XM_003754832.3	LOC100361854	ribosomal protein S26-like	0.620684	0.162514	-0.628027	3.36254
	ENSRNOG00000018223	NM_019360.2	Cox6c	cytochrome c oxidase subunit 6C	0.616882	-1.16449	0.701828	0.634159
	ENSRNOG00000003446	NM_022506.3	Rpl31	ribosomal protein L31	0.616432	0.628594	-1.09092	0.850373
	ENSRNOG00000002618	XP_213898.2	IVNS1ABP	influenza virus NS1A binding protein(Ivns1abp)	0.616238	0.110701	-0.57288	3.36254
	ENSRNOG00000021843	XM_017595500.1	RPl29	ribosomal protein L29	0.61556	0.57516	-1.03683	2.28829
	ENSRNOG00000019578	XM_006228612	RPS16	ribosomal protein S16	0.614041	0.757144	-1.21767	0.634159
	ENSRNOG00000004448	XM_006241303	ACSS3	acyl-CoA synthetase short-chain family member 3	0.61391	-1.2375	0.777069	0.48229
	ENSRNOG00000023199	XR_145985.4	LOC100361479	hypothetical LOC100361479	0.611733	0.541876	-1.00068	1.37943
	ENSRNOG00000018934	NM_017264.3	Psme1	proteasome activator subunit 1	0.609712	0.647886	-1.10517	2.28829
	ENSRNOG00000027838	NM_138826.4	Mt1	metallothionein 1	0.607931	0.000977408	-0.456926	2.28829
	ENSRNOG00000021873	XM_017603543.1	LOC108353607	thymosin beta-4-like	0.605472	-0.224411	-0.229693	5.02631
	ENSRNOG00000027735	XM_017590194.1	LOC108349606	60S ribosomal protein L7a-like	0.60415	0.761574	-1.21469	0.48229
	ENSRNOG00000002601	XM_001057578.5	RGD1560099	ribosomal protein L19	0.602665	0.411253	-0.863252	1.13148
	ENSRNOG00000021312	NM_001034141	Dnaaf5	dynein, axonemal, assembly factor 5(Dnaaf5)	0.600729	0.724961	-1.17551	0.850373
	ENSRNOG00000020666	XM_017604292.1	LOC102556290	nipped-B-like protein B-like	0.598516	0.713577	-1.16246	0.634159
	ENSRNOG00000002218	NP_001014010.1	STBD1	starch binding domain 1(Stbd1)	0.595114	0.290022	-0.736357	3.86974
	ENSRNOG00000016924	NM_001111095	Acly	ATP citrate lyase(Acly)	0.595035	0.00557973	-0.451856	3.36254
	ENSRNOG00000025978	XM_006256635.3	LOC102555453	60S ribosomal protein L12-like	0.594276	0.860407	-1.30611	0.48229
	ENSRNOG00000006866	NM_001108567.2	Rpl34	ribosomal protein L34	0.593437	1.20523	-1.65031	0.237249
	ENSRNOG00000019598	NM_001287114.1	VEGFA	Vascular endothelial growth factor A precursor (VEGF-A) (Vascular permeability factor) (VPF).	0.592711	0.207312	-0.651845	3.86974
	ENSRNOG00000001633	NP_001012144.1	TFG	Trk-fused gene(Tfg)	0.592216	-2.03122	1.58706	0.116811
	ENSRNOG00000012749	NM_019262.1	C1QB	Complement C1q subcomponent, B chain precursor.	0.592033	1.67963	-2.12366	0.237249
	ENSRNOG00000014579	XM_017601133.1	LOC108348813	putative 60S ribosomal protein L37a	0.591965	1.1507	-1.59468	0.116811
	ENSRNOG00000017558	NM_001109119.1	TUBB2A	Neuron-specificndclassndIIIndbeta-tubulinnd(Fragment)	0.588453	-1.51956	1.07822	0.116811
	ENSRNOG00000009801	XM_006240609.3	Eif5	eukaryotic translation initiation factor 5 (Eif5)	0.587708	-0.395521	-0.0452604	5.02631
	ENSRNOG00000028733	NM_001033679	Prkar1b	protein kinase cAMP-dependent type 1 regulatory subunit beta(Prkar1b)	0.585297	-1.11851	0.679535	1.13148
	ENSRNOG00000015869	NM_017030.2	PCCB	Propionyl-CoA carboxylase beta chain, mitochondrial precursor	0.584857	0.46624	-0.904883	3.86974
	ENSRNOG00000003758	NM_001004082.3	Hsp90ab1	heat shock protein 90 alpha family class B member 1	0.582072	-1.12156	0.68501	0.48229
	ENSRNOG00000028428	XR_001834128.1	LOC102557213	zinc finger protein 429-like	0.579316	0.10489	-0.539377	4.48467
	ENSRNOG00000004062	NM_012516	C4bpa	complement component 4 binding protein, alpha(C4bpa)	0.5782	0.891411	-1.32506	0.31652
	ENSRNOG00000004008	NM_001037346.2	Rps19	ribosomal protein S19	0.577419	0.491171	-0.924236	1.37943
	ENSRNOG00000001862	XP_344047.2	ube2l3	ubiquitin-conjugating enzyme E2L 3(Ube2l3)	0.577118	0.81678	-1.24962	0.634159
	ENSRNOG00000003463	NM_001276707	SREBP-1)	sterol regulatory element binding transcription factor 1(Srebf1)	0.576567	0.413985	-0.84641	1.13148
	ENSRNOG00000027495	NM_001191928.1	Mn1	MN1 proto-oncogene, transcriptional regulator	0.574302	-1.63676	1.20603	0.31652
	ENSRNOG00000007133	XM_006242207	Plxnb2	plexin B2(Plxnb2)	0.572935	-1.35023	0.920525	1.13148
	ENSRNOG00000008124	XP_216330.3	RGD1310592	integrator complex subunit 8(Ints8)	0.571932	1.00098	-1.42993	0.145955
	ENSRNOG00000015554	XM_006243300	ANKDD1A	ankyrin repeat and death domain containing 1A	0.570532	-2.14145	1.71355	0.145955
	ENSRNOG00000020151	NM_031334	CDH1	Epithelial-cadherin precursor (E-cadherin) (Uvomorulin) (Cadherin-1).	0.569577	0.801471	-1.22865	0.31652
	ENSRNOG00000020083	NP_001007756.1	SCLY	selenocysteine lyase(Scly)	0.568765	-0.838656	0.412082	1.37943
	ENSRNOG00000007782	XM_008762304	GHRH	growth hormone releasing hormone(Ghrh)	0.568418	1.43832	-1.86463	0.0744441
	ENSRNOG00000008999	NM_147212.1	LOC259244	alpha-2u globulin PGCL3	0.566689	0.500622	-0.925638	0.31652
	ENSRNOG00000015059	XM_006239711	MCFD2	multiple coagulation factor deficiency 2(Mcfd2)	0.566233	0.896345	-1.32102	0.31652
	ENSRNOG00000000960	NM_017314.1	Ubc	ubiquitin C	0.565342	-0.572053	0.148047	2.7896
	ENSRNOG00000008816	NM_133298	TMGPNMBP	glycoprotein nmb(Gpnmb)	0.564329	0.157335	-0.580582	3.86974
	ENSRNOG00000027490	NM_001000191.1	Olr203	olfactory receptor 203 (Olr203)	0.564234	1.07892	-1.5021	0.31652
	ENSRNOG00000012841	XM_006253356	Alg11	ALG11, alpha-1,2-mannosyltransferase(Alg11)	0.562099	0.551756	-0.973331	1.80851
	ENSRNOG00000028407	XR_599590.2	RGD1564606	60S ribosomal protein L23a	0.561991	0.470552	-0.892045	1.37943
	ENSRNOG00000021055	XM_017596028.1	LOC108351703	60S ribosomal protein L27a-like	0.560045	1.06193	-1.48197	0.237249
	ENSRNOG00000024084	XM_017602701.1	LOC102547956	zinc finger protein 120-like	0.558328	0.681054	-1.0998	1.13148
	ENSRNOG00000018307	NM_022504.1	Rpl36	ribosomal protein L36	0.55781	1.59287	-2.01123	0.0471093
	ENSRNOG00000017127	XM_006228288	RPL28	ribosomal protein L28	0.555267	0.577661	-0.994111	1.80851
	ENSRNOG00000016691	XP_345168.2	RGD1306809	hypothetical protein FLJ30596	0.552607	1.41746	-1.83191	0.48229
	ENSRNOG00000010747	NM_022526	DAPK3	death-associated protein(Dap)	0.552156	1.21415	-1.62827	0.145955
	ENSRNOG00000006298	NM_001107917.2	Cpne3	copine 3	0.550937	1.11222	-1.52542	0.634159
	ENSRNOG00000005877	NP_001008519.1	Lrpprc	leucine-rich pentatricopeptide repeat containing(Lrpprc)	0.550049	0.474271	-0.886808	2.28829
	ENSRNOG00000025114	NM_024125.5	CCAAT	CCAAT/enhancer binding protein beta	0.547732	-0.446202	0.0354026	4.48467
	ENSRNOG00000019005	NP_942062.1	PDE8A	phosphodiesterase 8A(Pde8a)	0.546298	0.74788	-1.1576	2.7896
	ENSRNOG00000020323	NM_001109478.1	NM23	NME/NM23 nucleoside diphosphate kinase	0.545622	-1.49284	1.08363	0.31652
	ENSRNOG00000017991	NP_001020923.1	Ccrk	cyclin-dependent kinase 20(Cdk20)	0.545505	-1.41613	1.007	0.48229
	ENSRNOG00000017557	XM_006245500	LOC100362216	hypothetical protein LOC100362216	0.544392	0.657964	-1.06626	0.850373
	ENSRNOG00000011771	NM_031579	Ptp4a1	protein tyrosine phosphatase type IVA, member 1(Ptp4a1)	0.544265	0.387167	-0.795366	1.80851
	ENSRNOG00000026138	NM_053330.1	Rpl21	ribosomal protein L21	0.543968	1.55395	-1.96193	0.0744441
	ENSRNOG00000027366	XR_001836862.1	LOC108350082	60S ribosomal protein L21 pseudogene	0.542879	1.13647	-1.54363	0.145955
	ENSRNOG00000018873	XP_341893.2	fam168a	family with sequence similarity 168, member A(Fam168a)	0.541968	0.588604	-0.99508	0.634159
	ENSRNOG00000020901	NM_021775	S1PR5	Sphingosine 1-phosphate receptor Edg-8 (Endothelial differentiation sphingolipid G-protein-coupled receptor 8) (Sphingosine 1-phosphate receptor 5) (S1P5) (Nerve growth factor-regulated G-protein-coupled receptor 1) (NRG-1).	0.541479	-1.89334	1.48723	0.0302623
	ENSRNOG00000021029	NM_053469	hamp	Hepcidin precursor.	0.54109	0.652635	-1.05845	0.634159
	ENSRNOG00000007395	NP_058996.1	Baat	bile acid CoA:amino acid N-acyltransferase(Baat)	0.540333	-1.77845	1.3732	0.116811
	ENSRNOG00000001814	NM_001009628.1	Kng1	kininogen 1	0.539777	0.539777	-0.94461	0.850373
	ENSRNOG00000008901	NP_001012101.1	CORO2A	coronin 2A(Coro2a)	0.5393	0.289405	-0.693881	3.86974
	ENSRNOG00000009519	XP_216483.3	TTC39A	tetratricopeptide repeat domain 39A(Ttc39a)	0.537094	-0.948763	0.545943	0.850373
	ENSRNOG00000010714	NP_742007.1	FGL1	fibrinogen-like 1(Fgl1)	0.536252	0.335835	-0.738024	1.80851
	ENSRNOG00000002719	NM_001013985.1	Sccpdh	saccharopine dehydrogenase	0.534221	0.571526	-0.972191	1.37943
	ENSRNOG00000019294	XM_006245160	STK16	Serine/threonine-protein kinase 16	0.534045	0.122585	-0.523118	5.02631
	ENSRNOG00000001440	NM_031151	Mdh2	malate dehydrogenase 2(Mdh2)	0.533586	-0.681318	0.281129	3.36254
	ENSRNOG00000023517	NM_031106.1	Rpl37	ribosomal proteinL37	0.533139	1.10625	-1.50611	0.237249
	ENSRNOG00000027219	NM_001105730.1	Rps28	ribosomal protein S28	0.532767	0.871367	-1.27094	0.31652
	ENSRNOG00000023116	XP_343055.2	Agmo	alkylglycerol monooxygenase(Agmo)	0.531396	-0.869629	0.471082	2.7896
	ENSRNOG00000020266	NM_017245	Eef2	eukaryotic translation elongation factor 2(Eef2)	0.531226	-1.33676	0.938339	0.145955
	ENSRNOG00000021817	NP_001020593.1	IRAK2	interleukin-1 receptor-associated kinase 2(Irak2)	0.530542	-0.895116	0.49721	1.80851
	ENSRNOG00000010543	XP_235989.3	SRPR	SRP receptor alpha subunit(Srpra)	0.530312	-0.467208	0.0694739	4.48467
	ENSRNOG00000009701	NM_013226.2	Rpl32	ribosomal protein L32	0.529036	1.60313	-1.99991	0.145955
	ENSRNOG00000027699	XM_017603617.1	LOC108351703	60S ribosomal protein L27a-like	0.528422	1.17832	-1.57464	0.237249
	ENSRNOG00000015424	NP_001001021.1	Olr51	olfactory receptor Olr51	0.527645	-2.0595	1.66377	0.0744441
	ENSRNOG00000011282	NP_476481.1	PPP2R1A	protein phosphatase 2 scaffold subunit A alpha(Ppp2r1a)	0.527185	-0.518014	0.122625	5.02631
	ENSRNOG00000005669	NM_001009662	car8	Carbonic anhydrase-related protein (CARP) (CA-VIII).	0.526907	-1.29903	0.903849	0.48229
	ENSRNOG00000024950	NM_001107296.1	Ercc6	ERCC excision repair 6, chromatin remodeling factor	0.524261	1.83297	-2.22616	0.0312129
	ENSRNOG00000003430	NM_031540	F9	coagulation factor IX(F9)	0.523471	0.413988	-0.806592	2.28829
	ENSRNOG00000023772	XR_001834174.1	LOC108348509	60S ribosomal protein L35a pseudogene	0.521731	0.704042	-1.09534	0.850373
	ENSRNOG00000018649	XP_230856.3	Slc35c2	solute carrier family 35 member C2(Slc35c2)	0.520347	-1.03331	0.64305	0.48229
	ENSRNOG00000024168	NM_031103.1	Rpl19	ribosomal protein L19	0.519099	0.456705	-0.846029	1.80851
	ENSRNOG00000019811	NM_019352	Tim23	translocase of inner mitochondrial membrane 23(Timm23)	0.518836	-1.29968	0.910555	0.634159
	ENSRNOG00000027954	NP_997496.1	Cdh15	cadherin 15(Cdh15)	0.517779	0.175936	-0.56427	5.02631
	ENSRNOG00000011596	XP_575229.1	TRPM7	transient receptor potential phospholipase C interacting kinase	0.51689	-1.39043	1.00276	0.634159
	ENSRNOG00000002335	NP_001003978.1	GSPT1	G1 to S phase transition 1	0.515484	-0.938374	0.551761	1.80851
	ENSRNOG00000013751	NM_001107320.1	Plpbp	proline synthetase co-transcribed homolog	0.511844	0.344064	-0.727948	3.86974
	ENSRNOG00000010349	NM_021669	Ghrl	ghrelin and obestatin prepropeptide(Ghrl)	0.511146	0.779435	-1.16279	1.13148
	ENSRNOG00000024358	XM_008776725.2	LOC103693118	60S ribosomal protein L37-like	0.507103	1.47772	-1.85805	0.0432222
	ENSRNOG00000008770	XR_594631.2	LOC102552476	uncharacterized LOC102552476	0.506718	0.561703	-0.941742	1.13148
	ENSRNOG00000022179	XM_006228360.1	LOC102554917	homeobox protein goosecoid-like	0.505845	1.70321	-2.0826	0.237249
	ENSRNOG00000023599	NM_024157.1	Cfi	complement factor I	0.502694	1.2496	-1.62662	0.145955
	ENSRNOG00000010746	NM_013226.2	RPL32	ribosomal protein L32	0.501037	1.06439	-1.44017	0.31652
	ENSRNOG00000004820	NP_001009622.1	SAR1B	secretion associated, Ras related GTPase 1B(Sar1b)	0.499391	-2.41628	2.04173	0.116811
	ENSRNOG00000027694	XM_002729576	LOC100362830	ribosomal protein S7-like	0.498843	1.15939	-1.53352	0.31652
	ENSRNOG00000008352	NM_012992.4	Npm1	nucleophosmin 1	0.498221	0.471096	-0.844762	1.13148
	ENSRNOG00000008891	XP_213403.3	IFT20	intraflagellar transport 20(Ift20)	0.497367	-0.984933	0.611908	3.36254
	ENSRNOG00000015543	XP_227089.2	RGD1305938	expressed sequence AW549877	0.492763	1.10314	-1.47271	0.48229
	ENSRNOG00000006992	NM_001100534	Rpl7	ribosomal protein L7	0.492541	0.904425	-1.27383	0.48229
	ENSRNOG00000023657	XM_578282.1	RGD1565690	GPRIN family member 3(Gprin3)	0.49021	1.16157	-1.52923	0.850373
	ENSRNOG00000010756	XM_008767773	Tp53	tumor protein p53(Tp53)	0.489323	-1.06133	0.694337	1.37943
	ENSRNOG00000009642	NM_182814	CCT4	T-complex protein 1, delta subunit (TCP-1-delta) (CCT-delta).	0.48731	0.899466	-1.26495	0.634159
	ENSRNOG00000009434	NM_001047891.1	RGD1310507	RIKEN cDNA 1300017J02	0.487168	-1.82663	1.46125	0.0177506
	ENSRNOG00000017740	NM_022508.1	LOC680432	methylenetetrahydrofolate dehydrogenase , methenyltetrahydrofolate cyclohydrolase, formyltetrahydrofolate synthase	0.487094	1.24502	-1.61035	0.0471093
	ENSRNOG00000020529	NM_013096.1	Hba1	hemoglobin alpha, adult chain 1	0.485774	-1.33001	0.965675	0.0744441
	ENSRNOG00000016507	NM_001135085.1	SNRPG	small nuclear ribonucleoprotein polypeptide G	0.484779	0.597446	-0.96103	1.37943
	ENSRNOG00000024787	NM_201415.1	Rpl17	ribosomal protein L17	0.483802	0.621816	-0.984667	1.80851
	ENSRNOG00000018322	XM_006229671	rCALM	phosphatidylinositol binding clathrin assembly protein(Picalm)	0.482933	0.546805	-0.909005	1.80851
	ENSRNOG00000021821	NM_001191807.3	Ankrd44	ankyrin repeat domain 46	0.481983	0.780808	-1.14229	1.80851
	ENSRNOG00000024989	NM_001114391.1	Rpl7a	ribosomal protein L7a	0.481885	0.812023	-1.17344	0.634159
	ENSRNOG00000014417	XR_599590.2	RGD1564606	60S ribosomal protein L23a	0.481148	0.449278	-0.810139	1.37943
	ENSRNOG00000008555	NM_001007603	RPS20	ribosomal protein S20	0.480885	0.472101	-0.832765	1.80851
	ENSRNOG00000028408	NM_022865.3	Gphn	gephyrin (Gphn)	0.480619	-0.661412	0.300948	4.48467
	ENSRNOG00000016230	NM_001007642.1	Phospho2	phosphatase, orphan 2	0.475714	0.717958	-1.07474	0.850373
	ENSRNOG00000024477	XM_017596887.1	LOC108348229	zinc finger protein 431-like	0.472983	1.10818	-1.46291	0.634159
	ENSRNOG00000008638	NP_001020236.1	ANGPTL3	angiopoietin-like 3(Angptl3)	0.471443	0.193319	-0.546901	5.02631
	ENSRNOG00000026124	NM_013058	Id3	inhibitor of DNA binding 3, HLH protein(Id3)	0.47133	-0.842858	0.489361	1.80851
	ENSRNOG00000019848	NP_001013225.1	Rbm39	RNA binding motif protein 39(Rbm39)	0.471271	0.885603	-1.23906	0.48229
	ENSRNOG00000017719	XM_229646.3	LOC317015	glutamate receptor, ionotropic, N-methyl D-aspartate-like 1A	0.46909	0.750131	-1.10195	2.7896
	ENSRNOG00000011674	NM_001108655.1	Plekhf2	pleckstrin homology and FYVE domain containing 2	0.468538	-0.788153	0.436749	3.86974
	ENSRNOG00000026070	NM_001047878.1	F5	coagulation factor V	0.4684	0.963855	-1.31515	0.48229
	ENSRNOG00000013902	XM_006232406	p2ry12	P2Y purinoceptor 12 (P2Y12) (P2Y12 platelet ADP receptor).	0.467661	-1.11171	0.760961	1.13148
	ENSRNOG00000004637	NP_001012222.1	FBXO7	F-box protein 7(Fbxo7)	0.465427	0.697297	-1.04637	2.28829
	ENSRNOG00000019736	XM_003749609	LOC100911034	cysteine desulfurase, mitochondrial-like	0.464274	-1.57853	1.23033	0.145955
	ENSRNOG00000021915	NM_017152.3	Rps17	ribosomal protein S17	0.463564	1.25371	-1.60139	0.48229
	ENSRNOG00000007625	XP_345363.1	B3galt1	Beta-1,3-galactosyltransferase 1(B3galt1)	0.463344	1.08392	-1.43143	0.31652
	ENSRNOG00000005924	NM_001033666	Dstn	destrin, actin depolymerizing factor(Dstn)	0.462352	-0.724257	0.377494	2.7896
	ENSRNOG00000027128	NM_053330.1	Rpl21	ribosomal protein L21	0.461058	1.30704	-1.65284	0.116811
	ENSRNOG00000011893	NM_017153	RPS3A	ribosomal protein S3a	0.458199	0.958632	-1.30228	0.48229
	ENSRNOG00000016924	NM_001111095	Acly	ATP citrate lyase(Acly)	0.455343	-0.701509	0.360001	1.37943
	ENSRNOG00000003228	XM_017602126	Mid1	MID1 interacting protein 1(Mid1ip1)	0.450126	0.247531	-0.585125	2.7896
	ENSRNOG00000005156	XP_227719.1	RGD1562808	ribosomal protein L31	0.446695	0.535089	-0.87011	2.28829
	ENSRNOG00000025179	NM_173340.2	Rpl13a	ribosomal protein L13A	0.446468	0.891503	-1.22635	0.48229
	ENSRNOG00000003734	NM_001007628.2	Cxxc5	CXXC finger protein 5 (Cxxc5)	0.44377	0.222296	-0.555124	5.02631
	ENSRNOG00000011778	XM_006234894	Blvra	biliverdin reductase A(Blvra)	0.441852	1.23069	-1.56208	1.13148
	ENSRNOG00000025764	NM_138826.3	Mt1a	Metallothionein (Mt1a)	0.441223	0.00848387	-0.339401	4.48467
	ENSRNOG00000021769	XR_146959.2	LOC680435	Tubulin alpha-2 chain (Alpha-tubulin 2)	0.437757	-1.07683	0.748516	0.850373
	ENSRNOG00000023361	NM_001170457.1	Apbh	androgen-binding protein eta (Apbh)	0.437234	1.10618	-1.43411	0.31652
	ENSRNOG00000024866	NM_001191859.1	Rbm33	RNA binding motif protein 33, transcript variant X6	0.436886	-1.62875	1.30108	0.145955
	ENSRNOG00000003428	NP_001020298.1	RUFY3	RUN and FYVE domain containing 3(Rufy3)	0.436432	1.18926	-1.51658	0.48229
	ENSRNOG00000018320	XM_006230097	Rps15a	ribosomal protein S15a	0.434121	0.210932	-0.536523	3.86974
	ENSRNOG00000002390	NM_130734.2	Rack1	receptor for activated C kinase 1 (Rack1)	0.433744	0.320069	-0.645377	3.36254
	ENSRNOG00000014610	NM_031012.1	ANPEP	Aminopeptidase N	0.433225	0.567323	-0.892242	1.37943
	ENSRNOG00000006623	NP_001013938.1	CD302	CD302 molecule(Cd302)	0.432564	0.523273	-0.847696	1.80851
	ENSRNOG00000008002	XR_001841251.1	LOC108352861	40S ribosomal protein S28 pseudogene	0.430274	0.461779	-0.784485	1.80851
	ENSRNOG00000022214	NM_021264.3	Rpl35a	ribosomal protein L35a	0.430255	0.916058	-1.23875	0.48229
	ENSRNOG00000027550	XP_574366.1	mzf1	myeloidzinc finger 1(Mzf1)	0.428892	-0.568932	0.247263	2.7896
	ENSRNOG00000019453	NM_001277244	RPs5	ribosomal protein S5(Rps5)	0.428763	1.09544	-1.41702	0.31652
	ENSRNOG00000017801	NP_077379.1	ATF4	activating transcription factor 4(Atf4)	0.426921	1.06552	-1.38571	0.31652
	ENSRNOG00000003709	NP_067604.1	kmo	kynurenine 3-monooxygenase(Kmo)	0.424935	0.540618	-0.859319	1.80851
	ENSRNOG00000013946	XP_343562.2	Rnf149	ring finger protein 149(Rnf149)	0.424873	0.578106	-0.896761	3.36254
	ENSRNOG00000018680	NM_201415	Rpl17	ribosomal protein L17	0.421758	0.141688	-0.458007	5.02631
	ENSRNOG00000006778	XP_222317.2	Mmp19	matrix metallopeptidase 19(Mmp19)	0.421219	-0.674631	0.358717	2.28829
	ENSRNOG00000018436	NM_080576	Apoa5	apolipoprotein A5(Apoa5)	0.416957	-1.10019	0.787474	0.850373
	ENSRNOG00000022951	NM_021264.3	Rpl35a1	ribosomal protein L35a-like 1	0.414089	0.941023	-1.25159	1.13148
	ENSRNOG00000025432	NM_001270417.1	Wac	WW domain containing adaptor with coiled-coil (Wac)	0.412921	-1.11793	0.80824	0.48229
	ENSRNOG00000001775	NM_001047899.2	Fyttd1	forty-two-three domain containing 1	0.411552	-0.990992	0.682328	0.850373
	ENSRNOG00000004786	XM_008765180	Cyp4f1	cytochromendP450 4f1	0.408521	-0.588322	0.281931	4.48467
	ENSRNOG00000016481	XM_003751621.4	Plekha2	pleckstrin homology domain containing A2	0.407387	1.07568	-1.38122	0.634159
	ENSRNOG00000026638	NM_031726.1	Scamp5	secretory carrier membrane protein 5	0.406474	0.346472	-0.651327	2.7896
	ENSRNOG00000026815	NM_031106.1	Rpl37	ribosomal protein L37	0.40275	0.383849	-0.685912	2.7896
	ENSRNOG00000005982	XP_214099.3	C1d-ps1	C1D nuclear receptor co-repressor(C1d)	0.401717	-1.23394	0.932649	0.850373
	ENSRNOG00000019094	XM_017590627.1	Gstm2	Glutathione S-transferase Mu 2	0.400611	1.38186	-1.68232	0.31652
	ENSRNOG00000026487	XM_017604401.1	LOC108349691	histone H3.3-like	0.392845	0.516497	-0.81113	2.7896
	ENSRNOG00000022928	NM_001108283.1	Rpl23a	ribosomal protein L23a	0.390106	0.612356	-0.904935	1.13148
	ENSRNOG00000012000	NM_080781.2	Copb1	Coatomer beta subunit (Beta-coat protein) (Beta-COP).	0.388235	-1.40635	1.11517	0.634159
	ENSRNOG00000017181	XP_225927.3	MALT1	MALT1 paracaspase(Malt1)	0.386076	-1.40914	1.11958	0.237249
	ENSRNOG00000012245	NM_001109373.1	Hmg1l1	high-mobility group protein 1-like 1	0.385089	0.534152	-0.822969	2.7896
	ENSRNOG00000009142	NM_198784.1	Mup4	major urinary protein 4	0.384141	-1.82597	1.53787	0
	ENSRNOG00000015483	NM_019340.1	Rgs3	regulator of G-protein signaling 3 (Rgs3)	0.382303	0.39507	-0.681797	5.02631
	ENSRNOG00000011104	NM_031104	Rpl22	ribosomal protein L22	0.382206	1.09462	-1.38127	0.31652
	ENSRNOG00000000938	XM_006249285	Ran	RAN, member RAS oncogene family(Ran)	0.380864	0.44008	-0.725728	3.86974
	ENSRNOG00000015026	XM_017591126	RhoGEF11	Rho guanine nucleotide exchange factor 11(Arhgef11)	0.379529	-1.20707	0.922424	0.237249
	ENSRNOG00000027825	NM_001007598.3	Rpl9	ribosomal protein L9	0.379501	0.770965	-1.05559	1.13148
	ENSRNOG00000009438	NM_001009663	CBG	Corticosteroid-binding globulin precursor (Transcortin).	0.378603	0.705717	-0.989669	0.850373
	ENSRNOG00000010190	NM_001107276.1	Piwil2	piwi-like RNA-mediated gene silencing 2	0.378463	0.524138	-0.807986	1.80851
	ENSRNOG00000019754	NP_001013219.1	GDAP2	ganglioside-induced differentiation-associated-protein 2(Gdap2)	0.378229	0.51879	-0.802461	3.36254
	ENSRNOG00000022749	NM_012839.2	Cycs	Cytochrome c, somatic	0.378013	-0.766047	0.482538	1.80851
	ENSRNOG00000006545	NM_022616	Sept_1	septin 7(Sept7)	0.37702	-1.14192	0.859156	0.31652
	ENSRNOG00000024911	NM_053330.1	Rpl21	ribosomal protein L21	0.37659	0.786706	-1.06915	0.634159
	ENSRNOG00000018593	NM_172032.2	TXNDC9	Thioredoxin domain containing protein 9 (ES cell-related protein).	0.373166	1.06391	-1.34379	0.31652
	ENSRNOG00000008106	NP_001008323.1	Shmt2	serine hydroxymethyltransferase 2(Shmt2)	0.372333	-1.34715	1.0679	0.31652
	ENSRNOG00000028435	NM_001025111.1	Cd300lf	Cd300 molecule-like family member F	0.372052	1.07243	-1.35147	0.634159
	ENSRNOG00000021921	NM_022506.3	Rpl31	ribosomal protein L31	0.371261	0.440683	-0.719129	3.36254
	ENSRNOG00000005764	NM_203325.1	Mup5	alpha-2u globulin PGCL5	0.370549	-1.38975	1.11183	0.0302623
	ENSRNOG00000008937	NM_017148	CSRP1	Cysteine and glycine-rich protein 1 (Cysteine-rich protein 1) (CRP1) (CRP).	0.36945	-1.0954	0.818314	0.31652
	ENSRNOG00000028494	NM_001100534.1	Rpl7	ribosomal protein L7	0.366811	0.819426	-1.09453	0.634159
	ENSRNOG00000015499	XP_230509.3	Serinc4	serine incorporator 4(Serinc4)	0.366581	0.644896	-0.919832	2.28829
	ENSRNOG00000012524	XM_006231127	Zfp91	zinc finger protein 91(Zfp91)	0.366328	1.22972	-1.50447	0.850373
	ENSRNOG00000008986	XP_224392.3	diaph3	diaphanous-related formin 3(Diaph3)	0.366169	0.374299	-0.648926	3.86974
	ENSRNOG00000012464	NM_019286	ADHA	Alcohol dehydrogenase A chain	0.364865	0.557247	-0.830896	1.80851
	ENSRNOG00000001834	XP_213563.1	Fam128b	mitotic spindle organizing protein 2B(Mzt2b)	0.361652	1.37428	-1.64552	0.31652
	ENSRNOG00000016702	XM_008759923.2	Gsg1l	GSG1-like	0.359231	-0.85495	0.585527	1.37943
	ENSRNOG00000009373	XP_576374.1	RGD1562690	L-lactate dehydrogenase A chain (LDH-A) (LDH muscle subunit) (LDH-M)	0.358614	-0.786126	0.517165	1.37943
	ENSRNOG00000019283	NM_017255	P2Y2	purinergic receptor P2Y2(P2ry2)	0.35585	0.419537	-0.686424	3.86974
	ENSRNOG00000013191	NM_001005528.1	Rps25	ribosomal protein s25	0.355815	0.365713	-0.632575	3.36254
	ENSRNOG00000021501	NM_057102.1	Slc25a	solute carrier family 25	0.353894	-0.987841	0.72242	0.634159
	ENSRNOG00000017404	XM_017591804	Pcmtd2	protein-L-isoaspartate (D-aspartate) O-methyltransferase domain containing 2(Pcmtd2)	0.353637	0.710405	-0.975633	1.80851
	ENSRNOG00000026228	XM_017604797.1	Nwd2	NACHT and WD repeat domain containing 2	0.353443	-2.07274	1.80766	0.237249
	ENSRNOG00000020941	NP_001008764.1	PSENEN	presenilin enhancer gamma secretase subunit(Psenen)	0.352825	0.491807	-0.756425	2.7896
	ENSRNOG00000009348	XM_006235872	NOS3	Nitric-oxide synthase,endothelial	0.351278	0.754548	-1.01801	2.7896
	ENSRNOG00000021381	XM_008772113	Ccdc68	coiled-coil domain containing 68	0.35088	1.91568	-2.17884	0.0302623
	ENSRNOG00000026329	NR_111961.1	Prrc2c	proline-rich coiled-coil 2C (Prrc2c)	0.350473	0.987059	-1.24991	1.80851
	ENSRNOG00000022253	NM_031709.3	Rps12	ribosomal protein S12	0.349707	0.228103	-0.490383	5.02631
	ENSRNOG00000021845	XM_006224831.3	Cped1	cadherin-like and PC-esterase domain containing 1	0.345427	1.48386	-1.74294	0.0744441
	ENSRNOG00000011474	NP_620267.2	PPP1R3B	protein phosphatase 1, regulatory subunit 3B(Ppp1r3b)	0.344352	-0.58616	0.327896	3.36254
	ENSRNOG00000004449	XP_233986.1	e2f6	E2F transcription factor 6(E2f6)	0.342989	-2.0506	1.79336	0
	ENSRNOG00000022183	XM_002729994.5	LOC100359951	ribosomal protein S20-like	0.342442	0.799413	-1.05624	0.634159
	ENSRNOG00000015385	XP_216565.2	Pink1	PTEN induced putative kinase 1(Pink1)	0.340387	0.219052	-0.474342	5.02631
	ENSRNOG00000022869	XM_344225.3	RGD1562394	ribosomal protein L30	0.339419	0.982807	-1.23737	0.237249
	ENSRNOG00000022440	NM_012839.2	Cycs	Cytochrome c, somatic	0.339254	-1.67521	1.42077	0.0744441
	ENSRNOG00000017207	XM_006222790.3	Mc1r	melanocortin 1 receptor	0.337732	0.860871	-1.11417	2.28829
	ENSRNOG00000003662	NM_024381.2	Gk	glycerol kinase	0.333216	-1.06728	0.817363	1.13148
	ENSRNOG00000027108	XM_003749891.3	LOC100364265	ribosomal protein L19-like	0.332525	0.580665	-0.830059	4.48467
	ENSRNOG00000023385	NM_001205318.1	Rpl37a	ribosomal protein L37a	0.330811	1.02109	-1.2692	0.31652
	ENSRNOG00000016957	NM_013122	Igfbp2	Insulin-like growth factor binding protein 2 precursor	0.329527	0.399311	-0.646457	1.80851
	ENSRNOG00000007829	NP_001019418.1	LACTB2	lactamase, beta 2(Lactb2)	0.329471	-1.09804	0.850934	0.850373
	ENSRNOG00000009550	NM_017136	SQLE	Squalene monooxygenase	0.32665	-0.636092	0.391105	2.28829
	ENSRNOG00000009536	XP_213235.2	PGP	phosphoglycolate phosphatase(Pgp)	0.322147	-1.0994	0.857787	3.36254
	ENSRNOG00000028323	XM_017598293	Dhrsx	dehydrogenase/reductase X-linked(Dhrsx)	0.319217	0.550704	-0.790117	3.86974
	ENSRNOG00000027683	NM_001033684.1	Cct6a	chaperonin containing TCP1 subunit 6A	0.319172	-1.20336	0.963977	0.48229
	ENSRNOG00000021762	XM_008776487.2	Mroh4	maestro heat-like repeat family member 4	0.318469	1.11403	-1.35288	0.31652
	ENSRNOG00000027974	XM_002727709.4	LOC100362027	ribosomal protein L30-like	0.317184	0.870631	-1.10852	0.634159
	ENSRNOG00000025620	NM_017142.1	Adcy8	adenylate cyclase 8	0.31451	-1.23017	0.994285	0.237249
	ENSRNOG00000022740	NM_013226.2	Rpl32	ribosomal protein L32	0.314482	0.786424	-1.02229	0.850373
	ENSRNOG00000020528	NM_001007722.1	Hba2	hemoglobin alpha 2 chain	0.311188	-1.98599	1.7526	0
	ENSRNOG00000022045	NM_139083.2	Rpl41	ribosomal protein L41	0.307736	0.564789	-0.795591	2.28829
	ENSRNOG00000006865	NP_955416.1	LAPTM4A	lysosomal protein transmembrane 4 alpha(Laptm4a)	0.307573	0.745479	-0.976159	2.7896
	ENSRNOG00000021877	XM_006256635.3	LOC102555453	60S ribosomal protein L12-like	0.307183	0.697507	-0.927894	1.80851
	ENSRNOG00000007346	NM_138894	GRASP	General receptor for phosphoinositides 1-associated scaffold protein (GRP1-associated scaffold protein) (Tamalin) (95 kDa postsynaptic density protein discs-large ZO-1 domain-containing protein) (PSD-95 PDZ domain-containing protein).	0.306901	1.05861	-1.28879	0.48229
	ENSRNOG00000011366	NM_001006602	Pigs	phosphatidylinositol glycan anchor biosynthesis, class S(Pigs)	0.306098	0.922594	-1.15217	0.634159
	ENSRNOG00000003206	NP_112330.1	ACTR3	ARP3 actin related protein 3 homolog(Actr3)	0.303667	-1.25484	1.02709	0.48229
	ENSRNOG00000012041	XM_003750030.4	LOC100911847	40S ribosomal protein S14-like	0.302967	0.422769	-0.649994	2.7896
	ENSRNOG00000026218	XM_008776645.2	Maml2	mastermind-like transcriptional coactivator 2	0.30039	1.14484	-1.37013	0.31652
	ENSRNOG00000023080	XM_017590194.1	LOC108349606	60S ribosomal protein L7a-like	0.298932	0.82222	-1.04642	1.13148
	ENSRNOG00000002572	NP_001004208.1	CACYBP	calcyclin binding protein(Cacybp)	0.298568	0.563367	-0.787293	3.86974
	ENSRNOG00000025986	XM_003752684.4	LOC100361558	histone H3.3B-like	0.298157	0.802889	-1.02651	1.13148
	ENSRNOG00000019056	XM_008758860.2	RGD1564617	large subunit ribosomal protein L36a	0.296092	0.990374	-1.21244	0.48229
	ENSRNOG00000011703	XM_006243436.2	Senp6	SUMO1/sentrin specific peptidase 6 (Senp6)	0.295595	1.2173	-1.439	0.48229
	ENSRNOG00000022492	XM_341363	Ppial4g	peptidylprolyl isomerase A like 4G(Ppial4g)	0.294833	-1.34123	1.1201	0.31652
	ENSRNOG00000018147	NM_001109455.1	Nkx6-3	NK6 homeobox3	0.292903	1.16633	-1.38601	0.634159
	ENSRNOG00000009481	NP_001028238.1	DDHD1	DDHD domain containing 1(Ddhd1)	0.290745	-0.769597	0.551539	2.28829
	ENSRNOG00000018132	XR_086085.6	HMGXB3	LOC361335 protein (Fragment).	0.287384	-1.25779	1.04225	0.237249
	ENSRNOG00000017255	NM_001108164.1	Cgnl1	cingulin-like 1	0.287175	0.81774	-1.03312	1.37943
	ENSRNOG00000025959	NM_001109654	Gp1ba	glycoprotein Ib platelet alpha subunit(Gp1ba)	0.286006	0.916606	-1.13111	1.13148
	ENSRNOG00000015544	XM_003749354	TubA6	tubulin alpha-1C chain-like	0.286004	-0.585157	0.370655	3.36254
	ENSRNOG00000014621	NM_053998	RAB8A	Ras-related protein Rab-8A (Fragment).	0.285059	-1.09671	0.882918	0.48229
	ENSRNOG00000011066	XP_215517.3	ropn1l	membrane associated ring-CH-type finger 6(March6)	0.280998	-1.20748	0.996732	0.634159
	ENSRNOG00000024361	XR_001841847.1	LOC108348536	uncharacterized LOC108348536, transcript variant X4, ncRNA	0.27994	-0.86845	0.658495	1.80851
	ENSRNOG00000028289	NM_022506.3	Rpl31	ribosomal protein L31	0.279897	1.33305	-1.54297	0.116811
	ENSRNOG00000020253	NM_001109979.2	RAB1B	Ras-related protein Rab-1B.	0.279263	-1.36587	1.15643	0.237249
	ENSRNOG00000019487	NP_001013241.1	PCBP2	poly(rC) binding protein 2	0.278072	0.886755	-1.09531	0.634159
	ENSRNOG00000000261	XM_002729994.5	LOC100359951	ribosomal protein S20-like	0.277143	0.666896	-0.874753	1.37943
	ENSRNOG00000017878	NM_017272.15	Aldh1a7	aldehyde dehydrogenase 1 family, member A7	0.276455	-0.688641	0.4813	1.37943
	ENSRNOG00000023042	XM_001080119.6	LOC687780	Finkel-Biskis-Reilly murine sarcoma virusubiquitously expressed	0.275592	0.753364	-0.960058	0.850373
	ENSRNOG00000015095	NP_001009635.1	SPRYD7	SPRY domain containing 7(Spryd7)	0.273852	0.343346	-0.548735	5.02631
	ENSRNOG00000015493	XM_575584	emx1	empty spiracles homeobox 1	0.269952	-0.638663	0.436199	2.7896
	ENSRNOG00000008358	NM_001077642.1	Cfd	complement factor D	0.269632	0.767142	-0.969366	0.634159
	ENSRNOG00000008917	XM_008770445	EHBP1	EH domain binding protein 1	0.267306	-0.685929	0.48545	1.80851
	ENSRNOG00000004786	XM_008765180	Cyp4f1	cytochromendP450 4f1	0.266383	-0.613985	0.414198	2.7896
	ENSRNOG00000010668	XM_017597542	ANXA6	Annexin A6 (Annexin VI) (Lipocortin VI) (P68) (P70) (Protein III) (Chromobindin-20) (67 kDa calelectrin) (Calphobindin-II) (CPB-II) (Calcium-binding protein CATA 65/67).	0.262767	0.3795	-0.576575	3.36254
	ENSRNOG00000011339	NP_062222.1	SLK	STE20-like kinase(Slk)	0.261667	-0.862154	0.665903	1.13148
	ENSRNOG00000008613	XM_575359	LOC500005	GATAzinc finger domain containing 1(Gatad1)	0.26149	0.401686	-0.597804	5.02631
	ENSRNOG00000010153	NM_012639	cRaf	Raf-1 proto-oncogene, serine/threonine kinase(Raf1)	0.261267	0.575464	-0.771415	3.36254
	ENSRNOG00000009038	NP_446380.1	UBE2N	ubiquitin-conjugating enzyme E2N (homologous to yeast UBC13)	0.259935	-1.42283	1.22788	0.237249
	ENSRNOG00000008109	NM_022694.2	Snd1	staphylococcal nuclease and tudor domain containing 1 (Snd1)	0.258588	-0.909114	0.715173	2.28829
	ENSRNOG00000003343	XM_008767680	Canx	calnexin(Canx)	0.258174	-1.24158	1.04795	1.13148
	ENSRNOG00000025158	XM_008766937.2	Pkhd1	polycystic kidney and hepatic disease 1	0.257863	1.0085	-1.2019	0.634159
	ENSRNOG00000019214	NM_001034135.1	Rbx1	ring-box 1 (Rbx1)	0.253741	0.3893	-0.579606	5.02631
	ENSRNOG00000021742	XM_008761346.2	LOC690126	hypothetical protein LOC690126	0.253036	-1.10882	0.91904	1.37943
	ENSRNOG00000004089	NM_057104.2	ENPP2	ectonucleotide pyrophosphatase/phosphodiesterase 2	0.25176	1.23358	-1.4224	0.237249
	ENSRNOG00000016137	NP_001020446.1	RAD23B	RAD23 homolog B, nucleotide excision repair protein(Rad23b)	0.249064	1.15877	-1.34557	0.48229
	ENSRNOG00000023360	NP_001012137.1	FUS	fused in sarcoma RNA binding protein(Fus)	0.246832	0.426701	-0.611825	3.86974
	ENSRNOG00000019972	XM_006229598.2	Irak1	interleukin-1 receptor-associated kinase 1 (Irak1)	0.245815	-0.904444	0.720082	2.28829
	ENSRNOG00000015866	XP_233377.3	HINT2	histidine triad nucleotide binding protein 2(Hint2)	0.244062	-0.850296	0.66725	2.28829
	ENSRNOG00000015749	NP_445959.1	nme3	NME/NM23 nucleoside diphosphate kinase3(Nme3)	0.243868	0.347536	-0.530437	5.02631
	ENSRNOG00000006112	XM_006235189	LOC102554315	zinc finger protein 596-like	0.243837	1.16259	-1.34547	0.850373
	ENSRNOG00000015989	XP_214491.2	mRpL32	mitochondrial ribosomal protein L32(Mrpl32)	0.243576	1.55402	-1.7367	0.48229
	ENSRNOG00000021711	NM_001013104.1	Eef1d	eukaryotic translation elongation factor 1 delta	0.243025	0.517569	-0.699838	2.7896
	ENSRNOG00000001591	NM_013226.2	Rpl32	ribosomal protein L32	0.242065	1.41283	-1.59438	0.31652
	ENSRNOG00000022840	XR_001842658.1	LOC317588	LOC317588	0.241525	0.330788	-0.511932	3.86974
	ENSRNOG00000008689	XP_340886.2	CBX1	chromobox 1(Cbx1)	0.241287	0.896437	-1.0774	1.13148
	ENSRNOG00000025435	NM_001166307.1	LOC498592	CG32662-PA	0.238151	0.639359	-0.817972	1.80851
	ENSRNOG00000008474	XM_017599392	Acox3	acyl-CoA oxidase 3, pristanoyl(Acox3)	0.235235	-1.06752	0.891095	0.634159
	ENSRNOG00000010170	NP_954525.1	Tubb4b	tubulin, beta 4B class IVb(Tubb4b)	0.231905	1.19727	-1.37119	0.48229
	ENSRNOG00000006989	XM_006246593	VAMP-2	vesicle-associated membrane protein 2(Vamp2)	0.230962	-1.37936	1.20614	0.850373
	ENSRNOG00000014637	NM_133313	Atxn10	ataxin 10(Atxn10)	0.230067	1.095	-1.26755	1.37943
	ENSRNOG00000028730	NM_001128138	LCN12	lipocalin 12	0.229446	0.806003	-0.978088	0.850373
	ENSRNOG00000007389	XM_017592309.1	LOC100910841	uncharacterized LOC100910841	0.228604	1.2267	-1.39816	0.850373
	ENSRNOG00000014201	XP_236614.3	ARMET	mesencephalic astrocyte-derived neurotrophic factor(Manf)	0.2275	-0.763876	0.59325	2.28829
	ENSRNOG00000015800	NP_001025199.1	ELMO3	engulfment and cell motility 3(Elmo3)	0.224615	1.627	-1.79546	0.0471093
	ENSRNOG00000017997	NM_001013134.2	NEK4	NIMA-related kinase4	0.223143	-0.835055	0.667698	0.850373
	ENSRNOG00000000954	XM_008763130.2	RGD1560289	MGC112727 protein.	0.222418	1.07773	-1.24455	0.48229
	ENSRNOG00000021850	NM_001047898.1	RGD1359290	Ribosomal_L22 domain containing protein	0.22037	0.897776	-1.06305	0.850373
	ENSRNOG00000017904	XP_573999.1	NOL7	nucleolar protein 7(Nol7)	0.215561	1.00648	-1.16815	0.850373
	ENSRNOG00000023182	XP_343942.2	RGD1565317	ubiquitin-like/S30 ribosomal fusion protein	0.21347	1.34499	-1.50509	0.237249
	ENSRNOG00000021818	XM_002727215.5	LOC100360841	ribosomal protein L37-like	0.212936	1.29396	-1.45366	0.237249
	ENSRNOG00000009740	XR_001837278.1	Slco1c1	Solute carrier organic anion transporter family member 1C1 (Solute carrier family 21 member 14) (Blood-brain barrier specific anion transporter 1)	0.212005	-1.39536	1.23636	0.116811
	ENSRNOG00000009683	NM_031986	Sdcbp	syndecan binding protein(Sdcbp)	0.210074	-0.798056	0.6405	3.86974
	ENSRNOG00000020076	XP_215266.3	RGD1311783	BLOC-1 related complex subunit 7(Borcs7)	0.210002	-0.876284	0.718782	1.37943
	ENSRNOG00000016588	NP_899161.1	Myadm	myeloid-associated differentiation marker	0.207184	1.0373	-1.19269	0.634159
	ENSRNOG00000000978	NM_013105.2	Cyp3a23/3a1	cytochrome P450 3a23/polypeptide 1	0.205705	0.972861	-1.12714	0.237249
	ENSRNOG00000013093	NM_017158	Cyp2c7	cytochrome P450 2c7	0.205642	-2.63921	2.48498	0
	ENSRNOG00000027222	XR_179262.2	LOC101176533	Nomascus leucogenys 60S ribosomal protein L19 pseudogene	0.203252	1.12037	-1.27281	0.48229
	ENSRNOG00000016337	NP_036829.1	Slc22a1	solute carrier family 22 member 1(Slc22a1)	0.200588	-1.10893	0.958491	0.850373
	ENSRNOG00000003180	XM_017602276.1	LOC685025	hypothetical protein LOC685025	0.200191	-1.30958	1.15944	0.850373
	ENSRNOG00000005538	XP_220754.2	Psmd11	proteasome 26S subunit, non-ATPase 11(Psmd11)	0.196338	-1.17028	1.02303	0.850373
	ENSRNOG00000004502	NM_012726.2	hal	Histidine ammonia-lyase	0.195973	0.369173	-0.516152	4.48467
	ENSRNOG00000017821	NM_031835	Agxt2	alanine-glyoxylate aminotransferase 2(Agxt2)	0.195491	0.512721	-0.65934	3.36254
	ENSRNOG00000018233	XM_017600238	GAS6	Growth-arrest-specific protein 6 precursor (GAS-6) (Growth- potentiating factor) (GPF).	0.194513	-1.47927	1.33339	0.31652
	ENSRNOG00000009605	XP_228760.3	Tcfe3	transcription factor binding to IGHM enhancer 3(Tfe3)	0.193921	-0.880657	0.735216	1.37943
	ENSRNOG00000026459	XR_589208.1	LOC100365570	60S ribosomal protein L29-like	0.19368	0.453159	-0.59842	5.02631
	ENSRNOG00000000978	NM_013105.2	Cyp3a23/3a1	cytochrome P450 3a23/polypeptide 1	0.185924	0.385157	-0.5246	2.7896
	ENSRNOG00000021705	XM_017604480	LOC102556092	uncharacterized LOC102556092	0.185913	0.768876	-0.908311	1.80851
	ENSRNOG00000027416	NM_022506.3	Rpl31	ribosomal protein L31	0.181147	0.895325	-1.03118	0.850373
	ENSRNOG00000008941	XM_017595452	ETS1	ETS proto-oncogene 1, transcription factor(Ets1)	0.179951	0.716391	-0.851354	1.37943
	ENSRNOG00000025014	XP_221308.2	RGD1563956	60S ribosomal protein L12	0.179397	0.860038	-0.994586	1.13148
	ENSRNOG00000009992	NM_138708	RABGGTB	Rab geranylgeranyltransferase, beta subunit(Rabggtb)	0.177425	-1.17836	1.04529	1.13148
	ENSRNOG00000021030	XM_021166633.1	Usf2	caroli upstream transcription factor 2, c-fos interacting (Usf2)	0.175708	-1.38466	1.25288	0.237249
	ENSRNOG00000007663	XM_003749971	LOC100911372	40S ribosomal protein S6-like	0.174853	0.942816	-1.07396	0.850373
	ENSRNOG00000001823	XM_008768792	St6gal1	CMP-N-acetylneuraminate-beta-galactosamide-alpha-2,6-sialyltransferase	0.174765	-0.726507	0.595433	1.80851
	ENSRNOG00000007133	XM_006242207	Plxnb2	plexin B2(Plxnb2)	0.173715	-1.3281	1.19782	1.13148
	ENSRNOG00000024448	XR_593827.2	-	40S ribosomal protein SA pseudogene	0.173319	0.745418	-0.875407	1.37943
	ENSRNOG00000005505	XM_008763450	Wbp11l1	WW domain-binding protein 11 (Wbp-11).	0.171223	-0.844478	0.716061	1.37943
	ENSRNOG00000017106	NM_053615	CSNK1A1	Casein kinase I, alpha isoform	0.170597	-0.562855	0.434908	5.02631
	ENSRNOG00000005542	NP_062160.1	Apob	apolipoprotein B	0.170567	-0.846783	0.718858	1.37943
	ENSRNOG00000024532	NM_031109.2	Rps10	ribosomal protein S10	0.169633	0.775865	-0.90309	1.13148
	ENSRNOG00000020763	XP_341858.2	Snrnp70	small nuclear ribonucleoprotein U1 subunit 70(Snrnp70)	0.166752	0.956188	-1.08125	0.850373
	ENSRNOG00000015335	NM_031101.1	Rpl13	ribosomal protein L13	0.16654	1.0128	-1.13771	0.48229
	ENSRNOG00000023451	XM_021208523.1	Rps23	pahari ribosomal protein S23	0.166472	1.15591	-1.28076	0.31652
	ENSRNOG00000007395	NP_058996.1	Baat	bile acid CoA:amino acid N-acyltransferase(Baat)	0.165839	-0.731756	0.607377	1.37943
	ENSRNOG00000018402	XP_214872.1	Apoc2	apolipoprotein C2	0.163431	-1.59246	1.46988	0.0744441
	ENSRNOG00000023313	XP_342966.2	Arhgef19	Rho guanine nucleotide exchange factor (GEF) 19	0.163425	1.33681	-1.45938	0.116811
	ENSRNOG00000004107	NM_001007599	RPL23	ribosomal protein L23	0.155439	0.680877	-0.797456	1.37943
	ENSRNOG00000028591	XM_008773659.2	LOC103689983	hypoxanthine-guanine phosphoribosyltransferase	0.153524	0.376719	-0.491862	5.02631
	ENSRNOG00000003704	NM_001305171	Fam184b	family with sequence similarity 184, member B(Fam184b)	0.153025	-0.620909	0.506141	3.86974
	ENSRNOG00000018740	NT_107486.3	Ugt1a6	UDP-glucuronosyltransferase 1-1 precursor, microsomal	0.151273	0.949732	-1.06319	0.237249
	ENSRNOG00000017899	NM_013215	Akr7a3	aldo-keto reductase family 7 member A3(Akr7a3)	0.148701	-1.21766	1.10613	0.31652
	ENSRNOG00000001856	NM_001109612.1	Rps4y2	ribosomal protein S4, Y-linked 2	0.142768	0.693607	-0.800683	1.80851
	ENSRNOG00000004083	NP_620275.1	Zc3h14	zinc finger CCCH type containing 14(Zc3h14)	0.141147	-1.67843	1.57257	0.237249
	ENSRNOG00000014215	NM_057211	TFBTEB1	Kruppel-like factor 9(Klf9)	0.136325	-0.516796	0.414552	5.02631
	ENSRNOG00000005602	NM_022508.1	MTHFD1	C-1-tetrahydrofolate synthase, cytoplasmic (C1-THF synthase) Methylenetetrahydrofolate dehydrogenase	0.135916	1.22688	-1.32881	0.237249
	ENSRNOG00000003142	XM_017599002.1	LOC103693683	low affinity immunoglobulin gamma Fc region receptor III	0.135151	0.469748	-0.571111	4.48467
	ENSRNOG00000025047	NM_001107805.1	Nfatc2	nuclear factor of activated T-cells, cytoplasmic, calcineurin-dependent 2	0.134069	-0.865762	0.76521	1.80851
	ENSRNOG00000007237	NM_013060	ID2	DNA-binding protein inhibitor ID-2 (Inhibitor of DNA binding 2).	0.129697	0.818667	-0.91594	0.850373
	ENSRNOG00000027665	XM_021640693.	Rpl9	Meriones unguiculatus ribosomal protein L9	0.129192	0.684489	-0.781383	1.80851
	ENSRNOG00000014812	XP_218181.2	Nalp12	PYRIN-containing APAF1-like protein 7	0.128213	-0.933299	0.83714	0.850373
	ENSRNOG00000015507	XM_017589309.1	Rpl13a	ribosomal protein L13A	0.126751	1.3084	-1.40346	0.48229
	ENSRNOG00000020635	XP_218343.2	Exosc5	exosome component 5	0.126665	-1.40657	1.31157	0.48229
	ENSRNOG00000005703	XM_017593322	Arfgef1	ADP ribosylation factor guanine nucleotide exchange factor 1(Arfgef1)	0.125703	0.81198	-0.906257	1.80851
	ENSRNOG00000014187	NM_052807.2	Igf1r	Insulin-like growth factor 1 receptor precursor	0.124688	-0.969	0.875484	0.48229
	ENSRNOG00000021640	XP_573984.1	RGD1566359	RIKEN cDNA B230219D22	0.124679	-1.27299	1.17948	0.31652
	ENSRNOG00000002755	XM_017597550	PAFAH1B1	Platelet-activating factor acetylhydrolase IB alpha subunit (PAF-AH 45 kDa subunit) (PAF-AH alpha)(Lissencephaly-1 protein) (LIS-1).	0.12429	-1.60159	1.50838	0.31652
	ENSRNOG00000022029	XM_008770913.2	Ccdc122	coiled-coil domain containing 122	0.123191	0.932207	-1.0246	1.13148
	ENSRNOG00000020383	XM_017595099	DAPK3	Death-associated protein kinase 3	0.122856	-0.716897	0.624755	1.80851
	ENSRNOG00000003516	XM_017598711.1	Ndufs2	NADH dehydrogenase (ubiquinone) Fe-S protein 2	0.12247	-1.49089	1.39904	0.634159
	ENSRNOG00000021664	XR_145985.4	LOC100361479	hypothetical LOC100361479	0.122015	0.620827	-0.712338	3.36254
	ENSRNOG00000002101	NM_080910	PAICS	phosphoribosylaminoimidazole carboxylase; phosphoribosylaminoimidazolesuccinocarboxamide synthase(Paics)	0.120807	2.13803	-2.22863	0.31652
	ENSRNOG00000005597	NM_019287.2	Apob	apolipoprotein B	0.120524	-1.38649	1.2961	0.0744441
	ENSRNOG00000022201	XR_002380741.1	LOC110325455	Mus pahari 60S ribosomal protein L7a pseudogene	0.120373	0.695283	-0.785563	3.36254
	ENSRNOG00000001172	NP_001011904.1	Rnf10	ring finger protein 10(Rnf10)	0.118807	-0.811778	0.722673	1.37943
	ENSRNOG00000023885	XR_596713.2	RGD1563601	Tpi1 protein	0.116903	-1.5072	1.41952	0.116811
	ENSRNOG00000002603	XM_017597635.1	Larp1	La ribonucleoprotein domain family, member 1	0.115748	-0.841048	0.754237	2.28829
	ENSRNOG00000018186	XP_215674.3	Lamtor5	late endosomal/lysosomal adaptor, MAPK and MTOR activator 5	0.11215	0.911486	-0.995598	1.80851
	ENSRNOG00000025184	NP_001008560.1	PRSS35	protease, serine, 35(Prss35)	0.108004	1.79355	-1.87455	0.0471093
	ENSRNOG00000013505	XM_006251661	Vdac2	voltage-dependent anion channel 2	0.105621	1.12705	-1.20626	0.48229
	ENSRNOG00000001868	NP_001008285.1	LOC100911248	crk-like protein-like	0.10363	0.690016	-0.767739	3.86974
	ENSRNOG00000021111	XM_017589770.1	Abcc6	ATP binding cassette subfamily C member 6	0.10254	1.03384	-1.11075	0.850373
	ENSRNOG00000014008	XP_216525.3	Mfsd2	major facilitator superfamily domain containing 2A	0.102439	-0.478735	0.401906	3.86974
	ENSRNOG00000019106	NM_017152	RPS17	ribosomal protein S17	0.101331	0.631606	-0.707604	1.80851
	ENSRNOG00000026247	XM_017599905.1	Pebp4	phosphatidylethanolamine binding protein 4	0.101182	-0.817222	0.741335	1.13148
	ENSRNOG00000012538	XM_002727215.5	LOC100360841	ribosomal protein L37-like	0.0998004	1.24425	-1.3191	0.31652
	ENSRNOG00000018404	XM_006255581	Aars	alanyl-tRNA synthetase	0.0991309	-0.822737	0.748389	1.80851
	ENSRNOG00000017144	NM_001044286.1	MEA1	male-enhanced antigen 1	0.0975144	1.87175	-1.94489	0.145955
	ENSRNOG00000004517	NM_001191892.1	Igf-I	Insulin-like growth factor I precursor (IGF-I) (Somatomedin)	0.096996	-0.608399	0.535652	2.28829
	ENSRNOG00000000694	NM_053626	dao	D-amino-acid oxidase	0.0964319	-1.37199	1.29967	0.237249
	ENSRNOG00000004827	XP_234508.3	Papola	poly (A) polymerase alpha(Papola)	0.0898332	0.747918	-0.815293	2.7896
	ENSRNOG00000009864	XP_342341.1	Pla2g12a	group XII-1 phospholipase A2	0.0851757	0.56885	-0.632732	2.7896
	ENSRNOG00000018624	XM_006254816.2	Cdx1	Homeobox protein CDX-1 (Caudal-type homeobox protein 1) (Fragment).	0.0851516	1.07303	-1.1369	0.31652
	ENSRNOG00000016520	NM_001108181.1	Acad11	acyl-CoA dehydrogenase family, member 11	0.0830886	-1.0683	1.00599	0.850373
	ENSRNOG00000025388	XM_002729600	Mrpl33	mitochondrial ribosomal protein L33	0.0827965	-0.658872	0.596774	3.36254
	ENSRNOG00000025829	XM_017514457.1	GPX4	Cebus capucinus imitator glutathione peroxidase 4	0.0821565	1.58256	-1.64418	0.237249
	ENSRNOG00000007106	NM_001100716	Sos1	SOS Ras/Rac guanine nucleotide exchange factor 1	0.0817947	0.602402	-0.663748	4.48467
	ENSRNOG00000028081	XM_008773659.2	LOC103689983	hypoxanthine-guanine phosphoribosyltransferase	0.0811552	0.860918	-0.921785	0.850373
	ENSRNOG00000012062	NP_775141.1	Npc2	NPC intracellular cholesterol transporter 2	0.0802706	1.16036	-1.22056	0.48229
	ENSRNOG00000008125	XP_578420.1	Igbp1b	immunoglobulin (CD79A) binding protein 1b	0.0786148	-0.876965	0.818004	1.80851
	ENSRNOG00000003586	XM_003749891.3	LOC100364265	ribosomal protein L19-like	0.0777245	-1.53953	1.48123	0.0744441
	ENSRNOG00000011559	NM_019359	Cnn3	calponin 3(Cnn3)	0.0775781	0.456849	-0.515033	3.86974
	ENSRNOG00000021906	XM_003748774.4	LOC100364457	ribosomal protein L9-like	0.0766173	0.425736	-0.483199	5.02631
	ENSRNOG00000024384	XP_221358.3	CPN2	carboxypeptidase N subunit 2(Cpn2)	0.0749655	0.62993	-0.686154	3.36254
	ENSRNOG00000021872	XP_237754.3	Zfp213	zinc finger protein 213	0.0749147	-0.758137	0.701951	1.37943
	ENSRNOG00000002400	NM_001011898.1	Hcls1	hematopoietic cell specific Lyn substrate 1	0.0747108	-1.33472	1.27869	0.634159
	ENSRNOG00000024081	XM_003751952.4	LOC100364062	M2 pyruvate kinase-like	0.0716736	-1.25517	1.20142	0.237249
	ENSRNOG00000028546	NM_022506.3	Rpl31	ribosomal protein L31	0.0716265	1.09511	-1.14883	0.634159
	ENSRNOG00000021079	NM_031648.2	FXYD1	Phospholemman precursor (FXYD domain-containing ion transport regulator 1).	0.0713967	1.56	-1.61355	0.237249
	ENSRNOG00000006444	NM_001191863	FKBP4	FK506-binding protein 4	0.0692034	-0.951387	0.899485	0.634159
	ENSRNOG00000005123	XP_343235.1	ttc35	RIKEN cDNA 4921531G14	0.0647495	0.876761	-0.925324	1.80851
	ENSRNOG00000015193	XM_006238829.3	Hpcal4	hippocalcin-like 4	0.0647383	-0.923377	0.874823	0.48229
	ENSRNOG00000016955	NM_001106122	Fam188a	family with sequence similarity 188, member A(Fam188a)	0.064248	1.72714	-1.77532	0.634159
	ENSRNOG00000022099	XP_344968.2	trim72	tripartite motif containing 72(Trim72)	0.06229	0.845713	-0.892431	1.37943
	ENSRNOG00000023856	NM_001276706	AGXT	Serine--pyruvate aminotransferase, mitochondrial precursor	0.0601054	-0.934843	0.889764	0.850373
	ENSRNOG00000011524	NM_031359.1	Mkln1	Muskelin	0.0581682	-0.841992	0.798366	1.13148
	ENSRNOG00000024656	NM_001134639.2	Smim20)	small integral membrane protein 20	0.0571242	-1.18583	1.14298	1.13148
	ENSRNOG00000027729	NM_001191656.1	Mrpl58	mitochondrial ribosomal protein L58	0.0544386	-0.600048	0.559219	5.02631
	ENSRNOG00000028035	NM_001168332.1	RT1-M1-5	RT1 class I, M1, gene 5 (Fragment).	0.0517505	1.18585	-1.22466	0.237249
	ENSRNOG00000019372	NM_012744	PC	Pyruvate carboxylase, mitochondrial precursor	0.0498517	-1.35726	1.31987	0.0744441
	ENSRNOG00000005512	NM_001127684	NDUFA4	NADH:ubiquinone oxidoreductase subunit A4	0.0478059	-0.579976	0.544122	3.86974
	ENSRNOG00000023431	XM_006220686	LOC102555635	zinc finger protein 39-like	0.0455047	0.745823	-0.779952	2.28829
	ENSRNOG00000026464	XM_003754308.4	H3f3c	H3 histone, family 3C	0.0449126	1.87071	-1.90439	0.31652
	ENSRNOG00000011728	NM_001039713	Fto	FTO, alpha-ketoglutarate dependent dioxygenase	0.0447589	0.939936	-0.973505	2.28829
	ENSRNOG00000005385	NM_001106984.1	Prss22	serine protease 22	0.0388101	-0.731029	0.701922	2.7896
	ENSRNOG00000009017	NM_001108192.1	Glb1	galactosidase, beta 1	0.0372614	-0.876369	0.848423	1.13148
	ENSRNOG00000011653	NP_954677.1	Fam21c	family with sequence similarity 21, member C	0.0339121	1.6319	-1.65734	0.237249
	ENSRNOG00000026995	XM_017591185.1	erbb2	erbb2 interacting protein	0.033667	-0.734304	0.709054	1.37943
	ENSRNOG00000023223	NM_173294.2	Cyp2b3	cytochrome P450 2b3	0.0328462	1.76699	-1.79163	0.145955
	ENSRNOG00000021673	XM_006248815.3	LOC102552204	high mobility group protein B1-like	0.0326431	1.31448	-1.33897	0.634159
	ENSRNOG00000014271	NM_001108376.2	RGD1308430	1700123O20Rik protein	0.0322181	-0.832783	0.80862	0.850373
	ENSRNOG00000002721	XP_213619.3	Ndufb4	NADH:ubiquinone oxidoreductase subunit B4	0.0306497	-1.17284	1.14985	0.850373
	ENSRNOG00000020005	XM_006240987	MAP2K2	Dual specificity mitogen-activated protein kinase kinase 2	0.0304851	0.507253	-0.530117	4.48467
	ENSRNOG00000003158	XP_346291.2	RGD1562863	60S ribosomal protein L35	0.0299115	1.07073	-1.09317	0.48229
	ENSRNOG00000010944	NM_001034028	HYOU1	hypoxia up-regulated 1	0.0298456	-0.868954	0.846569	0.850373
	ENSRNOG00000026834	XM_003753392.3	LOC100361898	coiled-coil-helix-coiled-coil-helix domain containing 4	0.0298347	0.977179	-0.999555	1.37943
	ENSRNOG00000002212	NP_001009684.1	Hsd17b13	hydroxysteroid (17-beta) dehydrogenase 13	0.029023	0.58504	-0.606807	1.80851
	ENSRNOG00000003872	NM_133315.2	Slc40a1	Solute carrier family 40 member 1 (Ferroportin-1) (Cell adhesion regulator)	0.0287728	1.16744	-1.18902	0.48229
	ENSRNOG00000002125	XP_214007.2	Ccni	cyclin I	0.0260799	1.47363	-1.49319	0.48229
	ENSRNOG00000004391	NM_133543.3	Rdh7	retinol dehydrogenase 7	0.0232372	-1.04081	1.02338	0.48229
	ENSRNOG00000011929	NM_012804	Abcd3	ATP-binding cassette sub-family D member 3 (70 kDa peroxisomal membrane protein) (PMP70).	0.0220125	-0.788578	0.772068	1.37943
	ENSRNOG00000005763	NM_022385	ARL1	ADP-ribosylation factor-like protein 1.	0.0187528	0.807684	-0.821749	2.28829
	ENSRNOG00000016337	NP_036829.1	Slc22a1	solute carrier family 22 member 1	0.0187451	-1.1221	1.10804	0.48229
	ENSRNOG00000026620	NM_001191844.1	Elovl7	ELOVL fatty acid elongase 7	0.0139726	-2.27082	2.26034	0.0744441
	ENSRNOG00000000815	NM_001005539	SMPDL3A	Acid sphingomyelinase-like phosphodiesterase 3a precursor	0.0129242	-1.18976	1.18007	0.850373
	ENSRNOG00000015078	NM_001136124.1	Ifitm3	Interferon-inducible protein.	0.0123419	1.58536	-1.59462	0.0312129
	ENSRNOG00000018977	NM_001100719	Ap3d1	adaptor-related protein complex 3, delta 1 subunit	0.0121162	-1.39942	1.39033	0.850373
	ENSRNOG00000021027	NM_012543	Dbp	D-box binding PAR bZIP transcription factor	0.0120516	0.68269	-0.691729	2.7896
	ENSRNOG00000019700	NM_001107325	PROZ	protein Z, vitamin K-dependent plasma glycoprotein	0.00953426	1.99976	-2.00691	0.0744441
	ENSRNOG00000027076	NP_446167.1	SLC5A3	solute carrier family 5 (inositol transporters), member 3	0.0044718	1.90566	-1.90901	0.634159
	ENSRNOG00000014650	XP_342056.2	Sema4g	semaphorin 4G	0.00376648	0.997794	-1.00062	0.634159
	ENSRNOG00000013402	XM_012648807.1	SEC61G	Propithecus coquereli Sec61 gamma subunit	0.00249615	1.40936	-1.41123	0.31652
	ENSRNOG00000010286	NM_053295	CAST	Calpastatin (Calpain inhibitor).	0.00216189	-1.14062	1.139	0.634159
	ENSRNOG00000026380	NM_001128065.1	Rpl36a	ribosomal protein L36a	0.00177511	1.55494	-1.55627	0.145955
[truncated: 1,715 more rows]
