# Supplementary material for: Transcriptomic and lipid profiling analysis reveals a functional interplay between testosterone and growth hormone in hypothyroid liver
Source: Front Endocrinol (Lausanne). 2023 Dec 8;14:1266150. doi: 10.3389/fendo.2023.1266150 (PMC10748415; doi:10.3389/fendo.2023.1266150)
Supplement: Supplementary Table 1 — Gene abbreviations: 3-hydroxyisobutyrate dehydrogenase (Hibadh); ATP citrate lyase (Acly); ATP synthase subunit b, mitochondrial-like (ATP5F1); NADH:ubiquinone oxidoreductase subunit B3 (Ndufb3); NADH:ubiquinone oxidoreductase subunit B8 (Ndufb8); ST6 beta-galactoside alpha-2,6-sialyltransferase 1 (St6gal1); UDP glucuronosyltransferase 2 family, polypeptide B35 (Ugt2b35); UDP-glucose 6-dehydrogenase (Ugdh); aldehyde dehydrogenase 1 family, member A1 (Aldh1a1); aldehyde oxidase 1 (Aox1); aldo-keto reductase family 1 member A1 (Akr1a1); alpha-methylacyl-CoA racemase (Amacr); argininosuccinate lyase (Asl); bile acid CoA:amino acid N-acyltransferase (Baat); choline dehydrogenase (Chdh); cysteine dioxygenase type 1 (Cdo1); cytochrome c oxidase subunit 8A (Cox8a); diacylglycerol O-acyltransferase 2 (Dgat2); dihydropyrimidinase (Dpys); glyceraldehyde-3-phosphate dehydrogenase (Gapdh); hexose-6-phosphate dehydrogenase (H6pd); histidine ammonia lyase (Hal); hydroxysteroid (17-beta) dehydrogenase 2 (Hsd17b2); isocitrate dehydrogenase 3 (NAD+) beta (Idh3B); ketohexokinase (Khk); lactate dehydrogenase A (Ldha); malate dehydrogenase 1 (Mdh1); ornithine carbamoyltransferase (Otc); paraoxonase 3 (Pon3); phosphoenolpyruvate carboxykinase 1 (Pck1); platelet-activating factor acetylhydrolase 1b, regulatory subunit 1 (Pafah1b1); proline dehydrogenase 1 (Prodh1); pyruvate kinase, liver and RBC (Pklr); secretory blood group 1 (Sec1); squalene epoxidase (Sqle); tryptophan 2,3-dioxygenase (Tdo2); epoxide hydrolase 1 (Ephx1); glutathione S-transferase pi 1 (Gstp1); SEC22 homolog B, vesicle trafficking protein (Sec22b); eukaryotic translation elongation factor 1 alpha 1 (Eef1a1); eukaryotic translation elongation factor 1 gamma (Eef1g); secretion associated, Ras related GTPase 1B (Sar1b); ribosomal protein L17 (Rpl17); ribosomal protein L27a (Rpl27a); ribosomal protein L28 (Rpl28); ribosomal protein L4 (Rpl4); ribosomal protein S12 (Rps12); ribosomal protein S15 (Rps15); ribosomal protein S [file DataSheet_1.zip › Table S2.xlsx]

## Sheet: Table S2
	Table S2. Hepatic genes regulated by testosterone propionate (TP) replacement in hypothyroid-orchiectomized rats.
	ENSEMBL	Unigene/Refseq	Symbol	Gene description	R		q(%)
					mean ± SD
	upregulated
	ENSRNOG00000017562	NM_147215.2	Obp3	alpha-2u globulin PGCL4, transcript variant 1	2.81865	1.17	0
	ENSRNOG00000024202	XR_352298.3	Mbd5	methyl-CpG binding domain protein 5, transcript variant X7	2.69925	0.83	0
	ENSRNOG00000013552	NM_139192	Scd1	Stearoyl-CoA desaturase 1 (Fatty acid desaturase 1) (Delta(9)-desaturase 1).	2.45025	0.48	0
	ENSRNOG00000008517	XM_235488	Cdc42ep1	CDC42 effector protein 1	2.36369	0.91	0
	ENSRNOG00000009273	NM_001033959.2	Obp3	alpha-2u globulin PGCL3	1.59475	1.56	1.39573
	ENSRNOG00000008999	NM_147212.1	Loc259244	alpha-2u globulin PGCL3	1.57125	1.78	1.42783
	ENSRNOG00000005764	NM_203325.1	Mup5	major urinary protein 5	1.56609	1.75	1.42783
	ENSRNOG00000000974	XM_341026	Zfp358	zinc finger protein ZFEND	1.37341	1.05	1.23622
	ENSRNOG00000009142	NM_198784.1	Mup4	major urinary protein 4	1.31436	1.68	1.46947
	ENSRNOG00000011490	NM_001271710.1	Angptl8	angiopoietin-like 8	1.07928	0.81	1.39573
	ENSRNOG00000012404	NM_012703	Thrsp	Thyroid hormone-inducible hepatic protein (Spot 14 protein)	0.959	1.01	1.42783
	ENSRNOG00000025784	XM_017598171.1	Lrch3	leucine rich repeats and calponin homology domain containing 3	0.9005	0.994994	1.46947
	ENSRNOG00000020528	NM_001007722.1	Hba2	hemoglobin, alpha 2	0.8795	0.23	0
	ENSRNOG00000006859	NM_022392	Insig1	Insulin-induced gene 1 protein (Insulin-induced growth response protein CL-6)	0.78425	0.72	1.42783
	ENSRNOG00000022367	NM_013120.2	Gckr	glucokinase regulator	0.75125	0.37	1.23622
	ENSRNOG00000027445	NM_022392.1	Insig1	insulin induced gene 1	0.75	0.56	1.42783
	ENSRNOG00000020480	NM_053445	Fads1	fatty acid desaturase 1	0.7345	0.35	1.23622
	ENSRNOG00000016924	NM_016987	Acly	ATP-citrate synthase (ATP-citrate (pro-S-)-lyase) (Citrate cleavage enzyme).	0.718958	0.41	1.39573
	ENSRNOG00000026121	NM_001001005.1	Olr1171	olfactory receptor 1171	0.71875	0.23	1.18003
	ENSRNOG00000022213	NM_001108149.1	Peak1	pseudopodium-enriched atypical kinase 1	0.716	0.95	2.3003
	ENSRNOG00000016131	NM_133602.1	Khsrp	KH-type splicing regulatory protein	0.71525	0.28	1.23622
	ENSRNOG00000006599	NM_031051.1	Mif	Macrophage migration inhibitory factor (Phenylpyruvate tautomerase) (Glycosylation-inhibiting factor) (GIF) (Delayed early response protein 6) (DER6)	0.68825	0.41	1.39573
	ENSRNOG00000020420	NM_012624	Pklr	Pyruvate kinase, isozymes R/L	0.683525	0.64	1.46947
	ENSRNOG00000027759	XM_220866	Gapdh	glyceraldehyde-3-phosphate dehydrogenase (phosphorylating)	0.67325	0.33	1.39573
	ENSRNOG00000027829	NR_003722.1	Gapdh-ps1	glyceraldehyde-3-phosphate dehydrogenase, pseudogene 1	0.669833	0.27	1.23622
	ENSRNOG00000023313	NM_001108692.1	Arhgef19	Rho guanine nucleotide exchange factor 19	0.66625	0.27	1.23622
	ENSRNOG00000019213	NM_022215	Gapdh	Glycerol-3-phosphate dehydrogenase [NAD+], cytoplasmic (GPD-C)	0.65475	0.31	1.39573
	ENSRNOG00000027554	XR_600461.1	Loc102557588	uncharacterized LOC102557588	0.63375	0.27	1.39573
	ENSRNOG00000018494	NM_001012072	Ppp1r3c	protein phosphatase 1, regulatory (inhibitor) subunit 3C (predicted)	0.627786	0.41	1.42783
	ENSRNOG00000025510	NM_198776	Loc100134871	beta-glo	0.6255	0.46	1.42783
	ENSRNOG00000023159	NM_213557	Ke3	40S ribosomal protein S18	0.62375	0.34	1.39573
	ENSRNOG00000028438	NM_012949.2	Eno3	Alpha enolase (2-phospho-D-glycerate hydro-lyase) (Non-neural enolase) (NNE) (Enolase 1)	0.620036	0.11	0
	ENSRNOG00000027971	NM_001191753.1	Rassf8	Ras association domain family member 8	0.616625	0.21	1.23622
	ENSRNOG00000024510	NM_012554.3	Eno1	enolase 1, transcript variant 1	0.60825	0.34	1.42783
	ENSRNOG00000003463	NM_001276708.1	Srebf1	Sterol regulatory element binding protein 1 (Sterol regulatory element-binding transcription factor 1)	0.602786	0.47	1.42783
	ENSRNOG00000019423	NM_031820	Dvl1	Segment polarity protein dishevelled homolog DVL-1 (Dishevelled-1) (DSH homolog 1).	0.600458	0.28	1.39573
	ENSRNOG00000028558	XM_017590432.1	Zfp658	ázinc finger protein 658	0.60025	1.06324	5.4774
	ENSRNOG00000027753	XM_008765436.2	Rodh II	Retinol dehydrogenase type II (29 k-protein) (RGD1561812), transcript variant X1	0.599656	0.3	1.39573
	ENSRNOG00000023644	XM_220863	Gapdh	Glyceraldehyde-3-phosphate dehydrogenase	0.59275	0.2	1.23622
	ENSRNOG00000025020	NM_001109908.1	Eno1	enolase 1, transcript variant 2	0.5908	0.15	1.18003
	ENSRNOG00000026871	XM_017590325.1	Gapdh	glyceraldehyde-3-phosphate dehydrogenase (phosphorylating)	0.5908	0.29	1.39573
	ENSRNOG00000000281	NM_017307	Prodh	Tricarboxylate transport protein, mitochondrial precursor (Citrate transport protein) (CTP) (Tricarboxylate carrier protein).	0.58465	0.18	1.23622
	ENSRNOG00000026130	XM_017598171.1	Lrch3	leucine rich repeats and calponin homology domain containing 3	0.5835	0.99	5.4774
	ENSRNOG00000021115	NM_001009636.1	Prelid1	PRELI domain containing 1	0.581906	0.285798	1.39573
	ENSRNOG00000004579	NM_031051.1	Mif	macrophage migration inhibitory factor (glycosylation-inhibiting factor)	0.5785	0.36	1.42783
	ENSRNOG00000009844	NM_017008.4	Gapdh	glyceraldehyde-3-phosphate dehydrogenase	0.57025	0.25	1.39573
	ENSRNOG00000008047	NM_031855	Khk	Ketohexokinase (Hepatic fructokinase).	0.56625	0.4	1.42783
	ENSRNOG00000010331	XM_017599796	Ctsb	cathepsin B	0.56025	0.339717	1.42783
	ENSRNOG00000019568	NM_001286966	Jund	Transcription factor jun-D.	0.5512	0.273987	1.42783
	ENSRNOG00000007806	NM_024149	Arf5	ADP-ribosylation factor 5	0.546	0.188704	1.39573
	ENSRNOG00000024995	NM_001106055á	Mycbp2	glyceraldehyde-3-phosphate dehydrogenase	0.544813	0.089634	1.18003
	ENSRNOG00000016391	XM_008771836	Loc100912163	AT-rich interactive domain-containing protein 4B-like	0.543781	0.445221	1.6803
	ENSRNOG00000024872	NM_031004.2	Acta2	actin, alpha 2, smooth muscle, aorta	0.542906	0.213281	1.39573
	ENSRNOG00000021924	NM_138512	Cyp2c22	cytochrome P450 2c22	0.5425	0.215748	1.39573
	ENSRNOG00000023547	NM_017008.4	Gapdh	áglyceraldehyde-3-phosphateádehydrogenase	0.53725	0.0905847	1.18003
	ENSRNOG00000020763	XM_006229102	Snrnp70	U1 small nuclear ribonucleoprotein 70 kDa (U1 snRNP 70 kDa) (snRNP70) (U1-70K)	0.536	0.221932	1.39573
	ENSRNOG00000018081	XM_008766242	Lactb	serine beta lactamase-like protein LACT-1	0.53375	0.177691	1.39573
	ENSRNOG00000014650	XR_351089	Sema4g	semaphorin subclass 4 member G	0.52725	0.253224	1.42783
	ENSRNOG00000022776	NR_003722.1	Gapdh-ps1	glyceraldehyde-3-phosphate dehydrogenase, pseudogene 1	0.522	0.315008	1.42783
	ENSRNOG00000021354	NM_017158á	Cyp 2c7	cytochrome P450 2c7	0.5185	0.541246	2.3003
	ENSRNOG00000020246	XM_006235401	Myl9	myosin light chain 9	0.515893	0.181135	1.39573
	ENSRNOG00000027805	NM_001191705	Fat4	FAT tumor suppressor homolog 4 (Drosophila)	0.513821	0.30079	1.42783
	ENSRNOG00000025020	NM_001109908.1	Eno1	enolase 1, transcript variant 2	0.51275	0.15	1.39573
	ENSRNOG00000025867	NM_001034916.2	Rpl8	60S ribosomal protein L8	0.5065	0.321809	1.42783
	ENSRNOG00000026645	Q8R1R5	Cd99l2	CD99 molecule-like 2	0.50125	0.178375	1.39573
	ENSRNOG00000021153	NM_001134429	Fkbp2	FK506 binding protein 2	0.50075	0.220906	1.42783
	ENSRNOG00000022577	XM_017604968.1	Loc108353795	60S ribosomal protein L7a	0.497	0.281702	1.42783
	ENSRNOG00000027147	XR_001844531	LOC100359922	60S ribosomal protein L13-like	0.4945	0.135785	1.39573
	ENSRNOG00000028144	NM_022504.1	Rpl36	ribosomal protein L36	0.4945	0.450109	1.80475
	ENSRNOG00000019700	NM_001107325	Proz	protein Z, vitamin K-dependent plasma glycoprotein	0.4941	0.188572	1.42783
	ENSRNOG00000027978	NM_001145273.1	Cox6b1	cytochrome c oxidase subunit 6B1	0.49375	0.292334	1.42783
	ENSRNOG00000023491	NM_001013185.1	Coq8a	coenzyme Q8A	0.4925	0.207079	1.42783
	ENSRNOG00000026140	NM_031101.1	Rpl13	ribosomal protein L13	0.49225	0.254614	1.42783
	ENSRNOG00000027946	NM_198753.2	Rpl3	ribosomal protein L3	0.488893	0.299449	1.46947
	ENSRNOG00000027828	XM_017589540.1	Vom1r42	vomeronasal 1 receptor, 42	0.48745	0.314658	1.46947
	ENSRNOG00000022088	NM_001271221.1	Hist1h4m	histone cluster 1, H4m	0.48625	0.186759	1.42783
	ENSRNOG00000003798	NM_031051.1	Mif	Macrophage migration inhibitory factor (Phenylpyruvate tautomerase) (Glutathione-binding 13 kDa protein)	0.4845	0.409042	1.80475
	ENSRNOG00000013726	XR_598234.2	Rps9	40S ribosomal protein S9	0.4825	0.172701	1.42783
	ENSRNOG00000024603	NM_017151	Rps15	ribosomal protein S15	0.4825	0.225377	1.42783
	ENSRNOG00000007233	XM_006246316	Uqcrq	ubiquinol-cytochrome c reductase, complex III subunit VII , transcript variant X1	0.482	0.281952	1.42783
	ENSRNOG00000014288	XM_006245156	Fn1	fibronectin 1	0.481786	0.221688	1.42783
	ENSRNOG00000027856	NM_001109423.1	Hist1h2ak	histone cluster 1, H2ak	0.481	0.193258	1.42783
	ENSRNOG00000020075	NM_001004223	Eef1g	eukaryotic translation elongation factor 1 gamma	0.479	0.296679	1.46947
	ENSRNOG00000002663	NM_031853.4	Dbi	diazepam binding inhibitor, acyl-CoA binding protein	0.4785	0.435381	2.3003
	ENSRNOG00000027490	NM_001000191.1	Olr203	olfactory receptor gene Olr203	0.47715	0.304278	1.46947
	ENSRNOG00000018017	XM_001066120.6	Uroc1	urocanate hydratase 1	0.477	0.269601	1.42783
	ENSRNOG00000004860	NM_013194	Myh9l1	myosin, heavy chain 9, non-muscle-like 1	0.475679	0.276707	1.42783
	ENSRNOG00000021533	NM_031051.1	Mif	macrophage migration inhibitory factor	0.474	0.423204	2.3003
	ENSRNOG00000028112	NM_001047951	Loc499796	LRRGT00012	0.4735	0.566835	3.65861
	ENSRNOG00000020206	NM_134334	Ctsd	cathepsin D	0.472	0.259185	1.42783
	ENSRNOG00000020005	XM_006240987	Map2k2	mitogen activated protein kinase kinase 2	0.471	0.31443	1.46947
	ENSRNOG00000023785	NM_001106020	Abca13	glyceraldehyde-3-phosphate dehydrogenase (phosphorylating)	0.46895	0.159116	1.42783
	ENSRNOG00000027712	XM_006246873.2	Rpl10a	ribosomal protein L10a	0.467375	0.316654	1.6803
	ENSRNOG00000026909	NM_017025	Ldha	L-lactate dehydrogenase A chain (LDH muscle subunit)	0.46675	0.498179	3.0272
	ENSRNOG00000022829	NM_017008	Gapdh	glyceraldehyde-3-phosphate dehydrogenase	0.4666	0.282184	1.46947
	ENSRNOG00000025179	NM_173340.2	Rpl13a	ribosomal protein L13A	0.4665	0.374578	1.80475
	ENSRNOG00000025184	NM_001008560	Prss35	protease, serine, 35	0.46575	0.185349	1.42783
	ENSRNOG00000015605	NM_001029902.2	Ptprk	protein tyrosine phosphatase, receptor type, K	0.462639	0.191009	1.42783
	ENSRNOG00000026320	NM_001037190á	Loc303448	glyceraldehyde-3-phosphate dehydrogenase	0.461167	0.112028	1.39573
	ENSRNOG00000026683	NM_031109.2	Rps10	40S ribosomal protein S10	0.46075	0.246071	1.42783
	ENSRNOG00000020844	NM_001127449.1	Actg1	actin, gamma 1	0.4605	0.0462781	1.23622
	ENSRNOG00000022695	NM_181370á	Hs3st2	heparan sulfate-glucosamine 3-sulfotransferase 2	0.46	0.280368	1.46947
	ENSRNOG00000015859	XM_006252579	Chdh	choline dehydrogenase	0.459929	0.282495	1.46947
	ENSRNOG00000027182	NM_001005528.1	Rps25	ribosomal protein s25	0.45925	0.267153	1.46947
	ENSRNOG00000011019	XR_354224	Faah	fatty acid amide hydrolase	0.458417	0.451036	2.3003
	ENSRNOG00000021381	XM_008772113	Ccdc68	coiled-coil domain containing 68	0.45675	0.282547	1.46947
	ENSRNOG00000020636	NM_001082549	Spint2	serine protease inhibitor, Kunitz type 2	0.456583	0.195292	1.42783
	ENSRNOG00000025006	XM_017604468	LOC100912943	mucin-3B-like	0.45575	0.215601	1.42783
	ENSRNOG00000021053	XM_006228844	Lsr	lipolysis stimulated lipoprotein receptor	0.454875	0.190739	1.42783
	ENSRNOG00000008521	NM_001100983.1	Myl6l	myosin, light polypeptide 6, alkali, smooth muscle and non-muscle-likeá	0.45475	0.166598	1.42783
	ENSRNOG00000027593	NM_001101011.2	Ndufv3	NADH:ubiquinone oxidoreductase subunit V3	0.454464	0.0636684	1.39573
	ENSRNOG00000024385	NR_003722.1	Gapdh-ps1	glyceraldehyde-3-phosphate dehydrogenase	0.454083	0.369238	1.80475
	ENSRNOG00000001066	XR_596896	Itih2	inter-alpha-trypsin inhibitor heavy chain 2	0.453	0.731331	5.4774
	ENSRNOG00000013009	NM_017025	Ldha	lactate dehydrogenase A	0.4525	0.531019	3.65861
	ENSRNOG00000025495	NM_001001720.1	Vmac	vimentin-type intermediate filament associated coiled-coil protein	0.45225	0.340237	1.80475
	ENSRNOG00000026218	XM_008776645.2	Maml2	mastermind like transcriptional coactivator 2	0.45175	0.316378	1.6803
	ENSRNOG00000009815	NM_001107272	Pnma2	paraneoplastic Ma antigen 2	0.450036	0.358276	1.80475
	ENSRNOG00000026068	NM_175587.1	Taar7h	trace amine-associated receptor 7h	0.445375	0.314334	1.80475
	ENSRNOG00000021920	NM_001109342	Pramel6	preferentially expressed antigen in melanoma-like 6	0.445	0.227987	1.42783
	ENSRNOG00000024424	XR_001834510	LOC103694241	uncharacterized LOC103694241 transcript variant X2, ncRNA	0.44025	0.417518	3.0272
	ENSRNOG00000028730	NM_001128138	Lcn12	lipocalin 12	0.439292	0.359411	2.3003
	ENSRNOG00000016179	XM_017591581	Acoxl	acyl-CoA oxidase-like	0.43925	0.286934	1.6803
	ENSRNOG00000027483	NM_213557.1	Rps18	ribosomal protein S18	0.4388	0.325048	1.80475
	ENSRNOG00000020206	NM_134334	Ctsd	cathepsin D	0.437679	0.193077	1.42783
	ENSRNOG00000028459	NM_001114391	Rpl7a	ribosomal protein L7a	0.437417	0.166162	1.42783
	ENSRNOG00000021440	NM_001107141	Pptc7	T-cell activation protein phosphatase 2C	0.437	0.214238	1.42783
	ENSRNOG00000007927	NM_001024276	Mettl7b	methyltransferase like 7B	0.43675	0.438332	3.0272
	ENSRNOG00000012117	NM_001009478.1	Saa4	serum amyloid A 4	0.4365	0.307911	1.80475
	ENSRNOG00000024906	NM_001271371.1	Anks1b	AIDA-1b	0.43325	0.196797	1.42783
	ENSRNOG00000021500	NR_144446.1	Loc100125366	ORF1	0.432775	0.149747	1.42783
	ENSRNOG00000019155	XM_008757919.2	Mydgf	myeloid-derived growth factor	0.43275	0.312354	1.80475
	ENSRNOG00000026852	NM_001109373.1	Hmg1l1	high-mobility group (nonhistone chromosomal) protein 1-like 1	0.432571	0.275076	1.6803
	ENSRNOG00000020490	NM_001006969.1	Irf3	interferon regulatory factor 3	0.432475	0.200024	1.42783
	ENSRNOG00000025671	NM_022504.1	Rpl36	60S ribosomal protein L36	0.431937	0.200883	1.42783
	ENSRNOG00000026638	XM_017595899.1	Scamp5	secretory carrier membrane protein 5	0.431708	0.368372	2.3003
	ENSRNOG00000003975	NM_022511	Pfn1	profilin 1	0.4298	0.247639	1.46947
	ENSRNOG00000012269	NM_001012189	Lpcat3	lysophosphatidylcholine acyltransferase 3	0.429071	0.273378	1.6803
	ENSRNOG00000018673	NM_001025686	Sec22b	SEC22 vesicle trafficking protein-like 1	0.428833	0.283012	1.80475
	ENSRNOG00000010410	XM_006240458	Serpina3c	serine (or cysteine) proteinase inhibitor, clade A, member 3C	0.428438	0.324625	1.80475
	ENSRNOG00000025553	NM_017285.2	Psmb3	proteasome subunit beta 3	0.427375	0.176881	1.42783
	ENSRNOG00000022099	NM_001077675	Trim72	tripartite motif protein 50	0.427156	0.289446	1.80475
	ENSRNOG00000018280	NM_001134533.1	Micos13	mitochondrial contact site and cristae organizing system subunit 13	0.426917	0.310641	1.80475
	ENSRNOG00000028467	NM_001106236á	Blvrb	biliverdin reductase B (flavin reductase (NADPH))	0.424	0.347433	2.3003
	ENSRNOG00000016410	NM_001009636	Prelid1	PRELI domain containing 1	0.423583	0.167844	1.42783
	ENSRNOG00000005763	NM_022385	Arl1	ADP-ribosylation factor like GTPase 1	0.422458	0.255142	1.6803
	ENSRNOG00000016682	NM_031838.3	Rps2	ribosomal protein S2	0.422167	0.321649	2.3003
	ENSRNOG00000026067	NM_001109461	Wfdc10	WAP four-disulfide core domain 10	0.421875	0.231366	1.46947
	ENSRNOG00000013402	NM_001135020.1	Sec61	SEC61, gamma subunit	0.421333	0.215994	1.46947
	ENSRNOG00000007150	NM_138838.1	Pou3f1	POU class 3 homeobox 1	0.42	0.129195	1.42783
	ENSRNOG00000028653	NM_021264.3	Rpl35a	ribosomal protein L35a	0.418844	0.093831	1.42783
	ENSRNOG00000017956	XM_006253320	Golga7	golgin A7	0.417792	0.222005	1.46947
	ENSRNOG00000021924	NM_138512	Cyp2c22	cytochrome P450, family 2, subfamily c, polypeptide 22	0.417781	0.0370349	1.39573
	ENSRNOG00000028068	NM_001044270	Tuba1b	tubulin, alpha 1B	0.4174	0.204933	1.46947
	ENSRNOG00000020433	XM_006228690	Actn4	actinin alpha 4	0.417333	0.212406	1.46947
	ENSRNOG00000025451	NM_031709.3	Rps12	ribosomal protein S12	0.415875	0.209292	1.46947
	ENSRNOG00000016697	XM_017589499	Lrrc56	leucine rich repeat containing 56	0.4158	0.16706	1.42783
	ENSRNOG00000008988	NM_012730	Cyp2d2	cytochrome P450, family 2, subfamily d, polypeptide 2	0.41475	0.192226	1.46947
	ENSRNOG00000017557	XM_006245500	Loc100362216	hypothetical protein LOC100362216	0.413583	0.289135	1.80475
	ENSRNOG00000008829	XM_006252248	Sorbs3	SH3 domain protein 4	0.413208	0.190698	1.46947
	ENSRNOG00000001236	XM_017598487	Brat1	BRCA1-associated ATM activator 1	0.412821	0.325216	2.3003
	ENSRNOG00000026684	NM_031109.2	Rps10	ribosomal protein S10	0.411875	0.313674	2.3003
	ENSRNOG00000021785	NM_031851	Phb	prohibitin	0.41075	0.327767	2.3003
	ENSRNOG00000020529	NM_013096.1	Hba1	hemoglobin alpha, adult chain 1	0.4105	0.260881	1.80475
	ENSRNOG00000011175	NM_001104613	Hnrnpa2b1	heterogeneous nuclear ribonucleoprotein A2/B1	0.410125	0.387438	3.0272
	ENSRNOG00000027664	NM_001025739.1	Rpl11	ribosomal protein L11	0.41	0.230742	1.6803
	ENSRNOG00000011955	X15097	Rla1	ribosomal protein, large, P1	0.40975	0.396734	3.0272
	ENSRNOG00000010170	XM_006233582	Tubb4b	tubulin, beta, 2	0.409625	0.219653	1.6803
	ENSRNOG00000024878	XM_008758076	Rbm44	RNA binding motif protein 44	0.4095	0.341238	2.3003
	ENSRNOG00000026030	NM_001108548.1	Rpl22l1	ribosomal protein L22 like 1	0.408667	0.207056	1.46947
	ENSRNOG00000016707	XR_592090	Casp2	caspase 2	0.407275	0.327983	2.3003
	ENSRNOG00000026875	NM_001287109.1	Uqcr11	ubiquinol-cytochrome c reductase, complex III subunit XI	0.40675	0.347335	2.3003
	ENSRNOG00000026368	XM_017594553.1	Loc108351351	glyceraldehyde-3-phosphate dehydrogenase	0.406321	0.377936	3.0272
	ENSRNOG00000028110	NM_001025036.1	Pum3	pumilio RNA-binding family member 3	0.406313	0.570017	5.4774
	ENSRNOG00000001053	XM_006249327	Tmed2	transmembrane p24 trafficking protein 2	0.4059	0.177005	1.46947
	ENSRNOG00000024546	NM_001114391	Rpl7a	ribosomal protein L7a	0.404813	0.367835	3.0272
	ENSRNOG00000011637	NM_022704.2	Mbl2	mannose binding lectin 2	0.40475	0.389317	3.0272
	ENSRNOG00000028434	NM_022506.3	Rpl31	ribosomal protein L31	0.40405	0.3009	2.3003
	ENSRNOG00000026389	NM_022504.1	Rpl36	ribosomal protein L36	0.40325	0.282719	1.80475
	ENSRNOG00000003641	XM_008768435.2	Qrich2	glutamine rich 2	0.402333	0.235951	1.6803
	ENSRNOG00000024888	NM_213557.1	Rps18	ribosomal protein S18	0.40225	0.190181	1.46947
	ENSRNOG00000020377	XM_006252002	Cideb	cell death-inducing DFFA-like effector b	0.402	0.170249	1.46947
	ENSRNOG00000022193	NM_001135020.1	Sec61	Sec61 translocon gamma subunitá	0.39975	0.32555	2.3003
	ENSRNOG00000027129	NM_001109356.1	Sdr16c6	short chain dehydrogenase/reductase family 16C, member 6	0.39975	0.242839	1.80475
	ENSRNOG00000022214	NM_021264.3	Rpl35al1	ribosomal protein L35a-like 1	0.3995	0.376339	3.0272
	ENSRNOG00000022148	NM_001107354.1	Hist1h2an	histone cluster 1, H2an	0.396875	0.240747	1.80475
	ENSRNOG00000006955	NM_001004223	Eef1g	eukaryotic translation elongation factor 1 gamma	0.39625	0.279513	2.3003
	ENSRNOG00000026583	NM_001014059	Pianp	PILR alpha associated neural protein	0.395542	0.246816	1.80475
	ENSRNOG00000023482	NM_031051.1	Mif	macrophage migration inhibitory factor	0.39525	0.389586	3.65861
	ENSRNOG00000013307	XM_002725383.5	Chd9	chromodomain helicase DNA binding protein 9	0.395	0.242106	1.80475
	ENSRNOG00000025062	XR_001843544	LOC108351128	uncharacterized LOC108351128	0.3944	0.186763	1.46947
	ENSRNOG00000003139	NM_031683	Smc1a	Structural maintenance of chromosome 1-like 1 protein .	0.394031	0.471534	4.4116
	ENSRNOG00000021761	NM_021839.1	Hist1h2aa	histone cluster 1 H2A family member a	0.39325	0.157927	1.46947
	ENSRNOG00000015747	NM_012597á	Liph	lipase, hepatic	0.39325	0.29347	2.3003
	ENSRNOG00000009378	NM_022510	Rpl4	ribosomal protein L4	0.3905	0.281336	2.3003
	ENSRNOG00000025191	NM_001106290.1	Rpl27a	ribosomal protein L27a	0.38975	0.238668	1.80475
	ENSRNOG00000023326	NM_001114391.1	Rpl7a	ribosomal protein L7a	0.389167	0.264923	2.3003
	ENSRNOG00000016898	NM_001039343.1	Zdhhc14	zinc finger, DHHC-type containing 14	0.3885	0.266449	2.3003
	ENSRNOG00000010543	NM_001034150	Srpra	signal recognition particle receptor (docking protein)	0.388125	0.253773	1.80475
	ENSRNOG00000026826	NM_031709.3	Rps12	ribosomal protein S12	0.38775	0.115863	1.42783
	ENSRNOG00000025678	NM_001098803.1	Zfhx2	zinc finger homeobox 2	0.387708	0.233942	1.80475
	ENSRNOG00000009439	NM_175838	Eef1a1	eukaryotic translation elongation factor 1 alpha 1	0.387525	0.208892	1.6803
	ENSRNOG00000007395	NM_017300	Baat	bile acid CoA:amino acid N-acyltransferase	0.385844	0.514409	5.4774
	ENSRNOG00000027546	NM_001271332	Fhod3	formin homology 2 domain containing 3	0.384	0.159689	1.46947
	ENSRNOG00000027173	XM_017600404.1	Loc108348257	flocculation protein FLO11-like	0.38375	0.213511	1.80475
	ENSRNOG00000000469	XR_001835311.1	Rt1-ce7	RT1 class I, locus CE7	0.38225	0.465	4.4116
	ENSRNOG00000012748	NM_031827	Vamp8	Vesicle-associated membrane protein 8 (Endobrevin) (EDB).	0.3815	0.360757	3.65861
	ENSRNOG00000007971	XM_017596983	Wbp2	WW domain-binding protein 2	0.38125	0.576296	5.4774
	ENSRNOG00000027316	XM_006248535.3	Eif4a2	áeukaryotic translation initiation factor 4A2	0.381036	0.282502	2.3003
	ENSRNOG00000022333	NM_001030052.1	Ndufs5	NADH:ubiquinone oxidoreductase subunit S5	0.38075	0.189488	1.6803
	ENSRNOG00000019214	NM_001034135.1	Rbx1	ring-box 1	0.380625	0.301738	3.0272
	ENSRNOG00000011902	NM_001012193.1	Rdh11	retinol dehydrogenase 11 (predicted)	0.379875	0.211466	1.80475
	ENSRNOG00000020660	NM_017147	Cfl1	cofilin 1	0.3796	0.149034	1.46947
	ENSRNOG00000002373	XM_006247068	Akap1	A-kinase anchoring protein 1	0.37875	0.299274	3.0272
	ENSRNOG00000021762	NM_017150.1	Rpl29	ribosomal protein L29	0.37875	0.280219	2.3003
	ENSRNOG00000022396	XM_008769901.2	Loc103693700	60S ribosomal protein L36a-like	0.378417	0.302825	3.0272
	ENSRNOG00000019399	NM_203335.2	Vkorc1	Vitamin K epoxide reductase complex subunit 1 (Vitamin K1 2,3-epoxide reductase subunit 1).	0.376857	0.184357	1.6803
	ENSRNOG00000011093	NM_001107820	Ssna1	SS nuclear autoantigen 1	0.376107	0.240484	2.3003
	ENSRNOG00000027815	NM_001109423.1	Hist1h2ak	histone cluster 1, H2ak	0.376	0.196677	1.80475
	ENSRNOG00000012193	NM_053698.2	Cited2	Cbp/p300-interacting transactivator, with Glu/Asp-rich carboxy-terminal domain, 2	0.3749	0.0523259	1.42783
	ENSRNOG00000025865	NM_017008.4	Gapdh	glyceraldehyde-3-phosphate dehydrogenase	0.37475	0.114124	1.42783
	ENSRNOG00000020994	XM_006247374	Slc25a39	solute carrier family 25, member 39	0.37475	0.278746	2.3003
	ENSRNOG00000016411	NM_031709	Rps12	ribosomal protein S12	0.3745	0.302887	3.0272
	ENSRNOG00000008414	NM_012783	Bsg	basigin	0.372312	0.164775	1.6803
	ENSRNOG00000028705	NM_017150.1	Rpl29	60S ribosomal protein L29 (P23)	0.37125	0.204086	1.80475
	ENSRNOG00000008103	NM_001316877	Mdh1	malate dehydrogenase 1	0.37125	0.292654	3.0272
	ENSRNOG00000021845	XM_006224831.3	Cped1	cadherin like and PC-esterase domain containing 1	0.369958	0.278419	3.0272
	ENSRNOG00000006991	NM_031708	Adrm1	adhesion regulating molecule 1	0.368458	0.24628	2.3003
	ENSRNOG00000021593	NM_031563.3	Ybx1	Y box binding protein 1	0.368417	0.215897	1.80475
	ENSRNOG00000018630	XM_017592435	Gapdh	glyceraldehyde-3-phosphate dehydrogenase	0.368	0.33484	3.65861
	ENSRNOG00000022107	XM_008772698	Rt1-m6-1	RT1 class I, M6, gene 2	0.36775	0.326728	3.0272
	ENSRNOG00000024970	XM_008760685.2	Iqgap2	IQ motif containing GTPase activating protein 2	0.36735	0.3176	3.0272
	ENSRNOG00000025212	XM_006221256.2	Rgd1565131	similar to ribosomal protein L15	0.36725	0.343906	3.65861
	ENSRNOG00000016161	NM_001115024	Lman2	Vesicular integral-membrane protein VIP36 precursor (Lectin, mannose-binding 2)	0.366929	0.368463	3.65861
	ENSRNOG00000027205	NM_001107891.1	Ppp2r5a	protein phosphatase 2, regulatory subunit B', alpha	0.366825	0.244948	2.3003
	ENSRNOG00000027598	NM_017138.2	Rpsa	ribosomal protein SA	0.36675	0.345816	3.65861
	ENSRNOG00000016911	X75855	Bi1	Bax inhibitor-1 (Testis enhanced gene transcript).	0.36625	0.231458	2.3003
	ENSRNOG00000011240	XM_017604885	RGD1564433	glyceraldehyde-3-phosphate dehydrogenase (phosphorylating)	0.365458	0.316153	3.0272
	ENSRNOG00000027951	XM_003752919.4	Rps28	40S ribosomal protein S28	0.365	0.282719	3.0272
	ENSRNOG00000022663	NM_022506.3	Rpl31	ribosomal protein L31	0.364438	0.183867	1.80475
	ENSRNOG00000005041	XM_008764943	Crip2	cysteine-rich protein 2	0.36425	0.404251	4.4116
	ENSRNOG00000009504	XM_017603444.1	Rgd1564548	similar to H3 histone, family 3B	0.36305	0.285838	3.0272
	ENSRNOG00000017579	NM_001107344	Mylip	myosin regulatory light chain interacting protein	0.36275	0.326803	3.65861
	ENSRNOG00000021697	XM_017592435.1	Gapdh	glyceraldehyde-3-phosphate dehydrogenase	0.361964	0.0901998	1.42783
	ENSRNOG00000020889	XM_006229163	Nucb1	nucleobindin 1	0.361563	0.113635	1.46947
	ENSRNOG00000009596	XM_008770640	Loc103689945	zinc finger SWIM domain-containing protein 8-like	0.36	0.235778	2.3003
	ENSRNOG00000020233	NM_031774	Rabac1	Rab acceptor 1	0.359786	0.254984	2.3003
	ENSRNOG00000021232	NM_001106512	Ddrgk1	DDRGK domain containing 1	0.3594	0.222133	2.3003
	ENSRNOG00000022958	NM_022506.3	Rpl31	ribosomal protein L31	0.35925	0.283902	3.0272
	ENSRNOG00000028548	XM_008768068	Ccl9	chemokine (C-C motif) ligand 9	0.358536	0.314213	3.65861
	ENSRNOG00000007772	XM_017596909.1	Loc102550127	zinc finger protein 120-like	0.3585	0.300831	3.0272
	ENSRNOG00000019056	NM_031105.2	Rpl36al	large subunit ribosomal protein L36a	0.35825	0.274869	3.0272
	ENSRNOG00000024358	XM_008776725.2	Loc103693118	60S ribosomal protein L37-like	0.358	0.342185	3.65861
	ENSRNOG00000022638	NM_001034093	Mtrex	Mtr4 exosome RNA helicase	0.358	0.0781963	1.42783
	ENSRNOG00000021846	XM_017601696.1	Rt1-m6	RT1 class I, M6, gene 2	0.35775	0.456835	5.4774
	ENSRNOG00000022786	NM_031709.3	Rps12	40S ribosomal protein S12	0.35725	0.344294	3.65861
	ENSRNOG00000021465	NM_021264.3	Rpl35a	ribosomal protein L35A	0.356125	0.240899	2.3003
	ENSRNOG00000021166	XM_006232942	Ecm1	extracellular matrix protein 1	0.35605	0.263991	3.0272
	ENSRNOG00000027338	NM_001108742.1	Slc41a2	solute carrier family 41, member 2	0.35525	0.230971	2.3003
	ENSRNOG00000013314	XM_006236565	Avl9	AVL9 cell migration associated	0.354875	0.206628	2.3003
	ENSRNOG00000013687	XM_017590400.1	Ablim1	actin-binding LIM protein 1 long isoform	0.35375	0.315234	3.65861
	ENSRNOG00000002762	NM_001000038.1	olr1515	olfactory receptor gene Olr1515	0.353292	0.139199	1.6803
	ENSRNOG00000016481	XM_003751621.4	Plekha2	Probable serine protease HTRA4 precursor	0.353025	0.253899	3.0272
	ENSRNOG00000023599	NM_024157.1	Cfi	complement factor I	0.3525	0.264118	3.0272
	ENSRNOG00000010936	XR_346292.3	Loc102554859	uncharacterized LOC102554859	0.352	0.239324	2.3003
	ENSRNOG00000025648	XM_017594092	Dhrs7	dehydrogenase/reductase (SDR family) member 7	0.350786	0.276753	3.0272
	ENSRNOG00000019207	XM_008759416	Shank1	SH3 and multiple ankyrin repeat domains protein 1(GKAP/SAPAP interacting protein) (SPANK-1) (Synamon) (Somatostatin receptor interacting protein) (SSTR interacting protein) (SSTRIP).	0.350025	0.218588	2.3003
	ENSRNOG00000013292	XM_017589286.1	Rps19	40S ribosomal protein S19	0.35	0.270741	3.0272
	ENSRNOG00000023994	NM_053982.1	Rps15a	40S ribosomal protein S15a	0.349542	0.209059	2.3003
	ENSRNOG00000016781	NM_022536	Ppib	peptidylprolyl isomerase B	0.34925	0.354236	4.4116
	ENSRNOG00000026820	NM_001037190.1	Loc303448	similar to glyceraldehyde-3-phosphate dehydrogenase	0.348958	0.169035	1.80475
	ENSRNOG00000027804	NM_001191782.1	Nav3	neuron navigator 3	0.348525	0.346518	4.4116
	ENSRNOG00000009417	XM_006238272.3	Brinp1	BMP/retinoic acid inducible neural specific 1	0.348286	0.276529	3.0272
	ENSRNOG00000003515	NM_001034090	Ephx1	epoxide hydrolase 1	0.348	0.268923	3.0272
	ENSRNOG00000028611	NM_001012137.1	Fus	FUS RNA binding protein	0.347725	0.225408	2.3003
	ENSRNOG00000025494	NM_001017452	Nsun7	NOP2/Sun RNA methyltransferase family member 7	0.347694	0.0169386	1.42783
	ENSRNOG00000015078	NM_001136124	Ifitm3	interferon induced transmembrane protein 3	0.347179	0.356222	4.4116
	ENSRNOG00000004414	NM_053796	F11r	F11 receptor	0.347036	0.224632	2.3003
	ENSRNOG00000021564	XM_017588112.1	Nxf5	nuclear RNA export factor 5	0.346214	0.272239	3.0272
	ENSRNOG00000011484	NM_031065	Rpl10a	ribosomal protein L10A	0.346	0.199444	2.3003
	ENSRNOG00000027223	NM_057102.1	Slcf25m5	solute carrier family 25 member 5	0.3455	0.123519	1.6803
	ENSRNOG00000020081	XM_017588707	As3mt	arsenite methyltransferase	0.3445	0.323375	3.65861
	ENSRNOG00000014579	XM_017601133.1	Loc108348813	putative 60S ribosomal protein L37a	0.3445	0.317	3.65861
	ENSRNOG00000003863	NM_001105946	Rgd1564093	RIKEN cDNA 2310036O22	0.34375	0.280098	3.65861
	ENSRNOG00000004863	XM_006234680	Mpped2	metallophosphoesterase domain containing 2	0.343167	0.212243	2.3003
	ENSRNOG00000016573	NM_001012345	Dgat2	diacylglycerol O-acyltransferase 2	0.34275	0.0315	1.42783
	ENSRNOG00000028724	NM_001111295	Hnrnpa3	heterogeneous nuclear ribonucleoprotein A3	0.342286	0.313016	3.65861
	ENSRNOG00000017127	XM_006228288	Rpl28	ribosomal protein L28	0.34125	0.198649	2.3003
	ENSRNOG00000000018	NM_013067.2	Rpn1	ribophorin I	0.34025	0.363031	4.4116
	ENSRNOG00000001253	NM_001031640	Eif3b	eukaryotic translation initiation factor 3, subunit B	0.339275	0.214612	2.3003
	ENSRNOG00000001118	NM_031144.3	Actb	actin, beta	0.337528	0.395246	5.4774
	ENSRNOG00000018901	XM_006234049	Rab14	RAB14, member RAS oncogene family	0.337187	0.162934	2.3003
	ENSRNOG00000024443	NM_053330.1	Rpl21	60S ribosomal protein L21	0.336536	0.369728	4.4116
	ENSRNOG00000024448	NM_017138.2	Rpsa	ribosomal protein SA	0.336	0.366836	4.4116
	ENSRNOG00000019392	XM_017600426.1	Rgd1564958	similar to glyceraldehyde-3-phosphate dehydrogenase (phosphorylating)	0.33575	0.109122	1.6803
	ENSRNOG00000010190	NM_001107276.1	Piwil2	piwi like RNA-mediated gene silencing 2	0.33525	0.329223	4.4116
	ENSRNOG00000026528	XM_006236305	Mrps33	mitochondrial ribosomal protein S33	0.3347	0.347455	4.4116
	ENSRNOG00000011882	NM_053417	Gab2	GRB2-associated binding protein 2	0.3346	0.245549	3.0272
	ENSRNOG00000017177	XM_008776405.2	RGD1564744	60S acidic ribosomal protein P1	0.33425	0.326549	4.4116
	ENSRNOG00000016781	NM_022536	Ppib	peptidylprolyl isomerase B	0.334225	0.305105	3.65861
	ENSRNOG00000011405	NM_001160232.1	Fau	FAU, ubiquitin like and ribosomaláprotein	0.334	0.140862	1.80475
	ENSRNOG00000023308	NM_022500.4	Ftl1	ferritin light chain	0.332525	0.277168	3.65861
	ENSRNOG00000008330	NM_012992.4	Npm1	nucleophosmin 1	0.3325	0.141121	1.80475
	ENSRNOG00000002275	XM_006250883	Fip1l1	factor interacting with PAPOLA and CPSF1	0.3322	0.147848	1.80475
	ENSRNOG00000001617	NM_139081.2	Oaz1	ornithine decarboxylase antizyme 1	0.3305	0.302153	4.4116
	ENSRNOG00000010084	XM_008760873	Ythdf3	Ythdf3 protein	0.33005	0.23732	3.0272
	ENSRNOG00000006589	NM_031051	Mif	macrophage migration inhibitory factor (glycosylation-inhibiting factor)	0.33	0.435087	5.4774
	ENSRNOG00000005068	NM_001037346.2	Rps19	40S ribosomal protein S19	0.3295	0.292471	3.65861
	ENSRNOG00000014654	NM_001271116	Loc691807	hypothetical protein LOC691807	0.32825	0.14685	2.3003
	ENSRNOG00000022339	XR_001844627	LOC102550989	uncharacterized LOC102550989	0.327969	0.260096	3.65861
	ENSRNOG00000021177	NM_134345	Cox8a	cytochrome c oxidase subunit 8A	0.32775	0.360372	5.4774
	ENSRNOG00000007346	NM_138894	Grasp	general receptor for phosphoinositides 1 associated scaffold protein	0.3277	0.266064	3.65861
	ENSRNOG00000027267	NM_017150.1	Rpl29	ribosomal protein L29	0.326167	0.312413	4.4116
	ENSRNOG00000026784	XM_017601464.1	Loc102546394	zinc finger protein 845	0.32605	0.265139	3.65861
	ENSRNOG00000009709	XM_003752351.4	Loc100909755	40S ribosomal protein S27	0.326	0.26803	3.65861
	ENSRNOG00000022735	NM_017150.1	Rpl29	ribosomal protein L29	0.325375	0.203808	3.0272
	ENSRNOG00000024989	NM_001114391.1	Rpl7a	ribosomal protein L7a	0.32525	0.312126	4.4116
	ENSRNOG00000005459	NM_031101.1	Rpl13	60S ribosomal protein L13	0.3245	0.150613	2.3003
	ENSRNOG00000008953	NM_001135174.1	Tomm7	átranslocase of outer mitochondrial membrane 7	0.324417	0.257786	3.65861
	ENSRNOG00000006158	XM_017604885.1	Rgd1564433	similar to glyceraldehyde-3-phosphate dehydrogenase (phosphorylating)	0.324	0.0536594	1.46947
	ENSRNOG00000026834	NM_001013431.1	Chchd4	coiled-coil-helix-coiled-coil-helix domain containing 4	0.32325	0.24662	3.65861
	ENSRNOG00000010040	NM_001012122.1	Tymp	endothelial cell growth factor 1 (platelet-derived)	0.323	0.283389	4.4116
	ENSRNOG00000016067	XM_017602552	Ckap5	cytoskeleton associated protein 5	0.322937	0.276192	3.65861
	ENSRNOG00000023371	NM_017150.1	Rpl29	60S ribosomal protein L29 (P23)	0.322875	0.132796	1.80475
	ENSRNOG00000010583	NM_053864.2	Vcp	valosin-containing protein	0.322042	0.248681	3.65861
	ENSRNOG00000021909	NM_001008368	Sirt2	sirtuin 2	0.32075	0.257054	3.65861
	ENSRNOG00000006532	NM_053985	H3f3b	H3 histone, family 3B	0.320042	0.20317	3.0272
	ENSRNOG00000016019	NM_012504.1	Atp1a1	ATPase, Na+/K+ transporting, alpha 1 polypeptide	0.319906	0.16908	2.3003
	ENSRNOG00000001211	NM_001004225	Rgd1303003	homolog of zebrafish ES1	0.319437	0.282447	4.4116
	ENSRNOG00000021981	NM_017150.1	Rpl29	60S ribosomal protein L29 (P23)	0.318425	0.3827	5.4774
	ENSRNOG00000020128	XM_006226245.3	Rgd1564963	hypothetical LOC291740	0.318275	0.137967	2.3003
	ENSRNOG00000011706	NM_012599	Mbl1	mannose-binding lectin (protein A) 1	0.318188	0.273231	4.4116
	ENSRNOG00000024175	XM_017590095	LOC100912683	zinc finger protein 709-like	0.31775	0.150861	2.3003
	ENSRNOG00000004319	NM_199102.1	Lamtor1	late endosomal/lysosomal adaptor MAPK and MTOR activator 1	0.317167	0.301788	4.4116
	ENSRNOG00000014078	NM_001106360	Ndufb8	NADH:ubiquinone oxidoreductase subunit B8	0.316194	0.0759051	1.6803
	ENSRNOG00000014214	NM_001106290	Rpl27a	ribosomal protein L27a	0.316156	0.125341	2.3003
	ENSRNOG00000024669	NM_017101.1	Ppia	peptidylprolyl isomerase A	0.316125	0.22414	3.65861
	ENSRNOG00000006042	XR_356175.3	RUP-2	Urinary protein 2 precursor (LOC680406), transcript variant X1,	0.315714	0.28957	4.4116
	ENSRNOG00000016727	NM_031000	Akr1a1	aldo-keto reductase family 1 member A1	0.315321	0.10221	1.80475
	downregulated
	ENSRNOG00000004449	NM_001100717.1	E2f6	E2F transcription factor 6	-1.612	0.81	0
	ENSRNOG00000013982	NM_024391	Hsd17b2	Estradiol 17-beta-dehydrogenase 2 (17-beta-HSD 2) (17- beta-hydroxysteroid dehydrogenase 2).	-1.264	0.42	0
	ENSRNOG00000014116	NM_133616	St	alchohol sulfotransferase (hydroxysteroid sulfotransferase)	-1.09878	1.01	1.52709
	ENSRNOG00000020523	NM_031596.1	Sart1	SART1, U4/U6.U5 tri-snRNP-associated protein 1	-0.983469	0.43	0
	ENSRNOG00000000814	NM_030832	Fabp7	Fatty acid-binding protein, brain (B-FABP) (Brain lipid-binding protein) (BLBP).	-0.96975	1.12	1.6803
	ENSRNOG00000015354	NM_019363	Aox1	Aldehyde oxidase	-0.919	1.04	1.6803
	ENSRNOG00000020901	NM_021775	S1pr5	Sphingosine 1-phosphate receptor Edg-8 (Endothelial differentiation sphingolipid G-protein-coupled receptor 8) (Sphingosine 1-phosphate receptor 5) (Nerve growth factor-regulated G-protein-coupled receptor 1) (NRG-1).	-0.910292	0.33	0
	ENSRNOG00000005486	XM_235292	Phf20l1	PHD finger protein 20-like 1	-0.894575	0.19	0
	ENSRNOG00000017878	NM_017272.15	Aldh1a7	aldehyde dehydrogenase family 1, subfamily A7	-0.88145	0.86	1.58296
	ENSRNOG00000005604	NM_019287.2	Apob	apolipoprotein B	-0.8775	0.31	0
	ENSRNOG00000024777	NM_175760.2	Cyp4a3	cytochrome P450, family 4, subfamily a, polypeptide 3	-0.86825	0.4	0
	ENSRNOG00000028616	NM_198780.3	Pck1	Phosphoenolpyruvate carboxykinase, cytosolic [GTP](PEPCK-C).	-0.85225	0.74	1.58296
	ENSRNOG00000002549	NM_024395.1	Htr5b	5-hydroxytryptamine 5B receptor (5-HT-5B) (Serotonin receptor 5B)	-0.85175	0.15	0
	ENSRNOG00000021175	NM_001106332.1	Otub1	HSPC263	-0.84125	0.51	1.52709
	ENSRNOG00000001496	NM_001025131.2	Sult2a2	sulfotransferase family 2A, dehydroepiandrosterone (DHEA)-preferring, member 2	-0.839	0.53	1.52709
	ENSRNOG00000013243	NM_001134620.1	Fndc11	hypothetical protein MGC5356	-0.83125	0.47	1.36635
	ENSRNOG00000027550	NM_001108470.1	Mzf1	transcription factor MZF-2A	-0.82155	0.74	1.58296
	ENSRNOG00000011808	NM_012850	Ghrhr	Growth hormone-releasing hormone receptor precursor .	-0.754056	0.3	1.36635
	ENSRNOG00000000768	NM_053299	Ubd	Ubiquitin-like protein FAT10 (Diubiquitin).	-0.7425	0.73	1.6803
	ENSRNOG00000002980	XM_002724518.2	Tsr1	TSR1, ribosome maturation factor	-0.73225	0.52	1.52709
	ENSRNOG00000008371	NM_013144.1	Igfbp1	Insulin-like growth factor binding protein 1 precursor (IGF-binding protein 1).	-0.67675	0.91	3.65861
	ENSRNOG00000000969	NM_145782	Cyp3a18	Cytochrome P450 3A18 (P450(6)beta-2).	-0.67575	0.76	2.3003
	ENSRNOG00000015891	NM_040669	Hps1	Hermansky-Pudlak syndrome 1 homolog	-0.66825	0.23	1.36635
	ENSRNOG00000004280	NM_022534	Tcn2	Transcobalamin II precursor (TCII)	-0.66775	0.15	0
	ENSRNOG00000021763	NM_001047088.1	Ffar4	G protein-coupled receptor 120	-0.660321	0.62	1.6803
	ENSRNOG00000015407	NM_001000749	Olr57	olfactory receptor Olr57	-0.64725	0.25	1.36635
	ENSRNOG00000024608	NM_001163063.1	Zfp709l1	zinc finger protein 709-like 1	-0.64375	0.33	1.52709
	ENSRNOG00000018926	NM_001137564.1	Mt2A	metallothionein 2A	-0.6395	0.85	3.65861
	ENSRNOG00000014990	NM_012695	Sta	alcohol sulfotransferase A (hydroxysteroid sulfotransferase A) (androsterone sulfotransferase)	-0.631188	0.48	1.58296
	ENSRNOG00000013464	NM_012674	Spink3	Pancreatic secretory trypsin inhibitor I precursor (PSTI-I) (Cholecystokinin-releasing peptide) (Monitor peptide).	-0.630219	0.19	1.36635
	ENSRNOG00000000960	NM_017314.1	Ubc	ubiquitin C	-0.628781	0.06	0
	ENSRNOG00000008970	XM_224389	Pcdh17	protocadherin 17	-0.617611	0.14	0
	ENSRNOG00000013157	NM_001013904.1	Cyp2c6v1	cytochrome P450, family 2, subfamily C, polypeptide 6, variant 1	-0.604694	0.45	1.58296
	ENSRNOG00000015860	NM_012714	Gipr	Gastric inhibitory polypeptide receptor precursor (GIP-R) (Glucose- dependent insulinotropic polypeptide receptor).	-0.59975	0.18	1.36635
	ENSRNOG00000001887	NM_001108323.1	Tango2	transport and golgi organization 2 homolog	-0.59625	0.55	1.80475
	ENSRNOG00000001967	NM_022513	Sult1b1	Sulfotransferase family cytosolic 1B member 1 (EC 2.8.2.-) (Sulfotransferase 1B1) (DOPA/tyrosine sulfotransferase).	-0.591583	0.26	1.52709
	ENSRNOG00000026059	XM_227400	Paqr6	progestin and adipoQ receptor family member 6	-0.5905	0.48	1.6803
	ENSRNOG00000011612	NM_022403	Tdo2	Tryptophan 2,3-dioxygenase (Tryptophan pyrrolase) (Tryptophanase) (Tryptamin 2,3-dioxygenase) (TRPO).	-0.5875	0.31	1.52709
	ENSRNOG00000011276	NM_001008297	Fam213a	family with sequence similarity 213, member A	-0.586208	0.47	1.6803
	ENSRNOG00000001832	XM_017592675.1	Ppfibp1	PPFIA binding protein 1 (Ppfibp1), transcript variant X8,	-0.586194	0.3	1.52709
	ENSRNOG00000004794	NM_053865	Rtn1	Reticulon-1 (Neuroendocrine-specific protein) (S-rex).	-0.585156	0.37	1.58296
	ENSRNOG00000022261	XM_224859	Cenpu	centromere protein U	-0.585	0.28	1.52709
	ENSRNOG00000018662	NM_012816	Amacr	Alpha-methylacyl-CoA racemase	-0.579786	0.26	1.52709
	ENSRNOG00000024866	XM_017592681.1	Rbm33	RNA binding motif protein 33, transcript variant X6	-0.5786	0.33	1.52709
	ENSRNOG00000027973	XM_008767596.1	Tceb2	transcription elongation factor B subunit 2, transcript variant X1	-0.57775	0.22	1.52709
	ENSRNOG00000000025	NM_131906	Oatp-b1	solute carrier family 21 member 5 (sodium-independent organic anion transporting polypeptide 2)	-0.574	0.43	1.58296
	ENSRNOG00000020649	NM_013098	G6pase	glucose-6-phosphatase	-0.57225	0.28	1.52709
	ENSRNOG00000013410	NM_152936	Spink1	Pancreatic secretory trypsin inhibitor II precursor (PSTI-II) (Caltrin) (Calcium transport inhibitor).	-0.56825	0.16	1.36635
	ENSRNOG00000016995	XR_600294.2	Loc100910676	zeta-chain (TCR) associated protein kinase 70kDa	-0.567025	0.47	1.6803
	ENSRNOG00000015424	NM_001001021	Olr51	olfactory receptor Olr51	-0.566944	0.22	1.52709
	ENSRNOG00000001018	NM_001001380.1	Olr1092	olfactory receptor gene Olr1092	-0.559688	0.289722	1.52709
	ENSRNOG00000000285	NM_001011900.1	Tssk1b	átestis-specific serine kinase 1B	-0.559214	0.338631	1.58296
	ENSRNOG00000016706	XM_008772633	Fanca	Fanconi anemia, complementation group A	-0.54975	0.499493	1.80475
	ENSRNOG00000002287	NM_022506.3	Rpl31	ribosomal protein L31	-0.549722	0.0644638	0
	ENSRNOG00000017181	XM_006222599	Malt1	MALT1 paracaspase	-0.54125	0.353824	1.58296
	ENSRNOG00000007507	NM_001100963.1	Aass	aminoadipate-semialdehyde synthase	-0.536875	0.308071	1.58296
	ENSRNOG00000000217	XP_576039.1	Gst 8-8	Glutathione S-transferase 8 (GST 8-8) (chain 8) (GST CLASS-ALPHA)	-0.536	0.284882	1.52709
	ENSRNOG00000024016	XM_008759613	Cyp2c6v1	cytochrome P450, family 2, subfamily C, polypeptide 6, variant 1	-0.534275	0.153639	1.36635
	ENSRNOG00000001980	XM_008770060	Ugt2b35	UDP glucuronosyltransferase 2 family, polypeptide B35	-0.532	0.25226	1.52709
	ENSRNOG00000013715	NM_001014036.1	Larp1b	La ribonucleoprotein domain family, member 1B	-0.53175	0.253551	1.52709
	ENSRNOG00000004505	XM_006240850	Nfic	nuclear factor I/C	-0.528	0.180645	1.52709
	ENSRNOG00000027286	XM_008767891	Lrrc75a	leucine rich repeat containing 75A	-0.52775	0.418396	1.6803
	ENSRNOG00000006584	NM_001000875	Olr1148	olfactory receptor 1148	-0.527062	0.337744	1.58296
	ENSRNOG00000018168	NM_001009601	Klc4	kinesin light chain 4	-0.5269	0.229796	1.52709
	ENSRNOG00000026407	XM_017601816	Fam184a	family with sequence similarity 184, member A	-0.52235	0.405011	1.6803
	ENSRNOG00000002288	NM_001037346.2	Rps19	40S ribosomal protein S19	-0.51575	0.321794	1.58296
	ENSRNOG00000025555	NM_022506.3	Rpl31	ribosomal protein L31	-0.5155	0.210739	1.52709
	ENSRNOG00000001852	NM_001024984	Ergic2	ERGIC and golgi 2	-0.514167	0.203886	1.52709
	ENSRNOG00000028426	XM_006253424	Mcf2l	MCF.2 cell line derived transforming sequence-like	-0.511062	0.220645	1.52709
	ENSRNOG00000005597	NM_019287.2	Apob	apolipoprotein B	-0.50925	0.134579	1.52709
	ENSRNOG00000011016	XM_008771283	Slc7a2	solute carrier family 7 member 2	-0.50765	0.241004	1.52709
	ENSRNOG00000011524	NM_031359.1	Mkln1	muskelin 1, intracellular mediator containing kelch motifs	-0.50675	0.544677	3.65861
	ENSRNOG00000009519	NM_001134519	Ttc39a	tetratricopeptide repeat domain 39A	-0.50675	0.163369	1.52709
	ENSRNOG00000025569	NM_001025755.1	Mgc116197	RIKEN cDNA 1700001E04	-0.50625	0.255473	1.58296
	ENSRNOG00000001151	NM_001107147	Sirt4	sirtuin 4	-0.505687	0.146347	1.52709
	ENSRNOG00000003941	NM_057114.1	Prdx1	peroxiredoxin 1	-0.503861	0.0862453	1.36635
	ENSRNOG00000023116	NM_001135899	Agmo	alkylglycerol monooxygenase	-0.5033	0.227866	1.52709
	ENSRNOG00000002021	XR_358130	Son	Son DNA binding protein	-0.49975	0.210016	1.52709
	ENSRNOG00000004820	NM_001009622	Sar1b	secretion associated, Ras related GTPase 1B	-0.49925	0.153052	1.52709
	ENSRNOG00000003760	NM_054006.1	Csde1	cold shock domain containing E1	-0.497	0.348908	1.6803
	ENSRNOG00000009335	NM_001007797.1	Arrdc3	arrestin domain containing 3	-0.496	0.523843	3.65861
	ENSRNOG00000019052	NM_001014219	Ankzf1	ankyrin repeat and zinc finger domain containing 1	-0.492528	0.206574	1.52709
	ENSRNOG00000017619	NM_022407	Aldh1a1	aldehyde dehydrogenase 1 family, member A1	-0.4917	0.32662	1.6803
	ENSRNOG00000008822	NM_013102	Fkbp1a	FK506 binding protein 1a	-0.491111	0.0748465	1.36635
	ENSRNOG00000020676	XM_017588644	Ppp1r14a	protein phosphatase 1, regulatory (inhibitor) subunit 14A	-0.4875	0.135392	1.52709
	ENSRNOG00000012034	XM_008760594	Ces2i	carboxylesterase 2I	-0.48715	0.230231	1.58296
	ENSRNOG00000001827	XM_006248526	Masp1	mannan-binding lectin serine peptidase 1	-0.483	0.177127	1.52709
	ENSRNOG00000013902	XM_006232406	P2ry12	purinergic receptor P2Y12	-0.482056	0.137828	1.52709
	ENSRNOG00000012285	NM_001034149.1	Ddi2	DNA damage inducible 1 homolog 2	-0.48125	0.240212	1.58296
	ENSRNOG00000011559	NM_019359	Cnn3	calponin 3	-0.477	0.232053	1.58296
	ENSRNOG00000016277	NM_001135009.1	Col4a1	procollagen, type IV, alpha 1	-0.47625	0.39348	2.3003
	ENSRNOG00000011081	XM_343823	Serpina7	serpin family A member 7	-0.476	0.0515299	1.36635
	ENSRNOG00000009598	XM_017594779	Ncaph2	non-SMC condensin II complex, subunit H2	-0.475417	0.171776	1.52709
	ENSRNOG00000019532	XM_006229000	Emc10	ER membrane protein complex subunit 10	-0.473825	0.154191	1.52709
	ENSRNOG00000026620	NM_001191844.1	Elovl7	ELOVL fatty acid elongase 7	-0.472679	0.152504	1.52709
	ENSRNOG00000017106	NM_053615	Csnk1a1	casein kinase 1, alpha 1	-0.471925	0.176837	1.52709
	ENSRNOG00000020108	XM_003754321.4	Loc100362109	hypothetical protein LOC100362109	-0.471925	0.2218	1.58296
	ENSRNOG00000009550	NM_017136	Sqle	squalene epoxidase	-0.467472	0.368368	2.3003
	ENSRNOG00000006893	XM_006236571	Ppm1k	protein phosphatase, Mg2+/Mn2+ dependent, 1K	-0.465313	0.285333	1.6803
	ENSRNOG00000018237	NM_012577	Gstp1	glutathione S-transferase pi 1	-0.465	0.372782	2.3003
	ENSRNOG00000006206	NM_001004267	Tmem106b	transmembrane protein 106B	-0.464583	0.215364	1.58296
	ENSRNOG00000021223	XM_006235006	Ptpra	protein tyrosine phosphatase, receptor type, A	-0.46415	0.526324	4.4116
	ENSRNOG00000022483	NM_181080	Trim50	tripartite motif-containing 50	-0.463528	0.287145	1.6803
	ENSRNOG00000017619	NM_022407	Aldh1a1	aldehyde dehydrogenase 1 family, member A1	-0.4635	0.418187	3.0272
	ENSRNOG00000028591	NM_012583.2	Hprt1	hypoxanthine phosphoribosyltransferas 1	-0.463	0.348612	1.80475
	ENSRNOG00000004502	NM_017159	Hal	histidine ammonia lyase	-0.4615	0.165884	1.52709
	ENSRNOG00000004298	NM_031705	Dpys	dihydropyrimidinase	-0.46025	0.0574536	1.36635
	ENSRNOG00000015083	NM_001013223	Pcbp2	poly(rC) binding protein 2	-0.45935	0.258834	1.58296
	ENSRNOG00000026928	NM_053291.3	Pgk1	Phosphoglycerate kinase, testis specific	-0.4575	0.164539	1.52709
	ENSRNOG00000009668	NM_001007598	Rpl9	ribosomal protein L9	-0.457	0.127841	1.52709
	ENSRNOG00000003776	XM_017599383	Amtn	amelotin	-0.454028	0.10673	1.52709
	ENSRNOG00000015116	XM_008775085.2	Nipbl	delangin	-0.452417	0.348461	2.3003
	ENSRNOG00000003459	XM_017602718.1	Loc108350839	high mobility group protein B1-like	-0.451062	0.301486	1.80475
	ENSRNOG00000000903	XM_006249247	Asl	argininosuccinate lyase	-0.450937	0.170358	1.52709
	ENSRNOG00000000897	NM_001012475	Rxfp2	relaxin/insulin-like family peptide receptor 2	-0.450825	0.364494	2.3003
	ENSRNOG00000008843	NM_017306	Eci1	enoyl-CoA delta isomerase 1	-0.45075	0.287001	1.6803
	ENSRNOG00000018722	XM_006231000.3	Wdr74	WD repeat domain 74	-0.4485	0.446098	3.65861
	ENSRNOG00000019009	NM_001107303	Arrdc2	arrestin domain containing 2	-0.44675	0.204827	1.58296
	ENSRNOG00000002210	NM_001004209	Hsd17b11	hydroxysteroid (17-beta) dehydrogenase 11	-0.445	0.239565	1.58296
	ENSRNOG00000020323	NM_001109478.1	Nme4	expressed in non-metastatic cells 4, protein	-0.443775	0.189584	1.58296
	ENSRNOG00000002168	NM_012790	Dspp	dentin sialophosphoprotein	-0.443167	0.304053	1.80475
	ENSRNOG00000015018	NM_017319	Pdia3	protein disulfide isomerase family A, member 3	-0.438575	0.0976132	1.52709
	ENSRNOG00000018379	XM_006230372	Loc102554302	zinc finger protein 688-like	-0.437306	0.129942	1.52709
	ENSRNOG00000016957	NM_013122	Igfbp2	insulin-like growth factor binding protein 2	-0.436531	0.30189	1.80475
	ENSRNOG00000028462	NM_139088.2	Impg2	interphotoreceptor matrix proteoglycan 2	-0.435786	0.125606	1.52709
	ENSRNOG00000000158	NM_052809	Cdo1	cysteine dioxygenase type 1	-0.4355	0.279946	1.80475
	ENSRNOG00000004083	XM_008764739	Zc3h14	zinc finger CCCH type containing 14	-0.43455	0.164763	1.58296
	ENSRNOG00000027474	NM_001001123.1	Olr444	olfactory receptor gene Olr444	-0.43325	0.465256	4.4116
	ENSRNOG00000009740	NM_053441	Slco1c1	solute carrier organic anion transporter family, member 1c1	-0.43175	0.223722	1.58296
	ENSRNOG00000023726	NM_012992	Npm1	nucleophosmin 1	-0.4315	0.11448	1.52709
	ENSRNOG00000024663	XM_017603017	Fkbp15	FK506 binding protein 15	-0.42975	0.195614	1.58296
	ENSRNOG00000009438	NM_001009663	Serpina6	serpin family A member 6	-0.42875	0.400855	3.65861
	ENSRNOG00000022105	XM_008764620.2	Hsc70-ps1	Hsc70-ps1	-0.427472	0.435343	4.4116
	ENSRNOG00000020204	NM_001106157	Srp19	signal recognition particle 19	-0.426556	0.282708	1.80475
	ENSRNOG00000009820	NM_080888	Bnip3l	BCL2/adenovirus E1B interacting protein 3-like	-0.42475	0.245565	1.6803
	ENSRNOG00000005937	NM_001025663.1	Rbmx	RNA binding motif protein, X-linkedá	-0.4231	0.11629	1.52709
	ENSRNOG00000004064	NM_001107934	Trim14	tripartite motif-containing 14	-0.422	0.205982	1.58296
	ENSRNOG00000006328	NM_001024757	Wwp1	WW domain containing E3 ubiquitin protein ligase 1	-0.422	0.175324	1.58296
	ENSRNOG00000005669	NM_001009662	Car8	carbonic anhydrase 8	-0.418812	0.215965	1.6803
	ENSRNOG00000022670	NM_001004082.3	Hsp90ab1	heat shock protein 90 alpha family class B member 1	-0.4185	0.371826	3.65861
	ENSRNOG00000026642	NM_001099508.1	Vom2r61	EC2-V2R pheromone receptor protein	-0.418389	0.0987404	1.52709
	ENSRNOG00000017991	XM_017600635	Cdk20	cyclin-dependent kinase 20	-0.41725	0.287873	2.3003
	ENSRNOG00000026150	XM_017599268	Zar1	zygote arrest 1	-0.41625	0.102783	1.52709
	ENSRNOG00000026805	NM_053852	Csf2	colony stimulating factor 2	-0.4155	0.261959	1.80475
	ENSRNOG00000017528	NM_001012107	Gpr157	G protein-coupled receptor 157	-0.415	0.400437	4.4116
	ENSRNOG00000008483	XM_008764059.2	Ybx1	Y-box binding protein 1	-0.414111	0.232357	1.80475
	ENSRNOG00000027632	XM_017593104.1	Loc108350839	high mobility group protein B1-like	-0.414	0.076149	1.52709
	ENSRNOG00000005149	NM_053798	Sacm1l	SAC1 suppressor of actin mutations 1-like (yeast)	-0.411125	0.0817817	1.52709
	ENSRNOG00000009096	NM_001004086	Pon3	paraoxonase 3	-0.411062	0.25164	1.80475
	ENSRNOG00000011502	XM_008764033	Col9a2	collagen type IX alpha 2 chain	-0.410714	0.239577	1.80475
	ENSRNOG00000021014	XM_017589142	Sec1	secretory blood group 1	-0.408	0.249385	1.80475
	ENSRNOG00000002643	NM_031325	Ugdh	UDP-glucose 6-dehydrogenase	-0.4075	0.22621	1.80475
	ENSRNOG00000027683	NM_001033684.1	Cct6a	chaperonin containing TCP1 subunit 6A	-0.406806	0.113861	1.58296
	ENSRNOG00000013722	NM_013217.2	Afdn	áafadin, adherens junction formation factor	-0.4065	0.278518	2.3003
	ENSRNOG00000020633	XM_017599882.1	Loc100910060	granzyme G-like	-0.405361	0.298734	3.0272
	ENSRNOG00000028587	NM_017004.1	Ces1c	esterase 2	-0.40375	0.429004	5.4774
	ENSRNOG00000010589	XM_006232084	Loc103689968	protein FAM134B	-0.401639	0.230244	1.80475
	ENSRNOG00000001274	XM_006249362	Vps29	VPS29 retromer complex component	-0.399214	0.232075	1.80475
	ENSRNOG00000002501	NM_001108858	Ddx3y	DEAD (Asp-Glu-Ala-Asp) box helicase 3, Y-linked	-0.398889	0.236543	1.80475
	ENSRNOG00000003754	XM_017597622.1	Atp10b	Potential phospholipid-transporting ATPase VB	-0.397975	0.170863	1.58296
	ENSRNOG00000011066	NM_001305274	March6	membrane associated ring-CH-type finger 6	-0.397275	0.31425	3.0272
	ENSRNOG00000010818	Z11997	Hmgb1	high mobility group box 1	-0.397	0.250444	2.3003
	ENSRNOG00000001316	NM_001080147	Anapc5	anaphase-promoting complex subunit 5	-0.396156	0.233614	1.80475
	ENSRNOG00000003662	NM_024381.2	Gk	glycerol kinase	-0.396	0.0682105	1.52709
	ENSRNOG00000018039	NM_080777	Sncb	synuclein, beta	-0.394719	0.159726	1.58296
	ENSRNOG00000010286	NM_053295	Cast	calpastatin	-0.393028	0.237737	2.3003
	ENSRNOG00000024074	XM_017600947.1	Zfp532	zinc finger protein 532, transcript variant X7	-0.392075	0.175387	1.6803
	ENSRNOG00000019653	XM_017594894	Csrnp2	cysteine and serine rich nuclear protein 2	-0.390722	0.303679	3.65861
	ENSRNOG00000020230	NM_001100757	Pias4	protein inhibitor of activated STAT 4	-0.39025	0.386229	4.4116
	ENSRNOG00000007839	XM_006241435	Slc16a7	solute carrier family 16 member 7	-0.388969	0.164185	1.6803
	ENSRNOG00000001775	NM_001047899.2	Fyttd1	putative 40-2-3 protein	-0.38685	0.371742	4.4116
	ENSRNOG00000018413	XM_017593653	Per3	period circadian clock 3	-0.386062	0.213534	1.80475
	ENSRNOG00000016205	NM_001271224.1	Rnf11l1	ring finger protein 11	-0.3845	0.216457	1.80475
	ENSRNOG00000008393	NM_001004199	Tax1bp1	Tax1 binding protein 1	-0.383958	0.212814	1.80475
	ENSRNOG00000012182	XM_006245631.3	Mtcl1	microtubule crosslinking factor 1	-0.382722	0.105446	1.58296
	ENSRNOG00000014118	NM_012725	Klkb1	kallikrein B1	-0.382175	0.221004	2.3003
	ENSRNOG00000013691	NM_001372136	Ddx17	DEAD-box helicase 17, transcript variant	-0.381	0.274235	3.0272
	ENSRNOG00000023465	XM_006237196	Loc500300	similar to hypothetical protein MGC6835	-0.381	0.2351	2.3003
	ENSRNOG00000020609	NM_031582.2	Aoc3	amine oxidase, copper containing 3	-0.380775	0.131829	1.58296
	ENSRNOG00000016000	XM_003749372	ATP5Fl	ATP synthase subunit b, mitochondrial-like	-0.380188	0.102151	1.58296
	ENSRNOG00000008498	NM_001044294.1	Gabarapl1	gamma-aminobutyric acid (GABA(A)) receptor-associated protein-like 1	-0.3795	0.110092	1.58296
	ENSRNOG00000027495	NM_001191928.1	Mn1	MN1 proto-oncogene, transcriptional regulator	-0.3795	0.218059	2.3003
	ENSRNOG00000012971	NM_130409.2	Cfh	complement factor H	-0.37925	0.288927	3.65861
	ENSRNOG00000004151	NM_001077592.1	Rpl38	ribosomal protein L38	-0.379063	0.317227	3.65861
	ENSRNOG00000008561	NM_053597.3	Rps27	ribosomal protein S27	-0.378	0.173563	1.80475
	ENSRNOG00000002755	XM_017597550	Pafah1b1	platelet-activating factor acetylhydrolase 1b, regulatory subunit 1	-0.37775	0.18377	1.80475
	ENSRNOG00000012041	XM_017601477.1	Pkd1l2	polycystic kidney disease 1-like 2	-0.37625	0.165319	1.6803
	ENSRNOG00000021048	XM_017590128.1	Lmtk3	lemur tyrosine kinase 3	-0.375344	0.260654	3.0272
	ENSRNOG00000021728	NM_001025410.1	Chmp5	charged multivesicular body protein 5	-0.374781	0.106325	1.58296
	ENSRNOG00000020928	NM_012542.2	Cyp2a3	cytochrome P450, family 2, subfamily a, polypeptide 3	-0.37475	0.111374	1.58296
	ENSRNOG00000008063	NM_022243	Hibadh	3-hydroxyisobutyrate dehydrogenase	-0.373139	0.160643	1.6803
	ENSRNOG00000015357	NM_001135799	Bmper	BMP-binding endothelial regulator	-0.371944	0.278123	3.65861
	ENSRNOG00000024574	XM_006223291.3	Mamstr	MEF2 activating motif and SAP domain containing transcriptional regulator	-0.37075	0.263242	3.0272
	ENSRNOG00000002580	XM_017598807	Trmt1l	tRNA methyltransferase 1-like	-0.370531	0.146184	1.6803
	ENSRNOG00000005982	XM_008770422	C1d	C1D nuclear receptor co-repressor	-0.368625	0.278403	3.65861
	ENSRNOG00000001725	XM_017599409.1	Rps26	40S ribosomal protein S26	-0.368	0.306458	4.4116
	ENSRNOG00000002513	XM_001057578.5	Rgd1560099	similar to ribosomal protein L19	-0.3674	0.219091	2.3003
	ENSRNOG00000012063	NM_001114391.1	Rpl7a	ribosomal protein L7a	-0.3666	0.113861	1.58296
	ENSRNOG00000009438	NM_001009663	Serpina6	serpin family A member 6	-0.364	0.137047	1.6803
	ENSRNOG00000026228	XM_017604797.1	Nwd2	NACHT and WD repeat domain containing 2	-0.362889	0.164006	1.80475
	ENSRNOG00000011596	NM_053705.2	Trpm7	transient receptor potential phospholipase C interacting kinase	-0.36285	0.241522	3.0272
	ENSRNOG00000013502	XM_006252804	Eps15l1	epidermal growth factor receptor pathway substrate 15-like 1	-0.362536	0.329235	5.4774
	ENSRNOG00000012000	X57228	Copb	coatomer protein complex, subunit beta 1	-0.3619	0.234713	3.0272
	ENSRNOG00000019264	XM_006237351	Ltbr	lymphotoxin beta receptor	-0.3605	0.208532	2.3003
	ENSRNOG00000015806	XM_017587994	LOC108349002	60S ribosomal protein L21	-0.3598	0.301165	4.4116
	ENSRNOG00000023142	NM_022273.2	Aldh9a1	aldehyde dehydrogenase family 9, subfamily A1; 4-trimethylaminobutyraldehyde dehydrogenase	-0.3595	0.14247	1.80475
	ENSRNOG00000004392	NM_001168703	Aatk	apoptosis-associated tyrosine kinase	-0.35875	0.178062	2.3003
	ENSRNOG00000022138	NM_024351.2	Hspa8	heat shock protein 8	-0.358281	0.152784	1.80475
	ENSRNOG00000008921	XM_006247077	Dynll2	dynein light chain LC8-type 2	-0.357286	0.208209	3.0272
	ENSRNOG00000021948	NM_001329879.1	Eif5	eukaryotic translation initiation factor 5	-0.35575	0.220046	3.0272
	ENSRNOG00000011825	NM_001106912	Ndufb3	NADH:ubiquinone oxidoreductase subunit B3	-0.35525	0.234939	3.65861
	ENSRNOG00000023209	NM_001191550	Slamf7	SLAM family member 7	-0.354825	0.268907	3.65861
	ENSRNOG00000010385	XM_017604974.1	Loc100361180	á40S ribosomal protein S17	-0.35475	0.259064	3.65861
	ENSRNOG00000014912	NM_021850.2	Bcl2l2	Bcl2-like 2	-0.354469	0.300059	4.4116
	ENSRNOG00000017523	XM_006239459	H6pd	hexose-6-phosphate dehydrogenase (glucose 1-dehydrogenase)	-0.354438	0.232735	3.0272
	ENSRNOG00000002783	NM_001012027	Serpinc1	serpin family C member 1	-0.35425	0.134708	1.80475
	ENSRNOG00000019557	NM_001108231	Asb18	ankyrin repeat and SOCS box-containing 18	-0.3535	0.242738	3.65861
	ENSRNOG00000021554	NM_001123469.1	Hist2h4	histone cluster 2, H4	-0.353321	0.169045	2.3003
	ENSRNOG00000005064	XM_006246343	Ube2b	ubiquitin-conjugating enzyme E2B	-0.3525	0.189106	2.3003
	ENSRNOG00000012267	XM_006232842.3	Pglyrp3b	peptidoglycan recognition protein 3a	-0.352438	0.310791	5.4774
	ENSRNOG00000021853	X03475	Rpl35a	ribosomal protein L35a	-0.35225	0.129322	1.6803
	ENSRNOG00000006459	NM_001329879.1	Eif5	eukaryotic translation initiation factor 5	-0.351	0.165098	2.3003
	ENSRNOG00000003381	NM_138895	Ubb	ubiquitin B	-0.350056	0.340638	5.4774
	ENSRNOG00000003625	NM_001012025	Ubxn4	UBX domain protein 4	-0.34725	0.0844329	1.58296
	ENSRNOG00000024332	XR_001836505.1	Loc108349906	uncharacterized LOC108349906	-0.347	0.0571781	1.58296
	ENSRNOG00000002039	XM_006250527	Evi5	ecotropic viral integration site 5	-0.346725	0.0988614	1.6803
	ENSRNOG00000021030	NM_031139.1	Usf2	upstream transcription factor 2,á c-fos interacting	-0.345972	0.29258	5.4774
	ENSRNOG00000000815	NM_001005539	Smpdl3a	sphingomyelin phosphodiesterase, acid-like 3A	-0.3445	0.23385	3.65861
	ENSRNOG00000025232	NM_053330.1	Rpl21	ribosomal protein L21	-0.344	0.0736071	1.58296
	ENSRNOG00000004764	NM_053574.1	Vegp2	von Ebners gland protein 2	-0.3435	0.331668	5.4774
	ENSRNOG00000001929	NM_001167840.1	Il1rap	interleukin 1 receptor accessory protein	-0.3425	0.170631	2.3003
	ENSRNOG00000015385	NM_001106694	Pink1	PTEN induced putative kinase 1	-0.342	0.177815	3.0272
	ENSRNOG00000001823	XM_008768792	St6gal1	ST6 beta-galactoside alpha-2,6-sialyltransferase 1	-0.342	0.303308	5.4774
	ENSRNOG00000003370	NM_013078	Otc	ornithine carbamoyltransferase	-0.3415	0.229812	3.65861
	ENSRNOG00000006801	NM_133563.1	Giot1	gonadotropin inducible ovarian transcription factor 2	-0.340179	0.198398	3.0272
	ENSRNOG00000010086	XM_006235285	Plagl2	PLAG1 like zinc finger 2	-0.339	0.108207	1.80475
	ENSRNOG00000021578	NM_001129776	Wfikkn1	WAP, follistatin/kazal, immunoglobulin, kunitz and netrin domain containing 1	-0.338071	0.175672	3.0272
	ENSRNOG00000007316	XM_006235048	Idh3b	isocitrate dehydrogenase 3 (NAD+) beta	-0.337625	0.0995368	1.6803
	ENSRNOG00000025047	NM_001107805.1	Nfatc2	nuclear factor of activated T-cells 2	-0.336972	0.312172	5.4774
	ENSRNOG00000018320	XM_006230097	Rps15a	ribosomal protein S15a	-0.336	0.146881	2.3003
	ENSRNOG00000012971	NM_130409.2	Cfh	complement factor H	-0.335188	0.0843816	1.6803
	ENSRNOG00000005794	NM_017047	Slc10a1	solute carrier family 10 member 1	-0.334111	0.216433	3.65861
	ENSRNOG00000003586	NM_001191656.1	Mrpl58	mitochondrial ribosomal protein L58	-0.334025	0.274854	5.4774
	ENSRNOG00000024186	NM_001108799	Eef1b2	eukaryotic translation elongation factor 1 beta 2	-0.334	0.11324	1.80475
	ENSRNOG00000011936	XM_006243717	Abhd14a	abhydrolase domain containing 14A	-0.333	0.249401	4.4116
	ENSRNOG00000017695	NM_057114.1	Prdx1	peroxiredoxin 1	-0.33225	0.171723	3.0272
	ENSRNOG00000004696	XM_008764656	Arhgap5	Rho GTPase activating protein 5	-0.3309	0.236128	4.4116
	ENSRNOG00000006066	NM_022379.1	Tfec	transcription factor EC	-0.33025	0.213539	3.65861
	ENSRNOG00000005487	NM_001007750.1	Chpt1	choline phosphotransferase 1	-0.33	0.185801	3.65861
	ENSRNOG00000027027	XM_006224640	Olfr1289	olfactory receptor Olfr1289	-0.328175	0.228055	4.4116
	ENSRNOG00000018680	NM_201415	Rpl17	ribosomal protein L17	-0.32725	0.18036	3.65861
	ENSRNOG00000001780	XM_017598483.1	Loc1036909	uncharacterized LOC1036909	-0.327	0.0970395	1.80475
	ENSRNOG00000017123	NM_012512	B2m	beta-2 microglobulin	-0.32615	0.202955	3.65861
	ENSRNOG00000012464	X90710	Adha	alcohol dehydrogenase 4 (class II), pi polypeptide	-0.326025	0.148198	3.0272
	ENSRNOG00000005542	NM_019287	Apob	apolipoprotein B	-0.32425	0.0534938	1.58296
	ENSRNOG00000027581	NM_001007598	Rpl9	ribosomal protein L9	-0.324094	0.160189	3.0272
	ENSRNOG00000028494	NM_001100534.1	Rpl7	ribosomal protein L7	-0.324	0.08948	1.80475
	ENSRNOG00000003873	NM_012836	Cpd	carboxypeptidase D	-0.323694	0.0960811	1.80475
	ENSRNOG00000021821	NM_001191807	Ankrd44	ankyrin repeat domain 44	-0.323437	0.127545	2.3003
	ENSRNOG00000026487	XM_017603444.1	Rgd1564548	similar to H3 histone, family 3B	-0.3215	0.172235	3.65861
	ENSRNOG00000024168	NM_031103.1	Rpl19	ribosomal protein L19	-0.320929	0.168859	3.65861
	ENSRNOG00000021817	NM_001025422	Irak2	interleukin-1 receptor-associated kinase 2	-0.32025	0.225509	4.4116
	ENSRNOG00000024361	XR_001841847.1	Loc108348536	uncharacterized LOC108348536	-0.32	0.267516	5.4774
	ENSRNOG00000006499	NM_001025695	Cops5	COP9 signalosome subunit 5	-0.319321	0.143996	3.0272
	ENSRNOG00000002574	NM_001009619	Nubp1	nucleotide binding protein 1	-0.319188	0.225996	4.4116
	ENSRNOG00000017990	XM_017590974	Atp8b2	Atpase, class I, type 8B, member 2	-0.319063	0.20407	4.4116
	ENSRNOG00000012840	NM_012656	Sparc	secreted protein acidic and cysteine rich	-0.319	0.257869	5.4774
	ENSRNOG00000006001	XM_008762779	Luc7l2	LUC7-like 2 pre-mRNA splicing factor	-0.31845	0.08897	1.80475
	ENSRNOG00000006966	NM_012988	Nfia	nuclear factor I/A	-0.318325	0.127714	2.3003
	ENSRNOG00000016841	NM_001012057.2	Gpt2	glutamic pyruvate transaminase (alanine aminotransferase) 2	-0.318	0.206572	4.4116
	ENSRNOG00000008125	NM_001109355	Igbp1b	immunoglobulin (CD79A) binding protein 1b	-0.316357	0.265667	5.4774
	ENSRNOG00000011674	NM_001108655	Plekhf2	pleckstrin homology and FYVE domain containing 2	-0.315688	0.0832962	1.80475
	ENSRNOG00000022375	XP_220874.1	Pp19	Stathmin (Phosphoprotein p19)(Oncoprotein 18) (Op18) (Leukemia-associated phosphoprotein p18) (pp17) (Prosolin) (Metablastin) (Pr22 protein)	-0.3155	0.158397	3.65861
	Hypothyroid-orchiectomized rats (TXOX) were treated with vehicle (TXOX group) or TP (TXOXTP group) as described in Material and Methods. Differently expressed genes (DEGs) in the liver were identified by DNA microarrays. This analysis was based on the SAM statistical technique and DEGs were discovered using a FDR < 5% and a mean ratio of log2 > |0.32|. The web-based tool for functional and pathwa…
