# Supplementary material for: Transcriptomic and lipid profiling analysis reveals a functional interplay between testosterone and growth hormone in hypothyroid liver
Source: Front Endocrinol (Lausanne). 2023 Dec 8;14:1266150. doi: 10.3389/fendo.2023.1266150 (PMC10748415; doi:10.3389/fendo.2023.1266150)
Supplement: Supplementary Table 1 — Gene abbreviations: 3-hydroxyisobutyrate dehydrogenase (Hibadh); ATP citrate lyase (Acly); ATP synthase subunit b, mitochondrial-like (ATP5F1); NADH:ubiquinone oxidoreductase subunit B3 (Ndufb3); NADH:ubiquinone oxidoreductase subunit B8 (Ndufb8); ST6 beta-galactoside alpha-2,6-sialyltransferase 1 (St6gal1); UDP glucuronosyltransferase 2 family, polypeptide B35 (Ugt2b35); UDP-glucose 6-dehydrogenase (Ugdh); aldehyde dehydrogenase 1 family, member A1 (Aldh1a1); aldehyde oxidase 1 (Aox1); aldo-keto reductase family 1 member A1 (Akr1a1); alpha-methylacyl-CoA racemase (Amacr); argininosuccinate lyase (Asl); bile acid CoA:amino acid N-acyltransferase (Baat); choline dehydrogenase (Chdh); cysteine dioxygenase type 1 (Cdo1); cytochrome c oxidase subunit 8A (Cox8a); diacylglycerol O-acyltransferase 2 (Dgat2); dihydropyrimidinase (Dpys); glyceraldehyde-3-phosphate dehydrogenase (Gapdh); hexose-6-phosphate dehydrogenase (H6pd); histidine ammonia lyase (Hal); hydroxysteroid (17-beta) dehydrogenase 2 (Hsd17b2); isocitrate dehydrogenase 3 (NAD+) beta (Idh3B); ketohexokinase (Khk); lactate dehydrogenase A (Ldha); malate dehydrogenase 1 (Mdh1); ornithine carbamoyltransferase (Otc); paraoxonase 3 (Pon3); phosphoenolpyruvate carboxykinase 1 (Pck1); platelet-activating factor acetylhydrolase 1b, regulatory subunit 1 (Pafah1b1); proline dehydrogenase 1 (Prodh1); pyruvate kinase, liver and RBC (Pklr); secretory blood group 1 (Sec1); squalene epoxidase (Sqle); tryptophan 2,3-dioxygenase (Tdo2); epoxide hydrolase 1 (Ephx1); glutathione S-transferase pi 1 (Gstp1); SEC22 homolog B, vesicle trafficking protein (Sec22b); eukaryotic translation elongation factor 1 alpha 1 (Eef1a1); eukaryotic translation elongation factor 1 gamma (Eef1g); secretion associated, Ras related GTPase 1B (Sar1b); ribosomal protein L17 (Rpl17); ribosomal protein L27a (Rpl27a); ribosomal protein L28 (Rpl28); ribosomal protein L4 (Rpl4); ribosomal protein S12 (Rps12); ribosomal protein S15 (Rps15); ribosomal protein S [file DataSheet_1.zip › Table S3.xlsx]

## Sheet: S3
	Table S3. Hepatic genes regulated by pulsed growth hormone (GH) administration in hypothyroid-orchiectomized rats.
	ENSEMBL	Unigene/Refseq	Symbol	Gene description	R		q(%)
					mean ± SD
	upregulated
	ENSRNOG00000010478	NM_182474	Spi-1	Contrapsin-like protease inhibitor 3 precursor (Serine protease inhibitor 1)	4.47	0.997828	0
	ENSRNOG00000024772	XM_008775501.2	Cpsf4l	cleavage and polyadenylation specific factor 4-like	4.31	1.28065	0
	ENSRNOG00000009142	NM_198784	Mup4	major urinary protein 4	3.62	1.14839	0
	ENSRNOG00000005764	NM_203325.1	Loc259245	alpha-2u globulin PGCL5	3.59	0.857791	0
	ENSRNOG00000012896	NM_019184	Cyp2c11	Cytochrome P450 2C11	3.35	0.643313	0
	ENSRNOG00000025056	NM_001037783.2	Lrrc74a	leucine rich repeat containing 74A	3.29	0.996728	0
	ENSRNOG00000017489	XM_008772660.2	Gse1	Gse1 coiled-coil protein	3.23	0.984954	0
	ENSRNOG00000008965	NM_058208	Socs2	Suppressor of cytokine signaling 2	2.97	1.10339	0
	ENSRNOG00000013093	NM_017158	Cyp2c7	cytochrome P450, family 2, subfamily c, polypeptide 7	2.28	0.8391	0
	ENSRNOG00000025106	XM_008762385.1	Ppp1r16b	protein phosphatase 1, regulatory subunit 16B	2.25	0.571493	0
	ENSRNOG00000027784	XM_006229761.3	Tsku	tsukushi, small leucine rich proteoglycan	2.09	0.559543	0
	ENSRNOG00000021354	NM_017158.2	Cyp2c7	cytochrome P450, family 2, subfamily c, polypeptide 7	1.97	0.415978	0
	ENSRNOG00000008095	NM_022671	Hnf6	Hepatocyte nuclear factor 6 (One cut domain family member 1)	1.93	0.51111	0
	ENSRNOG00000008095	NM_022671	Hnf6	Hepatocyte nuclear factor 6 (One cut domain family member 1)	1.93	0.413369	0
	ENSRNOG00000006042	XR_356175.3	Rup2	Urinary protein 2 precursor (LOC680406)	1.88	0.58052	0
	ENSRNOG00000019630	NM_053493.1	Hacl1	2-hydroxyphytanoyl-Coenzyme A lyase 1	1.87	0.239586	0
	ENSRNOG00000019630	NM_053493.1	Hacl1	2-hydroxyphytanoyl-Coenzyme A lyase 1	1.87	0.117545	0
	ENSRNOG00000020528	NW_007905916.1	Rnor_6.0	strain mixed chromosome 10 genomic scaffold	1.86	0.475203	0
	ENSRNOG00000013275	XM_233031	Zfp-37	Zinc finger protein 37	1.83	0.524853	0
	ENSRNOG00000008999	NW_007905809.1	Rnor_6.0	strain mixed chromosome 5 genomic scaffold	1.74	0.868606	0
	ENSRNOG00000025079	XM_006244985.3	Fam126b	126, member B, transcript variant X8	1.67	0.513568	0
	ENSRNOG00000028734	NM_017158.2	Cyp2c7	cytochrome P450, family 2, subfamily c, polypeptide 7	1.57	0.388594	0
	ENSRNOG00000009160	NM_001127570.1	Trip6	thyroid hormone receptor interactor 6	1.53	0.509261	0
	ENSRNOG00000014447	NM_012565	Hxk4	Hexokinase D (Hexokinase type IV) (Glucokinase).	1.52	0.46264	0
	ENSRNOG00000014365	NM_053765.2	Gne	glucosamine (UDP-N-acetyl)-2-epimerase/N-acetylmannosamine kinase	1.5	0.201308	0
	ENSRNOG00000021310	NM_001024764.1	Slc36a3	solute carrier family 36 (proton/amino acid symporter), member 3	1.5	0.356154	0
	ENSRNOG00000001979	NM_153724.2	Rcan1	regulator of calcineurin 1	1.49	0.584242	0
	ENSRNOG00000001979	NM_153724.2	Rcan1	regulator of calcineurin 1	1.49	0.418577	0
	ENSRNOG00000012926	NM_001000754	Olr363	olfactory receptor Olr363	1.48	0.619988	0
	ENSRNOG00000020529	NM_013096.1	Hba1	hemoglobin alpha, adult chain 1	1.44	0.345469	0
	ENSRNOG00000010298	NM_001271731.1	Xbp1	X-box binding protein 1, transcript variant 2	1.44	0.148703	0
	ENSRNOG00000019470	NM_032082	Hao2	Hydroxyacid oxidase 2 (Long chain alpha-hydroxy acid oxidase)	1.41	0.245613	0
	ENSRNOG00000025127	NM_017177.1	Chkb	choline kinase beta	1.39	0.492881	0
	ENSRNOG00000013090	XM_237999	Gadd45g	Growth arrest and DNA-damage-inducible protein GADD45 gamma.	1.36	0.863992	0.77
	ENSRNOG00000016791	NM_017127	Chka	Choline kinase alpha	1.35	0.243296	0
	ENSRNOG00000014116	XM_008758892.2	Sult2a1	sulfotransferase family 2A, dehydroepiandrosterone (DHEA)-preferring, member 1, transcript variant X2	1.35	0.945357	0.77
	ENSRNOG00000021336	XM_017591720.1	Ttc17	tetratricopeptide repeat domain 17	1.31	0.214673	0
	ENSRNOG00000022157	XM_001066281.4	Serpinb6e	serine (or cysteine) peptidase inhibitor, clade B, member 6e	1.29	0.864964	0.77
	ENSRNOG00000021380	NM_001107064.1	Fads6	fatty acid desaturase 6	1.28	0.241778	0
	ENSRNOG00000017914	NM_134449.1	Cavin3	caveolae associated protein 3	1.25	0.330184	0
	ENSRNOG00000009474	XM_006247597.3	Ddx42	DEAD-box helicase 42	1.25	0.464959	0
	ENSRNOG00000010337	NM_031746	S13a2	Solute carrier family 13 member 2 (Intestinal sodium/dicarboxylate cotransporter) (Na(+)/dicarboxylate cotransporter 1)	1.2	0.186596	0
	ENSRNOG00000026645	NM_001037792.1	Smim14	small integral membrane protein 14	1.19	0.347335	0
	ENSRNOG00000016122	NM_013134	Hmg-coa r	3-hydroxy-3-methylglutaryl-CoA reductase	1.14	0.409559	0
	ENSRNOG00000007949	NM_031546	Rgn	Regucalcin (RC) (Senescence marker protein 30)	1.14	0.373182	0
	ENSRNOG00000016595	NM_024385.1	Hhex	hematopoietically expressed homeobox	1.13	0.290803	0
	ENSRNOG00000016044	NM_001106456.1	Mab21l3	mab-21 like 3	1.11	0.157955	0
	ENSRNOG00000020928	NM_134369	Cyp2a1	Cytochrome P450 2A1 (CYPIIA1) (Testosterone 7-alpha-hydroxylase) (P450-UT-F).	1.1	0.222052	0
	ENSRNOG00000020928	NM_134369	Cyp2a1	Cytochrome P450 2A1 (CYPIIA1) (Testosterone 7-alpha-hydroxylase) (P450-UT-F).	1.1	0.35712	0
	ENSRNOG00000020928	NM_134369	Cyp2a1	Cytochrome P450 2A1 (CYPIIA1) (Testosterone 7-alpha-hydroxylase) (P450-UT-F).	1.1	0.307023	0
	ENSRNOG00000010321	NM_001024986.1	Rgd1306186	RIKEN cDNA 4930569K13	1.09	0.238734	0
	ENSRNOG00000023349	XM_008764620.2	Loc689955	heat shock protein 8	1.06	0.331302	0
	ENSRNOG00000005661	NM_024351.2	Hspa8	heat shock protein family A (Hsp70) member 8	1.06	0.342019	0
	ENSRNOG00000020480	NM_053445.2	Fad1	fatty acid desaturase 1	1.05	0.668284	0.77
	ENSRNOG00000004517	NM_178866	Igf1	Insulin-like growth factor I precursor (Somatomedin).	1.04	0.350077	0
	ENSRNOG00000004517	NM_178866	Igf1	Insulin-like growth factor I precursor (Somatomedin).	1.04	0.421694	0
	ENSRNOG00000017962	NM_199085.2	Serpinb6a	serpin family B member 6A	1.04	0.679603	1.02
	ENSRNOG00000007395	NM_017300.2	Baat	bile acid CoA:amino acid N-acyltransferase	1.03	0.344646	0.33
	ENSRNOG00000007395	NM_017300.2	Baat	bile acid CoA:amino acid N-acyltransferase	1.03	0.487671	0.33
	ENSRNOG00000010269	NM_001324210.1	Dio1	iodothyronine deiodinase 1, transcript variant 2	1.03	0.122455	0
	ENSRNOG00000019656	NM_001012047	Btd	biotinidase	1	0.25559	0
	ENSRNOG00000022180	XM_017599938.1	Loc100912477	uncharacterized LOC100912477, transcript variant X1	1	0.557889	0.77
	ENSRNOG00000024848	NM_001008724	Fiba	Fibrinogen alpha chain precursor	0.97	0.21754	0
	ENSRNOG00000013409	NM_017305	Gclm	Gamma- glutamylcysteine synthetase	0.97	0.261608	0
	ENSRNOG00000004332	NM_031507	Egfr	epidermal growth factor receptor	0.95	0.389014	0.33
	ENSRNOG00000009052	XM_006236475.3	Igf2bp3	insulin-like growth factor 2 mRNA binding protein 3, transcript variant X4	0.95	0.592786	1.02
	ENSRNOG00000020950	NM_173124.1	Syvn1	synoviolin 1	0.94	0.279989	0
	ENSRNOG00000020950	NM_173124.1	Syvn1	synoviolin 1	0.94	0.1692	0
	ENSRNOG00000025087	NM_001008808.1	Krt73	keratin 73	0.94	0.479742	0.71
	ENSRNOG00000009284	NM_012742	Hnf3a	Hepatocyte nuclear factor 3-alpha (Forkhead box protein A1).	0.93	0.292607	0
	ENSRNOG00000022268	NM_001282324.1	Pnpla3	patatin-like phospholipase domain containing 3	0.93	0.911257	2.43
	ENSRNOG00000022268	NM_001282324.1	Pnpla3	patatin-like phospholipase domain containing 3	0.93	0.766307	2.43
	ENSRNOG00000004329	NM_199208.1	Rdh16	retinol dehydrogenase 16 (all-trans)	0.92	0.414615	0.33
	ENSRNOG00000007420	NM_017018	Hrh1	Histamine H1 receptor.	0.91	0.590504	1.04
	ENSRNOG00000009303	XM_008766384.2	Zwilch	zwilch kinetochore protein, transcript variant X1	0.91	0.423613	0.62
	ENSRNOG00000010270	NM_019622.2	Espn	espin	0.9	0.262382	0
	ENSRNOG00000009274	NM_173308.2	Fut11	fucosyltransferase 11	0.9	0.461929	0.77
	ENSRNOG00000009452	XM_008772778.2	Ip6k3	inositol hexakisphosphate kinase 3, transcript variant X1	0.89	0.236785	0
	ENSRNOG00000026448	NM_001037792.1	Smim14	small integral membrane protein 14	0.89	0.186556	0
	ENSRNOG00000018420	NM_053537.2	Slc22a7	solute carrier family 22 member 7	0.89	0.252968	0
	ENSRNOG00000025140	NM_001134957.1	Zfat	zinc finger and AT hook domain containing	0.89	0.346166	0.33
	ENSRNOG00000025510	NM_198776.1	Hbb-b1	hemoglobin, beta adult major chain	0.88	0.377927	0.33
	ENSRNOG00000028096	NM_001107590.1	Marveld1	MARVEL (membrane-associating) domain containing 1	0.88	0.626902	1.47
	ENSRNOG00000009434	NM_001047891.1	Rgd1310507	RIKEN cDNA 1300017J02 (RGD1310507)	0.88	0.279055	0
	ENSRNOG00000019568	NM_138875	Jund	Transcription factor jun-D.	0.87	0.567874	1.04
	ENSRNOG00000014900	NM_013086	Crem	cAMP responsive element modulator.	0.86	0.309366	0.33
	ENSRNOG00000011269	NM_031732	Hast-i	N-hydroxyarylamine sulfotransferase	0.86	0.352726	0.33
	ENSRNOG00000025440	NM_001000075.1	Olr1006	olfactory receptor gene Olr1006	0.86	0.389147	0.71
	ENSRNOG00000023479	XR_001835288.1	Loc367381	RIKEN cDNA 4930555G01, misc_RNA	0.85	0.595822	1.47
	ENSRNOG00000015767	NM_001037792.1	Smim14	small integral membrane protein 14	0.85	0.268301	0
	ENSRNOG00000018225	XM_342551	T53i2	Tumor protein p53 inducible nuclear protein 2 (Fragment).	0.85	0.261367	0
	ENSRNOG00000005615	NM_024127	Gadd45	Growth arrest and DNA-damage-inducible protein GADD45 alpha (DNA- damage inducible transcript 1)	0.84	0.150357	0
	ENSRNOG00000012189	NM_001108405.1	Lect2	leukocyte cell-derived chemotaxin 2	0.84	0.597865	1.47
	ENSRNOG00000017204	XM_006254956.3	Pqlc1	PQ loop repeat containing 1, transcript variant X5	0.84	0.129101	0
	ENSRNOG00000000786	NM_001002831.1	Rpp21	ribonuclease P 21kDa subunit	0.84	0.383133	0.71
	ENSRNOG00000008988	NM_173304	Cyp2d2	Cytochrome P450 2D2 (Debrisoquine 4-hydroxylase)	0.83	0.534013	1.04
	ENSRNOG00000025074	NM_012559	Fibg	Fibrinogen gamma chain precursor.	0.83	0.111144	0
	ENSRNOG00000015061	NM_053329	Als	Insulin-like growth factor-binding protein complex acid labile chain precursor	0.83	0.557023	1.29
	ENSRNOG00000008510	NM_134403	Abtb2	Ankyrin repeat and BTB/POZ domain containing protein 2 (Confluent 3Y1 cell associated protein) (CCA3).	0.82	0.0157056	0
	ENSRNOG00000008510	NM_134403	Abtb2	Ankyrin repeat and BTB/POZ domain containing protein 2 (Confluent 3Y1 cell associated protein) (CCA3).	0.82	0.0157056	0
	ENSRNOG00000012190	NM_001106846.2	Cldn2	claudin-2	0.82	0.270137	0.33
	ENSRNOG00000020420	NM_012624	Pklr	Pyruvate kinase, isozymes R/L	0.82	0.645466	1.63
	ENSRNOG00000019262	NM_001134565.1	Trk1	trafficking kinesin protein 1	0.82	0.140018	0
	ENSRNOG00000008215	NM_001109585.1	Trim47	Tripartite motif protein 47	0.82	0.30536	0.33
	ENSRNOG00000000221	NM_212524	Abhd5	Abhydrolase domain containing protein 5 (Lipid droplet-binding protein CGI-58).	0.8	0.176549	0
	ENSRNOG00000026316	NM_001037791.2	Wdr43	WD repeat domain 43	0.8	0.260624	0.33
	ENSRNOG00000010309	NM_031553	Cbfa	CCAAT-binding transcription factor subunit A (NF-Y protein chain B) (NF-YB) (CAAT-box DNA binding protein subunit B).	0.79	0.0288155	0
	ENSRNOG00000010309	NM_031553	Cbfa	CCAAT-binding transcription factor subunit A (NF-Y protein chain B) (NF-YB) (CAAT-box DNA binding protein subunit B).	0.79	0.138791	0
	ENSRNOG00000012791	NM_053503.1	Ajuba	ajuba LIM protein	0.78	0.352722	0.77
	ENSRNOG00000015502	NM_001106467.3	Hiatl3	hippocampus abundant transcript-like 3	0.78	0.198325	0
	ENSRNOG00000022470	XM_017591537	Odf2	outer dense fiber of sperm tails 2	0.78	0.120036	0
	ENSRNOG00000016496	NM_017097.1	Ctsc	cathepsin C	0.77	0.128741	0
	ENSRNOG00000019681	NM_021662	Dpod1	DNA polymerase delta catalytic subunit	0.77	0.210457	0.25
	ENSRNOG00000013009	NM_017025	Ldha	L-lactate dehydrogenase A chain (LDH muscle subunit)	0.77	0.494359	1.29
	ENSRNOG00000019996	NM_012716	Mot1	Monocarboxylate transporter 1	0.76	0.136016	0
	ENSRNOG00000017765	NM_001039023.1	Q498m6	neuroepithelial cell transforming 1	0.76	0.274123	0.33
	ENSRNOG00000019284	NM_001134565.1	Trak1	trafficking kinesin protein 1	0.76	0.189028	0
	ENSRNOG00000024802	NM_058209.2	Zfp37	zinc finger protein 37	0.76	0.165048	0
	ENSRNOG00000015456	NM_001108904.1	Zfp787	zinc finger protein 787	0.76	0.189217	0
	ENSRNOG00000013241	XM_003748910.4	Cyp2c24	cytochrome P450 2c24	0.75	0.452079	1.04
	ENSRNOG00000013267	NM_001305276.1	Helz2	helicase with zinc finger 2 (PPARg co-activator)	0.75	0.362393	0.77
	ENSRNOG00000028653	NM_021264.3	Rpl35a	ribosomal protein L35a	0.75	0.224647	0.33
	ENSRNOG00000024691	NM_001107585.1	Uhrf2	ubiquitin like with PHD and ring finger domains 2	0.75	0.448222	1.04
	ENSRNOG00000012882	NM_001271264.1	Ankrd27	ankyrin repeat domain 27	0.73	0.190935	0.25
	ENSRNOG00000008946	NM_024139	Chp1	Calcium-binding protein p22 (Calcium-binding protein CHP) (Calcineurin homologous protein).	0.73	0.231056	0.33
	ENSRNOG00000010264	NM_001108613.1	Slc17a9	solute carrier family 17 member 9	0.73	0.285946	0.71
	ENSRNOG00000010275	NM_001108613.1	Slc17a9	solute carrier family 17 member 9	0.73	0.278142	0.71
	ENSRNOG00000015488	XM_341908	Q6qqu1	TEF-1 zeta (Fragment).	0.73	0.227176	0.33
	ENSRNOG00000017558	NM_001109119.1	Tubb2a	tubulin, beta 2A class Iia	0.73	0.447504	1.29
	ENSRNOG00000017309	NM_001014193.2	Rsrp	arginine and serine rich protein 1	0.72	0.140088	0
	ENSRNOG00000012913	NM_199372.2	Eif4a1	eukaryotic translation initiation factor 4A, isoform 1	0.72	0.238789	0.33
	ENSRNOG00000022296	NM_001130497.1	Pnpla5	patatin-like phospholipase domain containing 5	0.72	0.921211	5.04
	ENSRNOG00000008209	NM_001013219.1	St3gal1	ST3 beta-galactoside alpha-2,3-sialyltransferase 1	0.72	0.394235	1.04
	ENSRNOG00000016091	NM_001109574.1	Tmem169	transmembrane protein 169	0.72	0.326775	0.77
	ENSRNOG00000011111	NM_001108044.2	Cipc	CLOCK-interacting pacemaker	0.71	0.439563	1.47
	ENSRNOG00000024419	NM_021853.1	Kcnt1	potassium sodium-activated channel subfamily T member 1	0.71	0.500977	1.63
	ENSRNOG00000007758	XM_008765056.2	Rdh5	retinol dehydrogenase 5	0.71	0.195263	0.33
	ENSRNOG00000025469	XM_008761864.2	Acvr1	activin A receptor type 1 (Acvr1), transcript variant X1, mRNA	0.7	0.0489251	0
	ENSRNOG00000023633	XM_236253	Rabp1	Cellular retinoic acid binding protein 1 (CRABP-I) (Retinoic acid-binding protein I, cellular)	0.7	0.21374	0.33
	ENSRNOG00000026558	NM_145878.1	Fabp5	fatty acid binding protein 5	0.7	0.280511	0.77
	ENSRNOG00000023159	NM_213557.1	Rps18	ribosomal protein S18	0.7	0.24863	0.62
	ENSRNOG00000020468	NM_001106159.2	Stard4	StAR-related lipid transfer domain containing 4	0.7	0.191768	0.33
	ENSRNOG00000003977	NM_053769	Dus1	Dual specificity protein phosphatase 1 (MAP kinase phosphatase 1) (MKP-1)	0.69	0.827818	5.04
	ENSRNOG00000020266	NM_017245	Eef2	Elongation factor 2	0.69	0.121324	0
	ENSRNOG00000027339	NM_201415.1	Rpl17	ribosomal protein L17	0.69	0.284149	0.77
	ENSRNOG00000014285	NM_001107024.1	Ssh2	slingshot protein phosphatase 2	0.69	0.205515	0.33
	ENSRNOG00000006400	NM_001012152	Tbc1d4	TBC1 domain family, member 14	0.69	0.107927	0
	ENSRNOG00000009088	NM_031614	Trxr1	Thioredoxin reductase 1, cytoplasmic (NADPH- dependent thioredoxin reductase).	0.69	0.320257	0.77
	ENSRNOG00000020351	NM_145678.1	Vps4a	vacuolar protein sorting 4a	0.69	0.348732	1.02
	ENSRNOG00000022749	NM_012839.2	Cycs	Cytochrome c, somatic	0.68	0.10873	0
	ENSRNOG00000022856	XM_226891.9	Dnah5	dynein, axonemal, heavy chain 5, transcript variant X2	0.68	0.145653	0.25
	ENSRNOG00000019213	NM_022215	Gpda	Glycerol-3-phosphate dehydrogenase [NAD+], cytoplasmic	0.68	0.317968	0.77
	ENSRNOG00000013089	NM_213626.1	Kif13b	kinesin family member 13B	0.68	0.0662395	0
	ENSRNOG00000002553	XM_344241	Q498c7	RGD1311122_predicted protein.	0.68	0.350813	1.02
	ENSRNOG00000025160	NM_001135879.1	Tmem56	transmembrane protein 56	0.68	0.202005	0.33
	ENSRNOG00000017397	NM_001012159.1	Upf3a	UPF3A, regulator of nonsense mediated mRNA decay	0.68	0.267903	0.77
	ENSRNOG00000007545	NM_199115	Angl4	Angiopoietin-related protein 4 precursor (Angiopoietin-like 4) (Hepatic fibrinogen/angiopoietin-related protein) (HFARP).	0.67	0.346227	1.04
	ENSRNOG00000028748	NM_012726.2	Atxn1	ataxin 1	0.67	0.50083	2.15
	ENSRNOG00000019834	NM_001004082	Hs90b	Heat shock protein HSP 90-beta	0.67	0.19638	0.33
	ENSRNOG00000025063	XM_017601089.1	Kdm3b	lysine demethylase 3B, transcript variant X2	0.67	0.553708	2.43
	ENSRNOG00000028259	NM_001134602.1	Mcemp1	mast cell-expressed membrane protein 1	0.67	0.138296	0.25
	ENSRNOG00000019934	NM_001014148.1	Paip2	poly(A) binding protein interacting protein 2	0.67	0.135259	0
	ENSRNOG00000002005	NM_001107619.1	Tmprss3	transmembrane protease, serine 3	0.67	0.450287	1.63
	ENSRNOG00000017330	XM_008761132.2	Gpatch4	G patch domain containing 4 (Gpatch4), transcript variant X4	0.66	0.170901	0.33
	ENSRNOG00000025769	XR_001840673.1	Loc102556093	LOC102556093	0.66	0.281438	0.770436
	ENSRNOG00000016123	NM_001108881.1	Rnf144b	ring finger protein 144B	0.66	0.425885	1.63
	ENSRNOG00000023932	NM_001105982.1	Susd4	sushi domain containing 4	0.66	0.349056	1.04
	ENSRNOG00000000301	NM_001044270.2	Tuba1b	tubulin, alpha 1B	0.66	0.237883	0.77
	ENSRNOG00000016151	NM_001108211.1	Ankrd23	ankyrin repeat domain 23	0.65	0.223452	0.71
	ENSRNOG00000014055	NM_053853	Nat1	Arylamine N-acetyltransferase 1	0.65	0.324684	1.02
	ENSRNOG00000008993	NM_133514.1	Mmp10	matrix metallopeptidase 10	0.65	0.145149	0.33
	ENSRNOG00000025700	XR_001839313.1	Msantd2	Myb/SANT DNA binding domain containing 2, transcript variant X4	0.65	0.468339	2.07
	ENSRNOG00000025185	XM_345335	Q5rjy5	Nup188_predicted protein (Fragment).	0.65	0.142383	0.33
	ENSRNOG00000025879	NM_031101.1	Rpl13	ribosomal protein L13	0.65	0.131923	0.25
	ENSRNOG00000015544	NM_001011995	Tba6	Tubulin alpha-6 chain	0.65	0.206995	0.62
	ENSRNOG00000008079	NM_001024743.1	Ugp2	UDP-glucose pyrophosphorylase 2	0.65	0.49889	2.15
	ENSRNOG00000004006	NM_012699	Mdg-1	DnaJ homolog subfamily B member 9 (Microvascular endothelial differentiation gene 1 protein)	0.64	0.289346	1.02
	ENSRNOG00000014727	XM_220229	Fahd1	Fumarylacetoacetate hydrolase domain containing protein 1	0.64	0.426102	1.63
	ENSRNOG00000010222	NM_012570	Dhe3	Glutamate dehydrogenase 1, mitochondrial precursor (Memory-related protein 2) (MRG-2).	0.64	0.281642	1.02
	ENSRNOG00000017437	XM_003752676.4	Loc100359583	hypothetical protein LOC100359583	0.64	0.240617	0.77
	ENSRNOG00000024015	NM_001191000.1	Lemd3	LEM domain containing 3	0.64	0.197519	0.62
	ENSRNOG00000019244	NM_001007002.1	Mxra8	matrix remodeling associated 8	0.64	0.233861	0.77
	ENSRNOG00000015107	XP_343327.2	All1	Myeloid/lymphoid or mixed-lineage leukemia protein 2	0.64	0.378863	1.47
	ENSRNOG00000017090	NM_001134421.1	Rgd1308706	RIKEN cDNA 4921524J17	0.64	0.257411	0.77
	ENSRNOG00000026293	NM_021835	Ap1	Transcription factor AP-1 (Activator protein 1) (AP1) (Proto-oncogene c-jun) (V-jun avian sarcoma virus 17 oncogene homolog).	0.64	0.526365	2.43
	ENSRNOG00000012443	NM_012930	Cpt2	Carnitine O-palmitoyltransferase II, mitochondrial precursor	0.63	0.346049	1.47
	ENSRNOG00000025366	XM_017593657.1	Loc108350918	endogenous retrovirus group K member 24 Gag polyprotein-like	0.63	0.400178	1.63
	ENSRNOG00000007700	NM_022614	Inhbc	Inhibin beta C chain precursor (Activin beta-C chain).	0.63	0.157585	0.33
	ENSRNOG00000020347	NM_031074.2	Nup98	Nuclear pore complex protein (Nucleoporin Nup98)	0.63	0.251519	0.77
	ENSRNOG00000021501	NM_057102.1	Slc25a	solute carrier family 25 member 5	0.63	0.258482	0.77
	ENSRNOG00000026503	XM_006223423.3	Xrra1	X-ray radiation resistance associated 1 protein	0.63	0.392209	1.63
	ENSRNOG00000017158	NM_001017374.2	Eif4g2	eukaryotic translation initiation factor 4 gamma, 2	0.62	0.27875	1.02
	ENSRNOG00000020601	NM_001108731.1	Hmg20b	high mobility group 20 B	0.62	0.494535	2.43
	ENSRNOG00000004459	XM_343224	Q8k3n9	Retinol dehydrogenase similar protein (Fragment).	0.62	0.257684	0.77
	ENSRNOG00000000165	NM_012621	F261	6-phosphofructo-2-kinase/fructose-2,6-biphosphatase 1 (6PF-2-K/Fru- 2,6-P2ASE liver isozyme)	0.61	0.319157	1.29
	ENSRNOG00000011052	XM_216152	Q5i0g4	Gars_predicted protein (Fragment).	0.61	0.209075	0.77
	ENSRNOG00000028038	NM_032062.2	Kalm	kalirin, RhoGEF kinase	0.61	0.26461	1.02
	ENSRNOG00000021033	NM_001012001.1	Lrrc2	leucine rich repeat containing 2	0.61	0.429587	2.15
	ENSRNOG00000026650	NM_031054.2	Mmp2	matrix metallopeptidase 2	0.61	0.285438	1.04
	ENSRNOG00000025099	NM_001191603.1	Palb2	partner and localizer of BRCA2	0.61	0.159586	0.33
	ENSRNOG00000010543	NM_001034150.1	Srpra	SRP receptor alpha subunit	0.61	0.221517	0.77
	ENSRNOG00000019968	NM_001128083.1	Trim8	tripartite motif-containing 8	0.61	0.0825283	0
	ENSRNOG00000012141	XM_008776325.2	Xrcc3	X-ray repair complementing defective repair in Chinese hamster cells 3	0.61	0.316153	1.29
	ENSRNOG00000014549	NM_001106409.1	Actbl2	actin, beta-like 2	0.6	0.117625	0.33
	ENSRNOG00000009505	NM_001271259.1	Cd164l2	CD164 molecule like 2	0.6	0.566534	3.11
	ENSRNOG00000020060	NM_172336	Atf5	Cyclic-AMP-dependent transcription factor ATF-5 (Activating transcription factor 5) (Transcription factor ATFx).	0.6	0.428158	2.15
	ENSRNOG00000027791	NM_022503.2	Cox7a2	cytochrome c oxidase subunit VIIa polypeptide 2	0.6	0.172086	0.71
	ENSRNOG00000018761	NM_001100662.1	Eif3c	eukaryotic translation initiation factor 3, subunit C	0.6	0.380774	2.07
	ENSRNOG00000022138	NM_024351.2	Hspa8	heat shock protein family Amember 8	0.6	0.407485	2.07
	ENSRNOG00000010496	NM_001106801.1	Med17	mediator complex subunit 17	0.6	0.199458	0.77
	ENSRNOG00000027618	NM_175765.2	Psip1	PC4 and SFRS1 interacting protein 1	0.6	0.532694	3.11
	ENSRNOG00000016987	NM_001271281.1	Pstpip2	proline-serine-threonine phosphatase-interacting protein 2	0.6	0.212729	0.77
	ENSRNOG00000007797	NM_001106631.1	Rbpj	recombination signal binding protein for immunoglobulin kappa J region	0.6	0.338721	1.47
	ENSRNOG00000018131	NM_001013913.1	Slc16a4	solute carrier family 16, member 4	0.6	0.214511	0.77
	ENSRNOG00000018649	NM_001107803.1	Slc35c2	solute carrier family 35, member C2	0.6	0.338954	1.47
	ENSRNOG00000018402	NM_001085352.1	Apoc2	Apolipoprotein C2	0.59	0.231581	0.77
	ENSRNOG00000028693	XR_590375.2	Loc100911879	cytochrome P450 2C29-like (LOC100911879), transcript variant X2, ncRNA	0.59	0.224109	0.77
	ENSRNOG00000006302	NM_012815	Gclc	glutamate-cysteine ligase, catalytic subunit	0.59	0.42213	2.15
	ENSRNOG00000025459	NM_001127659.1	Mars	Methionine-tRNA synthetase	0.59	0.197741	0.77
	ENSRNOG00000009754	NM_177928	Nampt	Nicotinamide phosphoribosyltransferase (Pre-B-cell colony-enhancing factor 1 homolog)	0.59	0.198602	0.77
	ENSRNOG00000014948	NM_138504.2	Osgin1	oxidative stress induced growth inhibitor 1	0.59	0.393051	2.07
	ENSRNOG00000027367	XM_017587667.1	Prss47	protease, serine, 47, transcript variant X2	0.59	0.295917	1.29
	ENSRNOG00000016030	NM_001114391.1	Rpl7a	ribosomal protein L7a	0.59	0.241077	1.02
	ENSRNOG00000008642	NM_001199169.1	Snx11	sorting nexin 11	0.59	0.313106	1.47
	ENSRNOG00000002878	NM_172320	Afam	Afamin precursor (Alpha-albumin)	0.58	0.0854166	0.25
	ENSRNOG00000010602	NM_021752.2	Birc2	baculoviral IAP repeat-containing 2	0.58	0.338684	1.63
	ENSRNOG00000020125	XM_001060872.6	Cd79al	Cd79a molecule-like	0.58	0.286976	1.29
	ENSRNOG00000009954	NM_001014248.1	Cacul1	CDK2-associated, cullin domain 1	0.58	0.194486	0.77
	ENSRNOG00000004601	NM_001107780.2	Hao1	hydroxyacid oxidase 1	0.58	0.253663	1.04
	ENSRNOG00000024964	XM_003750867.4	Nufip2	NUFIP2, FMR1 interacting protein 2, transcript variant X1	0.58	0.331754	1.63
	ENSRNOG00000025312	NM_001001364.1	Olr1051	olfactory receptor gene Olr1051	0.58	0.460381	2.76
	ENSRNOG00000025838	XM_341610	Loc361322	ORF4 (LOC361322)	0.58	0.338233	1.63
	ENSRNOG00000020608	NM_001011980.1	Ppan	peter pan homolog (Drosophila) (predicted)	0.58	0.213319	0.77
	ENSRNOG00000018903	NM_013005	Pik3r1	Phosphatidylinositol 3-kinase regulatory alpha subunit (PI3-kinase p85-alpha subunit)	0.58	0.266964	1.04
	ENSRNOG00000012117	NM_001009478.1	Saa4	serum amyloid A 4 (predicted)	0.58	0.305285	1.47
	ENSRNOG00000027143	XR_001844205.1	Loc108351313	uncharacterized LOC108351313, ncRNA	0.58	0.239757	1.02
	ENSRNOG00000022364	NM_199490	Dsg4	Desmoglein-4 precursor.	0.57	0.316018	1.63
	ENSRNOG00000006331	NM_134382.1	Elovl5	ELOVL family member 5, elongation of long chain fatty acids	0.57	0.368534	2.15
	ENSRNOG00000012783	NM_013089.2	Gys2	glycogen synthase 2	0.57	0.315753	1.63
	ENSRNOG00000021459	XM_002729377.5	Rgd1563231	immunoglobulin kappa-chain VK-1 (RGD1563231),	0.57	0.293607	1.47
	ENSRNOG00000007141	XM_216656	Preb	Prolactin regulatory element-binding protein (Mammalian guanine nucleotide exchange factor mSec12).	0.57	0.188982	0.77
	ENSRNOG00000022786	NM_031709.3	Rps12	ribosomal protein S12	0.57	0.21212	0.77
	ENSRNOG00000018259	NM_001109302.1	Srf	serum response factor	0.57	0.451102	2.76
	ENSRNOG00000017108	NM_019166	Sng1	Synaptogyrin-1 (p29).	0.57	0.165997	0.77
	ENSRNOG00000005272	NM_001015026.1	Tspan12	tetraspanin 12	0.57	0.357495	2.07
	ENSRNOG00000026298	NM_001107908.1	Wdtc1	WD and tetratricopeptide repeats 1	0.57	0.230225	1.02
	ENSRNOG00000028605	NM_001017374.2	Eif4g2	Eukaryotic translation initiation factor 4 gamma 2 (eIF-4-gamma 2) (eIF-4G 2) (eIF4G 2) (p97) (Novel APOBEC-1 target 1) (Translation repressor NAT1)	0.56475	0.202693	0.770436
	ENSRNOG00000018929	XM_017589297	Kif20b	kinesin family member 20B	0.564	0.331605	1.63463
	ENSRNOG00000024746	NM_001000250	Olr332	olfactory receptor 332(Olr332)	0.56325	0.193775	0.770436
	ENSRNOG00000018879	NM_001270388.1	Loc100360619	ribosomal protein L28	0.563	0.50146	3.11276
	ENSRNOG00000018481	NM_001137646	Zfp259	zinc finger protein 259	0.56275	0.270207	1.29076
	ENSRNOG00000027721	NM_001103355.1	Fbxl13	F-box and leucine-rich repeat protein 13	0.56225	0.159625	0.770436
	ENSRNOG00000023620	XR_591848	LOC103691963	uncharacterized LOC103691963	0.56225	0.23448	1.03539
	ENSRNOG00000024324	NM_133594.2	Sumo2	small ubiquitin-like modifier 2	0.5605	0.354834	2.06936
	ENSRNOG00000023417	NM_001105837.1	Eif1	eukaryotic translation initiation factor 1	0.559	0.183714	0.770436
	ENSRNOG00000027890	NM_001100822.2	Flt3	fms-related tyrosine kinase 3	0.5568	0.339265	2.06936
	ENSRNOG00000012971	NM_130409.2	Cfh	complement factor H	0.55675	0.208322	1.01634
	ENSRNOG00000028630	XM_006221376	Ksr2	kinase suppressor of ras 2	0.5565	0.157168	0.770436
	ENSRNOG00000026738	NM_019352.2	Timm23	Mitochondrial import inner membrane translocase subunit TIM23	0.55625	0.22109	1.01634
	ENSRNOG00000020844	NM_001127449.1	Actg1	actin, gamma 1	0.556	0.292058	1.46939
	ENSRNOG00000003369	NM_013003.1	Pemt	phosphatidylethanolamine N-methyltransferase	0.555	0.423505	2.76167
	ENSRNOG00000007152	NM_053328	Bhlhe40	basic helix-loop-helix family, member e40	0.5535	0.437551	2.76167
	ENSRNOG00000010186	XM_008766529	Cdv3	carnitine deficiency-associated gene expressed in ventricle 3	0.55325	0.148827	0.770436
	ENSRNOG00000014977	NM_001109875.1	Crygb	crystallin, gamma B	0.5525	0.32349	2.06936
	ENSRNOG00000025111	XM_006228804	Nfkbid	NFKB inhibitor delta	0.55225	0.352475	2.14988
	ENSRNOG00000014201	XM_006243775	Manf	mesencephalic astrocyte-derived neurotrophic factor	0.552	0.218034	1.01634
	ENSRNOG00000026140	NM_031101.1	Rpl13	ribosomal protein L13	0.55175	0.265017	1.46939
	ENSRNOG00000026497	NM_001012207	Pigc	phosphatidylinositol glycan anchor biosynthesis, class C	0.55125	0.162914	0.770436
	ENSRNOG00000017210	NM_022624	Slc22a23	solute carrier family 22, member 23	0.54875	0.264914	1.46939
	ENSRNOG00000017640	NM_024139.2	Chp1	calcineurin-like EF-hand protein 1	0.5475	0.155187	0.770436
	ENSRNOG00000027927	XM_017601907.1	Dmd	dystrophin	0.5455	0.461364	3.11276
	ENSRNOG00000019155	XM_008757919.2	Mydgf	myeloid-derived growth factor	0.545	0.218194	1.03539
	ENSRNOG00000019484	NM_053818	Slc6a9	solute carrier family 6 member 9	0.5433	0.296172	1.63463
	ENSRNOG00000007219	XM_008764969	Loc103692716	heat shock protein HSP 90-alpha	0.54275	0.128578	0.712298
	ENSRNOG00000020467	XM_006254595	Nrep	neuronal regeneration related protein	0.5425	0.55546	4.33442
	ENSRNOG00000025850	NM_001114391.1	Rpl7a	ribosomal protein L7a	0.54225	0.103281	0.325408
	ENSRNOG00000019301	XM_220066	Lipm	lipase, family member M	0.54175	0.460839	3.11276
	ENSRNOG00000016217	NM_053689	Gtpbp4	GTP binding protein 4	0.53975	0.23849	1.29076
	ENSRNOG00000027179	NM_213627.2	Zdhhc23	zinc finger, DHHC-type containing 23	0.5395	0.252525	1.46939
	ENSRNOG00000028255	NM_001107069	Usp36	ubiquitin specific peptidase 36	0.53925	0.174885	0.770436
	ENSRNOG00000028409	NM_001192012.1	Ankrd7	ankyrin repeat domain 7	0.539	0.278557	1.63463
	ENSRNOG00000011205	NM_013025	Ccl3	C-C motif chemokine ligand 3	0.538306	0.592247	5.03565
	ENSRNOG00000021181	NM_001011951	Sf3b4	splicing factor 3b, subunit 4	0.5375	0.181138	0.770436
	ENSRNOG00000027670	NM_001100671.1	Atl2	atlastin GTPase 2	0.53675	0.133545	0.770436
	ENSRNOG00000028636	NM_001012228	Xkr5	XK related 5	0.536	0.333462	2.14988
	ENSRNOG00000022066	NM_001108797	Fam117b	family with sequence similarity 117, member B	0.53525	0.242438	1.29076
	ENSRNOG00000025792	XM_006246913	Crk	CRK proto-oncogene, adaptor protein	0.5345	0.102468	0.615199
	ENSRNOG00000012142	XM_017589028	Glyat	glycine-N-acyltransferase	0.53425	0.26237	1.46939
	ENSRNOG00000020194	XM_006245407	Hes6	hes family bHLH transcription factor 6	0.5335	0.555332	5.03565
	ENSRNOG00000004838	NM_001130561.2	Nudcd1	NudC domain containing 1	0.533	0.212077	1.03539
	ENSRNOG00000027593	NM_001101011.2	Ndufv3	NADH:ubiquinone oxidoreductase subunit V3	0.531	0.191991	1.01634
	ENSRNOG00000009028	XM_006240899	Rnf126	ring finger protein 126	0.52975	0.276128	1.63463
	ENSRNOG00000017884	XM_006235866.3	Dnajb6	DnaJ heat shock protein family member B6	0.52925	0.104551	0.615199
	ENSRNOG00000018299	XP_225875.3	Oc-2	One cut domain family member 2 (ONECUT-2) transcription factor	0.529	0.147829	0.770436
	ENSRNOG00000010543	NM_001034150.1	Srpra	SRP receptor alpha subunit	0.52875	0.20385	0.77
	ENSRNOG00000010558	NM_172243	Ppif	peptidylprolyl isomerase F	0.52825	0.489689	3.68929
	ENSRNOG00000026724	NM_001191719.2	Jmjd1c	jumonji domain containing 1C	0.5275	0.177408	1.01634
	ENSRNOG00000019682	NM_145781	Timm13	translocase of inner mitochondrial membrane 13	0.5275	0.118472	0.712298
	ENSRNOG00000028720	NM_031502.1	Amy2a3	amylase 2a3	0.52725	0.205983	1.03539
	ENSRNOG00000027088	NM_001106006	Ube2k	ubiquitin-conjugating enzyme E2K	0.527	0.237355	1.46939
	ENSRNOG00000017923	NM_017275.1	Pnck	pregnancy upregulated non-ubiquitously expressed CaM kinase	0.52625	0.245526	1.46939
	ENSRNOG00000007240	NM_001079699	Rrs1	ribosome biogenesis regulator homolog	0.526	0.198741	1.03539
	ENSRNOG00000025593	NM_001007265.1	Os9	OS9, endoplasmic reticulum lectin	0.525	0.429328	3.11276
	ENSRNOG00000027117	NM_031709.3	Rps12	40S ribosomal protein S12	0.524	0.285058	1.63463
	ENSRNOG00000009458	NM_001029900.1	Mrpl12	mitochondrial ribosomal protein L12	0.52375	0.225671	1.29076
	ENSRNOG00000027768	NM_031099.1	Rpl5	ribosomal protein L5	0.5215	0.19345	1.03539
	ENSRNOG00000008953	NM_001135174.1	Tomm7	translocase of outer mitochondrial membrane 7	0.5215	0.128277	0.770436
	ENSRNOG00000024731	NM_053817.2	Nrxn3	neurexin 3	0.5205	0.265804	1.63463
	ENSRNOG00000016411	NM_031709	Rps12	ribosomal protein S12	0.51725	0.348662	2.42778
	ENSRNOG00000009709	XM_003752351.4	Loc100909755	40S ribosomal protein S27	0.516528	0.277745	1.63463
	ENSRNOG00000014914	NM_001008527.1	Aox3	aldehyde oxidase 3	0.5165	0.258934	1.63463
	ENSRNOG00000010117	NM_001047087	Eif3a	eukaryotic translation initiation factor 3, subunit A	0.51475	0.0350464	0.249304
	ENSRNOG00000009275	NM_017063	Kpnb1	karyopherin subunit beta 1	0.5145	0.178821	1.01634
	ENSRNOG00000025514	XM_008775618	Zfp335	zinc finger protein 335	0.5145	0.455015	3.68929
	ENSRNOG00000013570	NM_001134520	Rad54l2	RAD54-like 2	0.51375	0.168312	1.01634
	ENSRNOG00000006458	NM_175761.2	Hsp90aa1	heat shock protein 90 alpha family class A member 1	0.51275	0.167711	1.01634
	ENSRNOG00000027696	XM_017594543.1	Catsperb	cation channel sperm associated auxiliary subunit beta	0.512	0.162002	1.01634
	ENSRNOG00000010728	NM_001109307	Stradb	STE20-related kinase adaptor beta	0.5115	0.422618	3.11276
	ENSRNOG00000024752	NM_172222.2	C2	complement component 2	0.51125	0.0645362	0.325408
	ENSRNOG00000021471	XM_008775358.2	Loc690813	Ig kappa chain V-IV region-like	0.51	0.125897	0.770436
	ENSRNOG00000023443	NM_053867.1	Tpt1	tumor protein, translationally-controlled 1	0.5095	0.0803679	0.615199
	ENSRNOG00000016820	XR_001843647	LOC108350959	uncharacterized LOC108350959	0.5095	0.302585	2.14988
	ENSRNOG00000027644	XM_006221078.1	Krtap14l	keratin associated protein 14 like	0.50925	0.132445	0.770436
	ENSRNOG00000016893	NM_001305261.1	Gbp4	guanylate binding protein 4	0.509	0.119825	0.770436
	ENSRNOG00000022392	NM_053612	Hspb8	heat shock protein family B member 8	0.509	0.392971	3.11276
	ENSRNOG00000015236	NM_031668	Mybbp1a	MYB binding protein 1a	0.509	0.335773	2.42778
	ENSRNOG00000024582	NM_022539.1	Metap2	methionyl aminopeptidase 2	0.5065	0.345808	2.42778
	ENSRNOG00000025118	NM_031570	Rps7	ribosomal protein S7	0.50625	0.138353	0.770436
	ENSRNOG00000008047	XM_017594048	Khk	ketohexokinase	0.50575	0.41394	3.11276
	ENSRNOG00000010892	NM_001047099	Ythdf2	YTH N(6)-methyladenosine RNA binding protein 2	0.50525	0.327101	2.42778
	ENSRNOG00000022383	XM_017604686	LOC108352618	endogenous retrovirus group K member,113 Gag polyprotein-like (LOC108352618), transcript variant X2,	0.5045	0.314012	2.14988
	ENSRNOG00000023463	XM_008768727	Parp9	poly (ADP-ribose) polymerase family, member 9	0.50375	0.16936	1.01634
	ENSRNOG00000012201	NM_001108625	Prss37	protease, serine, 37	0.502825	0.489576	4.33442
	ENSRNOG00000004992	NM_031090	Rab1a	RAB1A, member RAS oncogene family	0.50225	0.140398	0.770436
	ENSRNOG00000020497	XM_017589426	Plekha1	pleckstrin homology domain containing A1	0.501	0.158164	1.01634
	ENSRNOG00000004786	XM_008765180	Cyp4f1	cytochrome P450, family 4, subfamily f, polypeptide 1	0.4985	0.118137	0.770436
	ENSRNOG00000028273	XM_006228267	Tmem150b	transmembrane protein 150B	0.498	0.393708	3.11276
	ENSRNOG00000020315	NM_001107716	Taf13	TATA-box binding protein associated factor 13	0.497575	0.0325935	0.325408
	ENSRNOG00000023122	XM_006226144	Apol11a	apolipoprotein L 11a	0.4975	0.46998	4.33442
	ENSRNOG00000022879	NM_001033684.1	Cct6a	chaperonin containing TCP1 subunit 6A	0.4965	0.205675	1.46939
	ENSRNOG00000024025	NM_001033068	Edc4	enhancer of mRNA decapping 4	0.496075	0.111442	0.770436
	ENSRNOG00000022676	NM_001106220.1	Nlrp4a	NLR family, pyrin domain containing 4A	0.496	0.183414	1.29076
	ENSRNOG00000016344	NM_001134577.1	Slc39a1	solute carrier family 39 member 1	0.49525	0.10092	0.770436
	ENSRNOG00000007822	XM_008763231	Vgll4	vestigial-like family member 4	0.495	0.17119	1.03539
	ENSRNOG00000026567	NM_001136162	Ttc13	tetratricopeptide repeat domain 13	0.4935	0.187681	1.29076
	ENSRNOG00000022440	NM_012839.2	Cycs	cytochrome c, somatic	0.49325	0.23184	1.63463
	ENSRNOG00000003228	XM_017602126	Mid1ip1	MID1 interacting protein 1	0.49325	0.548257	5.89483
	ENSRNOG00000019601	NM_017347.2	Mapk3	mitogen activated protein kinase 3	0.493	0.238921	1.63463
	ENSRNOG00000028544	NM_001105905.1	Dppa1	developmental pluripotency associated 1	0.492714	0.338655	2.76167
	ENSRNOG00000011552	XM_006255674	Mon1b	MON1 homolog B, secretory trafficking associated	0.49225	0.20375	1.46939
	ENSRNOG00000012950	XM_017594419	Efr3b	EFR3 homolog B	0.492	0.241785	1.63463
	ENSRNOG00000024910	XM_008760715.1	Loc100909922	olfactory receptor 8D1-like	0.491375	0.0928098	0.770436
	ENSRNOG00000028744	NM_053676	Mtnr1a	melatonin receptor 1A	0.49125	0.133145	0.770436
	ENSRNOG00000024955	XM_017594827	Scyl2	SCY1 like pseudokinase 2	0.49125	0.117911	0.770436
	ENSRNOG00000020928	NM_134369	Cyp2a1	Cytochrome P450 2A1 (CYPIIA1) (Testosterone 7-alpha-hydroxylase) (P450-UT-F).	0.49075	0.115402	0
	ENSRNOG00000011289	NM_001013978	Map3k13	eukaryotic translation initiation factor 4G I	0.48975	0.410368	3.68929
	ENSRNOG00000022707	NM_001109514	Pmp2	peripheral myelin protein 2	0.48965	0.102744	0.770436
	ENSRNOG00000026455	NM_001191885	Gpd1l	glycerol-3-phosphate dehydrogenase 1-like	0.4895	0.12246	0.770436
	ENSRNOG00000021209	NM_001109571	Polr3gl	RNA polymerase III subunit G like	0.4895	0.120337	0.770436
	ENSRNOG00000026800	XR_359564	LOC102555010	uncharacterized LOC102555010, transcript variant X1, ncRNA	0.4891	0.302211	2.42778
	ENSRNOG00000019312	XM_008759985.2	Tspan4	tetraspanin 4	0.48775	0.230315	1.63463
	ENSRNOG00000022650	NM_001270388.1	Loc100360619	ribosomal protein L28-like	0.4875	0.111829	0.770436
	ENSRNOG00000004786	XM_008765180	Cyp4f1	cytochrome P450, family 4, subfamily f, polypeptide 1	0.48725	0.166616	1.03539
	ENSRNOG00000019130	NM_001109422.1	Bcl3	BCL3, transcription coactivator	0.487225	0.19954	1.46939
	ENSRNOG00000006523	XM_006239641	Atl2	atlastin GTPase 2	0.48675	0.111679	0.770436
	ENSRNOG00000010897	XM_017591866	Nek6	NIMA-related kinase 6	0.4865	0.213787	1.46939
	ENSRNOG00000025970	XM_008758061.2	Loc102551819	U3 small nucleolar RNA-associated protein 14 homolog B-like	0.4865	0.250627	2.06936
	ENSRNOG00000017891	NM_134380.1	Ust5r	integral membrane transport protein UST5r	0.486425	0.295259	2.14988
	ENSRNOG00000020753	NM_080897	Bnip1	BCL2/adenovirus E1B interacting protein 1	0.48625	0.194795	1.46939
	ENSRNOG00000003620	NM_053433	Fmo3	flavin containing monooxygenase 3	0.48625	0.407361	3.68929
	ENSRNOG00000010237	XM_006238904	Map7d1	MAP7 domain containing 1	0.48625	0.0459302	0.325408
	ENSRNOG00000003597	NM_001007004	Tuba4a	tubulin, alpha 4A	0.48625	0.300969	2.42778
	ENSRNOG00000014564	NM_001014150	Yipf5	Yip1 domain family, member 5	0.48625	0.220314	1.63463
	ENSRNOG00000014478	XM_006252301	Fndc3a	fibronectin type III domain containing 3a	0.48575	0.250548	2.06936
	ENSRNOG00000022529	NM_022624.1	Slc22a23	solute carrier family 22, member 23	0.48575	0.338122	2.76167
	ENSRNOG00000020653	NM_017192	S1pr2	sphingosine-1-phosphate receptor 2	0.48475	0.177817	1.29076
	ENSRNOG00000014310	XM_006252524	Tmtc4	transmembrane and tetratricopeptide repeat containing 4	0.4845	0.323867	2.76167
	ENSRNOG00000019598	NM_001287114	Vegfa	vascular endothelial growth factor A	0.48425	0.0750661	0.712298
	ENSRNOG00000022912	XM_008763016.2	Loc1036906	uncharacterized LOC1036906	0.483861	0.203544	1.46939
	ENSRNOG00000009992	NM_138708	Rabggtb	Rab geranylgeranyltransferase, beta subunit	0.4835	0.359708	3.11276
	ENSRNOG00000015747	NM_012597	Liph	lipase, hepatic	0.48325	0.0703959	0.712298
	ENSRNOG00000005041	XM_008764943	Crip2	cysteine-rich protein 2	0.483	0.0824176	0.770436
	ENSRNOG00000028493	NM_001107175	Ppp1r15b	protein phosphatase 1, regulatory subunit 15B	0.48275	0.205068	1.46939
	ENSRNOG00000028144	NM_022504.1	Rpl36	ribosomal protein L36	0.48275	0.215808	1.63463
	ENSRNOG00000006139	NM_001012151	Stx18	syntaxin 18	0.48275	0.341914	2.76167
	ENSRNOG00000020744	XM_006232774	Adar	adenosine deaminase, RNA-specific	0.4825	0.232813	1.63463
	ENSRNOG00000009773	XM_008766293	Elovl4	ELOVL fatty acid elongase 4	0.48225	0.282728	2.14988
	ENSRNOG00000015226	NM_001106452	Man1a2	mannosidase, alpha, class 1A, member 2	0.48225	0.238265	2.06936
	ENSRNOG00000012073	XM_006243724	Abhd14b	abhydrolase domain containing 14b	0.48125	0.28833	2.14988
	ENSRNOG00000010124	NM_001108552	Trim2	tripartite motif-containing 2	0.4805	0.32552	2.76167
	ENSRNOG00000011384	NM_053757	Aimp1	aminoacyl tRNA synthetase complex-interacting multifunctional protein 1	0.48	0.360142	3.11276
	ENSRNOG00000008937	NM_017148	Csrp1	cysteine and glycine-rich protein 1	0.47975	0.331789	2.76167
	ENSRNOG00000007029	XM_006238099	Dnaja1	DnaJ heat shock protein family member A1	0.47925	0.202279	1.46939
	ENSRNOG00000020393	XM_006229883	Rhog	ras homolog family member G	0.4785	0.21618	1.63463
	ENSRNOG00000027347	XM_017595500.1	Rpl29	ribosomal protein L29	0.4785	0.218236	1.63463
	ENSRNOG00000022396	XM_008769901.2	Loc103693700	60S ribosomal protein L36a-like	0.478	0.135277	1.01634
	ENSRNOG00000003463	NM_001276707	Srebf1	sterol regulatory element binding transcription factor 1	0.47725	0.427053	4.33442
	ENSRNOG00000028549	NM_001009180.2	Capza2	capping actin protein of muscle Z-line subunit alpha 2	0.4765	0.153999	1.03539
	ENSRNOG00000007128	XR_352612	Nop56	NOP56 ribonucleoprotein	0.476	0.14103	1.01634
	ENSRNOG00000017180	XM_006253967	Slc17a2	solute carrier family 17, member 2	0.47575	0.117253	0.770436
	ENSRNOG00000028068	NM_001044270	Tuba1b	tubulin, alpha 1B	0.47575	0.223737	1.63463
	ENSRNOG00000021233	NM_001107774	Itpa	inosine triphosphatase	0.4745	0.224039	1.63463
	ENSRNOG00000018220	XM_017591073	Pde4dip	phosphodiesterase 4D interacting protein	0.474361	0.164104	1.29076
	ENSRNOG00000016168	NM_001010970.1	Amy1a	amylase 1, salivary	0.47425	0.256416	2.14988
	ENSRNOG00000007036	NM_012775	Tgfbr1	transforming growth factor, beta receptor 1	0.47425	0.19334	1.46939
	ENSRNOG00000024857	XR_001845856	LOC108353726	uncharacterized LOC108353726	0.47425	0.436818	4.33442
	ENSRNOG00000024496	NM_001009717.1	Lrg1	leucine-rich alpha-2-glycoprotein	0.47275	0.121755	1.01634
	ENSRNOG00000026982	NM_001135566	Loc691921	hypothetical protein LOC691921	0.4725	0.264062	2.14988
	ENSRNOG00000006545	NM_022616	Sept7	septin 7	0.4715	0.289402	2.42778
	ENSRNOG00000004315	XP_578667.1	Rodh ii	Retinol dehydrogenase type II	0.47075	0.198194	1.63463
	ENSRNOG00000026959	XM_006256899.3	Ctps2	CTP synthase 2	0.4705	0.297275	2.42778
	ENSRNOG00000025452	NM_001013928	LOC297756	ribosomal protein S8-like	0.47	0.161611	1.29076
	ENSRNOG00000028474	NM_001044270	Tuba1b	tubulin, alpha 1B	0.47	0.282405	2.42778
	ENSRNOG00000013908	NM_001107792	Bpifa5	BPI fold containing family A, member 5	0.46925	0.15791	1.29076
	ENSRNOG00000009068	NM_001012206	Phlda3	pleckstrin homology-like domain, family A, member 3	0.4685	0.460649	5.03565
	ENSRNOG00000013963	NM_001008725	Il6st	interleukin 6 signal transducer	0.46825	0.116365	0.770436
	ENSRNOG00000011987	NM_181475	Cd2ap	CD2-associated protein	0.468	0.0921665	0.770436
	ENSRNOG00000005328	NM_001034012	Adamtsl4	ADAMTS-like 4	0.46775	0.191957	1.46939
	ENSRNOG00000013441	XM_006252096	Gnrh1	gonadotropin releasing hormone 1	0.4675	0.309553	2.76167
	ENSRNOG00000008250	NM_053287.1	B4galt1	beta-1,4-galactosyltransferase 1	0.4665	0.237225	2.06936
	ENSRNOG00000018848	NM_001106867	Eif1b	eukaryotic translation initiation factor 1B	0.46625	0.213951	1.63463
	ENSRNOG00000027187	NM_001143858.1	Dock1	dedicator of cyto-kinesis 1	0.465	0.0697137	0.770436
	ENSRNOG00000020871	NM_001170336	Ltbp4	latent transforming growth factor beta binding protein 4	0.46475	0.114483	1.01634
	ENSRNOG00000014610	XM_006229409	Anpep	alanyl aminopeptidase, membrane	0.46425	0.0602184	0.712298
	ENSRNOG00000020293	XM_017589667	Chrna10	cholinergic receptor nicotinic alpha 10 subunit	0.464	0.159426	1.29076
	ENSRNOG00000013788	NM_001305435.1	Pgd	phosphogluconate dehydrogenase	0.464	0.316926	2.76167
	ENSRNOG00000017967	NM_001108420	Asb13	ankyrin repeat and SOCS box-containing 13	0.463925	0.150269	1.29076
	ENSRNOG00000019014	XM_017600930	Ndst1	N-deacetylase and N-sulfotransferase 1	0.46325	0.182178	1.46939
	ENSRNOG00000026191	XM_017593657.1	Loc108350918	endogenous retrovirus group K member 24 Gag polyprotein-like	0.4625	0.22899	2.06936
	ENSRNOG00000025432	NM_001270417.1	Wac	WW domain containing adaptor with coiled-coil	0.4625	0.252138	2.14988
	ENSRNOG00000028193	NM_001001099.1	Olr1528	olfactory receptor 1528	0.462	0.305067	2.76167
	ENSRNOG00000023558	NM_001044270.2	Tuba1b	tubulin, alpha 1B	0.46125	0.185575	1.46939
	ENSRNOG00000023116	NM_001135899	Agmo	alkylglycerol monooxygenase	0.46025	0.186921	1.63463
	ENSRNOG00000002985	NM_138922.1	Nos1ap	nitric oxide synthase 1 adaptor protein	0.46025	0.141832	1.03539
	ENSRNOG00000019634	NM_001108808	Eif4e2	eukaryotic translation initiation factor 4E family member 2	0.45975	0.170252	1.46939
	ENSRNOG00000027797	NM_001034126	Nit2	nitrilase family, member 2	0.45975	0.208722	1.63463
	ENSRNOG00000012683	NM_001100736	Abhd17c	abhydrolase domain containing 17C	0.459	0.363464	3.68929
	ENSRNOG00000012180	NM_022692.1	Rab5a	RAB5A, member RAS oncogene family	0.4585	0.234237	2.14988
	ENSRNOG00000018168	NM_001009601	Klc4	kinesin light chain 4	0.458	0.349847	3.11276
	ENSRNOG00000020400	NM_001017507	Mef2b	myocyte enhancer factor 2B	0.458	0.44179	5.03565
	ENSRNOG00000000096	NM_031712	Pdzk1	PDZ domain containing 1	0.458	0.195327	1.63463
	ENSRNOG00000026684	NM_031109.2	Rps10	ribosomal protein S10	0.45775	0.16682	1.46939
	ENSRNOG00000000221	NM_212524	Abhd5	Abhydrolase domain containing protein 5 .	0.4575	0.475985	0
	ENSRNOG00000004505	XM_006240850	Nfic	nuclear factor I/C	0.4575	0.260744	2.42778
	ENSRNOG00000021270	NM_001107779	Trmt6	tRNA methyltransferase 6	0.457425	0.273133	2.42778
	ENSRNOG00000023830	NM_138539	Dnase2	deoxyribonuclease 2, lysosomal	0.45675	0.150429	1.29076
	ENSRNOG00000021392	XM_006239584	Noc2l	NOC2-like nucleolar associated transcriptional repressor	0.4565	0.217339	2.06936
	ENSRNOG00000018453	NM_001191785	Nop2	NOP2 nucleolar protein	0.45625	0.269575	2.42778
	ENSRNOG00000025873	NM_139099	Atp5f1e	ATP synthase F1 subunit epsilon	0.456	0.104808	1.01634
	ENSRNOG00000027324	XM_003749568	LOC100909998	zinc finger protein 2-like	0.456	0.418589	4.33442
	ENSRNOG00000015573	NM_031023	Ctbs	chitobiase	0.4555	0.0897422	0.770436
	ENSRNOG00000007948	XM_006251188	Nf2	neurofibromin 2	0.4555	0.129947	1.03539
	ENSRNOG00000008763	NM_001107933.1	Tbc1d2	TBC1 domain family, member 2	0.4549	0.133611	1.03539
	ENSRNOG00000024977	NM_001303144.1	Safb2	KIAA0138 gene product	0.45475	0.118382	1.01634
	ENSRNOG00000027778	XM_006224501.3	Cwc22	CWC22 homolog, spliceosome-associated protein	0.45375	0.215812	2.06936
	ENSRNOG00000012613	XM_008769547	F13b	coagulation factor XIII B chain	0.4535	0.180508	1.63463
	ENSRNOG00000009378	NM_022510	Rpl4	ribosomal protein L4	0.4535	0.175671	1.46939
	ENSRNOG00000023660	NM_001100862.1	Fam13a	family with sequence similarity 13, member A	0.45325	0.185394	1.63463
	ENSRNOG00000021830	NM_001001037.1	Olr250	olfactory receptor 250	0.4525	0.0900907	0.770436
	ENSRNOG00000025383	NM_001004072	Pdha1	pyruvate dehydrogenase alpha 1	0.4525	0.370134	3.68929
	ENSRNOG00000020952	XM_017591315	Cgn	cingulin	0.45225	0.248887	2.14988
	ENSRNOG00000017553	NM_001007709	Mief1	mitochondrial elongation factor 1	0.451306	0.1685	1.46939
	ENSRNOG00000013031	NM_001107845.1	Gsap	gamma-secretase activating protein	0.451	0.287737	2.76167
	ENSRNOG00000023433	NM_019185	Gata6	GATA binding protein 6	0.451	0.246789	2.14988
	ENSRNOG00000006655	NM_021757	Plrg1	pleiotropic regulator 1	0.45	0.0821706	0.770436
	ENSRNOG00000025621	NM_131903	Sult2a6	sulfotransferase family 2A, dehydroepiandrosterone -preferring, member 6	0.4495	0.172028	1.46939
	ENSRNOG00000015212	NM_001004257	Hspa14	heat shock protein family A, member 14	0.449	0.323226	3.11276
	ENSRNOG00000025944	NM_133580.1	Rab26	RAB26, member RAS oncogene family	0.449	0.12573	1.03539
	ENSRNOG00000012954	NM_001109249	Eefsec	eukaryotic elongation factor, selenocysteine-tRNA-specific	0.448929	0.286846	2.76167
	ENSRNOG00000020928	NM_134369	Cyp2a1	Cytochrome P450 2A1 (CYPIIA1) (Testosterone 7-alpha-hydroxylase) (P450-UT-F).	0.44775	0.353475	0
	ENSRNOG00000027391	NM_001000368.1	Olr754	olfactory receptor 754	0.447375	0.270802	2.42778
	ENSRNOG00000026910	XM_008763986	Gjb4	gap junction protein, beta 4	0.44675	0.278991	2.76167
	ENSRNOG00000002837	NM_001009541.1	Ier2	immediate early response 2	0.44675	0.260134	2.42778
	ENSRNOG00000016078	NM_001107378.1	Zfp608	zinc finger protein 608	0.4465	0.190937	1.63463
	ENSRNOG00000025191	NM_001106290.1	Rpl27a	ribosomal protein L27a	0.446	0.20012	2.06936
	ENSRNOG00000019929	NM_001170347.1	Pcnx1	pecanex homolog 1	0.445	0.25119	2.42778
	ENSRNOG00000028674	XM_006233626	Fbxw5	F-box and WD repeat domain containing 5	0.444125	0.183616	1.63463
	ENSRNOG00000025905	NM_022506.3	Rpl31	ribosomal protein L31	0.444	0.335489	3.68929
	ENSRNOG00000021164	NM_138911	Stip1	stress-induced phosphoprotein 1	0.444	0.199631	2.06936
	ENSRNOG00000021395	XR_600291	Loc100363452	ribosomal protein S8-like	0.44275	0.235332	2.14988
	ENSRNOG00000015004	XM_006225219	Fsbp	fibrinogen silencer binding protein	0.442031	0.288993	2.76167
	ENSRNOG00000018662	NM_012816	Amacr	alpha-methylacyl-CoA racemase	0.442	0.174341	1.63463
	ENSRNOG00000011382	XM_006254589	Wdr33	WD repeat domain 33	0.441825	0.210483	2.06936
	ENSRNOG00000023896	NM_053883	Dusp6	dual specificity phosphatase 6	0.4415	0.233377	2.14988
	ENSRNOG00000016337	NM_012697	Slc22a1	solute carrier family 22 member 1	0.4415	0.162904	1.46939
	ENSRNOG00000028620	NM_030989.3	Tp53	tumor protein p53	0.440389	0.225868	2.14988
	ENSRNOG00000000513	XM_017601781	Mapk14	mitogen activated protein kinase 14	0.44025	0.14958	1.46939
	ENSRNOG00000011026	NM_001012470	Irf2bpl	interferon regulatory factor 2 binding protein-like	0.44	0.0958853	1.01634
	ENSRNOG00000024559	NM_017150.1	Rpl29	ribosomal protein L29	0.44	0.26113	2.42778
	ENSRNOG00000026931	NM_001107584.1	Ranbp6	RAN binding protein 6	0.43975	0.357722	3.68929
	ENSRNOG00000014946	NM_001009688.1	Thumpd1	THUMP domain containing 1	0.43975	0.173021	1.63463
	ENSRNOG00000018236	NM_020091	Cym	chymosin	0.4395	0.226643	2.14988
	ENSRNOG00000022402	NM_030830	Luzp1	leucine zipper protein 1	0.4395	0.311639	3.11276
	ENSRNOG00000018212	NM_001006983	Abhd17a	abhydrolase domain containing 17A	0.43925	0.13415	1.29076
	ENSRNOG00000007060	XM_006238360	Plin2	perilipin 2	0.43875	0.36142	4.33442
	ENSRNOG00000024990	NM_001109200	Ppp1r1c	protein phosphatase 1, regulatory subunit 1C	0.438722	0.299337	3.11276
	ENSRNOG00000014367	NM_001107857	Ephb6	Eph receptor B6	0.43855	0.277938	2.76167
	ENSRNOG00000000221	NM_212524	Abhd5	Abhydrolase domain containing protein 5 (Lipid droplet-binding protein CGI-58).	0.4385	0.151997	0
	ENSRNOG00000020595	NM_031110	Rps11	ribosomal protein S11	0.4385	0.12133	1.29076
	ENSRNOG00000020377	XM_006252002	Cideb	cell death-inducing DFFA-like effector b	0.43825	0.11931	1.03539
	ENSRNOG00000016078	NM_001107378.1	Zfp608	zinc finger protein 608	0.438	0.0539382	0.770436
	ENSRNOG00000005300	NM_001127449.1	Actg1	actin, gamma 1	0.43775	0.291275	3.11276
	ENSRNOG00000006338	NM_001107892	Lrp6	LDL receptor related protein 6	0.43775	0.0888871	1.01634
	ENSRNOG00000024441	NM_001114391	Rpl7a	ribosomal protein L7a	0.43775	0.308846	3.11276
	ENSRNOG00000003255	XM_003754773.4	Loc100911832	retrotransposon gag domain-containing protein 4-like	0.4375	0.369528	4.33442
	ENSRNOG00000021725	NM_001105934	Unc119b	unc-119 lipid binding chaperone B	0.437	0.151884	1.46939
	ENSRNOG00000020171	NM_001014223.2	Dnase1l1	deoxyribonuclease 1 like 1	0.43635	0.192858	2.06936
	ENSRNOG00000026974	NM_001014156	Dbndd1	dysbindin domain containing 1	0.436	0.337731	3.68929
	ENSRNOG00000027688	XM_343965.6	Gjd3	gap junction protein, delta 3	0.436	0.255764	2.42778
	ENSRNOG00000027338	NM_001108742.1	Slc41a2	solute carrier family 41, member 2	0.4355	0.221697	2.14988
	ENSRNOG00000027951	XM_003752919.4	Rps28	40S ribosomal protein S28	0.43475	0.206947	2.14988
	ENSRNOG00000019858	NM_001009690	Rom1	retinal outer segment membrane protein 1	0.4345	0.110165	1.03539
	ENSRNOG00000025948	XM_006249920	Rgd1311892	similar to hypothetical protein FLJ10901	0.4345	0.111608	1.03539
	ENSRNOG00000027092	NM_053982.1	Rps15a	ribosomal protein S15a	0.43375	0.191089	2.06936
	ENSRNOG00000019442	XM_006228997	Josd2	Josephin domain containing 2	0.43355	0.287498	3.11276
	ENSRNOG00000024034	XM_008766360.2	Dmxl2	Dmx-like 2	0.433	0.342324	3.68929
	ENSRNOG00000023853	NM_001109202.1	Tcp11l1	t-complex 11 like 1	0.432917	0.161384	1.63463
	ENSRNOG00000008577	XM_008768421	Fbf1	Fas binding factor 1	0.4325	0.198018	2.06936
	ENSRNOG00000017557	XM_006245500	Loc100362216	hypothetical protein LOC100362216	0.43225	0.330023	3.68929
	ENSRNOG00000010636	NM_001106674	Coa7	cytochrome c oxidase assembly factor 7	0.432125	0.269979	2.76167
	ENSRNOG00000027210	XR_001843836.1	Loc102547866	Ig heavy chain V region 441-like	0.432	0.167505	1.63463
	ENSRNOG00000015026	XM_017591126	Arhgef11	Rho guanine nucleotide exchange factor 11	0.432	0.367823	4.33442
	ENSRNOG00000022107	XM_008772698	Rt1-m6-1	RT1 class I, locus M6, gene 1	0.43175	0.225661	2.42778
	ENSRNOG00000024657	XM_006249791	Mfsd4	major facilitator superfamily domain containing 4	0.431	0.161011	1.63463
	ENSRNOG00000021327	NM_001107615.1	Brpf3	bromodomain and PHD finger containing, 3	0.43	0.199691	2.14988
	ENSRNOG00000025581	XM_003749146	Vwa2	von Willebrand factor A domain containing 2	0.429775	0.19159	2.06936
	ENSRNOG00000028434	NM_022506.3	Rpl31	ribosomal protein L31	0.42925	0.242646	2.42778
	ENSRNOG00000027124	NM_053729	Tdg	thymine-DNA glycosylase	0.42925	0.190036	2.06936
	ENSRNOG00000006778	XM_006240758	Mmp19	matrix metallopeptidase 19	0.42915	0.0895447	1.01634
	ENSRNOG00000025231	NM_001195616	Lrrc29	leucine rich repeat containing 29	0.4285	0.229624	2.42778
	ENSRNOG00000010178	NM_053899	Cgrrf1	cell growth regulator with ring finger domain 1	0.427917	0.185524	2.06936
	ENSRNOG00000019352	XM_006246669	Emc6	ER membrane protein complex subunit 6	0.42775	0.0877777	1.01634
	ENSRNOG00000015079	NM_001012104	Ddost	dolichyl-diphosphooligosaccharide--protein glycosyltransferase non-catalytic subunit	0.4275	0.260999	2.76167
	ENSRNOG00000019372	NM_012744	Pc	pyruvate carboxylase	0.4275	0.159697	1.63463
	ENSRNOG00000026926	XM_008762649.2	Gsap	gamma-secretase activating protein	0.427	0.220631	2.42778
	ENSRNOG00000015528	NM_001277278	Pja2	praja ring finger ubiquitin ligase 2	0.42675	0.139474	1.46939
	ENSRNOG00000000604	NM_053447	Hdac2	histone deacetylase 2	0.42625	0.27704	3.11276
	ENSRNOG00000027167	NM_001270561.1	Eloc	elongin C	0.42575	0.138736	1.46939
	ENSRNOG00000027114	NM_001173371.1	Zfp609	zinc finger protein 609	0.4255	0.188899	2.06936
	ENSRNOG00000026754	XM_006230046	Usp47	ubiquitin specific peptidase 47	0.42525	0.148852	1.63463
	ENSRNOG00000016883	NM_001107595	Entpd7	ectonucleoside triphosphate diphosphohydrolase 7	0.425	0.212187	2.14988
	ENSRNOG00000018506	NM_001001001	Olr46	olfactory receptor 46	0.4245	0.155723	1.63463
	ENSRNOG00000018059	NM_053384	Ihh	Indian hedgehog	0.424438	0.219943	2.42778
	ENSRNOG00000027712	XM_006246873.2	Rpl10a	ribosomal protein L10a	0.42425	0.0734319	1.01634
	ENSRNOG00000021004	NM_001106261.2	Rasip1	Ras interacting protein 1	0.4239	0.168388	0.8
	ENSRNOG00000004860	NM_013194	Myh9l1	myosin, heavy chain 9, non-muscle-like 1	0.4235	0.202007	2.14988
	ENSRNOG00000000165	NM_012621	F261	6-phosphofructo-2-kinase/fructose-2,6-biphosphatase 1 (6PF-2-K/Fru- 2,6-P2ASE liver isozyme)	0.42325	0.0878232	1.29
	ENSRNOG00000025620	NM_017142.1	Adcy8	adenylate cyclase 8	0.42225	0.437615	5.89483
	ENSRNOG00000007927	NM_001024276	Mettl7b	methyltransferase like 7B	0.42225	0.212544	2.42778
	ENSRNOG00000025923	XM_017599510	Loc103693776	zinc finger MIZ domain-containing protein 2	0.42225	0.0842472	1.01634
	ENSRNOG00000014900	NM_013086	Crem	cAMP responsive element modulator.	0.42175	0.217531	0.33
	ENSRNOG00000027036	NM_001309455.1	Osbpl8	oxysterol binding protein-like 8	0.42175	0.102197	1.03539
	ENSRNOG00000027529	NM_053875.1	Exoc4	exocyst complex component 4	0.4215	0.216955	2.42778
	ENSRNOG00000022052	XM_017604175.1	Cd300ld	Cd300 molecule-like family member D	0.42125	0.147699	1.63463
	ENSRNOG00000017447	NM_199380	Eif2s2	eukaryotic translation initiation factor 2 subunit beta	0.42125	0.289417	3.11276
	ENSRNOG00000017484	NM_019280	Gja5	gap junction protein, alpha 5	0.420906	0.153525	1.63463
	ENSRNOG00000023945	XM_006227224.2	Loc102549291	zinc finger protein 120-like	0.420825	0.1568	1.63463
	ENSRNOG00000014160	NM_012670	Tcp1	t-complex 1	0.42025	0.325122	3.68929
	ENSRNOG00000010344	XM_006237267	B4galnt3	beta-1,4-N-acetyl-galactosaminyl transferase 3	0.4202	0.307926	3.68929
	ENSRNOG00000022726	XM_006252787	Lrit2	leucine-rich repeat, Ig-like and transmembrane domains 2	0.41925	0.143753	1.63463
	ENSRNOG00000028404	NM_138521	Ppp1r1b	protein phosphatase 1, regulatory subunit 1B	0.41925	0.202126	2.14988
	ENSRNOG00000025560	NM_001006992.1	Ang	angiogenin	0.419	0.173011	2.06936
	ENSRNOG00000005406	NM_001002022	Clint1	clathrin interactor 1	0.419	0.127898	1.46939
	ENSRNOG00000004786	XM_008765180	Cyp4f1	cytochrome P450, family 4, subfamily f, polypeptide 1	0.419	0.129684	1.46939
	ENSRNOG00000009381	XM_006243409	Mapk6	mitogen-activated protein kinase 6	0.419	0.0747128	1.01634
	ENSRNOG00000023378	NM_022672.1	Rps14	ribosomal protein S14	0.41875	0.115667	1.29076
	ENSRNOG00000020928	NM_134369	Cyp2a1	Cytochrome P450 2A1 (EC 1.14.14.1) (CYPIIA1) (Testosterone 7-alpha-hydroxylase) (P450-UT-F).	0.4185	0.155616	0
	ENSRNOG00000012186	NM_023977	Golph3	golgi phosphoprotein 3	0.418	0.100505	1.29076
	ENSRNOG00000021130	NM_013039	Abcc8	ATP binding cassette subfamily C member 8	0.4178	0.344524	4.33442
	ENSRNOG00000016658	NM_001105730.1	Rps28	40S ribosomal protein S28	0.41775	0.238918	2.76167
	ENSRNOG00000019122	XM_006233664	Sec16a	SEC16 homolog A, endoplasmic reticulum export factor	0.4175	0.0990101	1.03539
	ENSRNOG00000023268	NM_053689.3	Gtpbp4	GTP binding protein 4	0.41725	0.215613	2.42778
	ENSRNOG00000024206	XM_017601421.1	Loc10255025	mucin-19-like	0.4171	0.108071	1.29076
	ENSRNOG00000021129	XM_008759159	Rgd1308428	similar to RIKEN cDNA 4931406P16	0.417	0.147289	1.63463
	ENSRNOG00000007213	NM_001025696	Yars	tyrosyl-tRNA synthetase	0.417	0.247493	2.76167
	ENSRNOG00000026274	NP_001000561.1	Olr482	olfactory receptor gene Olr482	0.41675	0.141238	1.63463
	ENSRNOG00000028459	NM_001114391	Rpl7a	ribosomal protein L7a	0.4165	0.128897	1.46939
	ENSRNOG00000023497	NM_138909	Foxe1	forkhead box E1	0.41625	0.273662	3.11276
	ENSRNOG00000019688	NM_001107393	Diaph1	diaphanous-related formin 1	0.4155	0.116234	1.46939
	ENSRNOG00000018353	NM_001024778	Rad17	RAD17 checkpoint clamp loader component	0.4155	0.226969	2.42778
	ENSRNOG00000027664	NM_001025739.1	Rpl11	ribosomal protein L11	0.4155	0.205174	2.42778
	ENSRNOG00000019949	NM_001106239	Mrps12	mitochondrial ribosomal protein S12	0.415	0.236065	2.76167
	ENSRNOG00000014217	XM_008765140.2	Loc100909569	zinc finger protein 91	0.41475	0.225732	2.42778
	ENSRNOG00000026124	NM_013058	Id3	inhibitor of DNA binding 3, HLH protein	0.414	0.172327	2.06936
	ENSRNOG00000014355	NM_001191608.1	Cisd2	CDGSH iron sulfur domain 2	0.4138	0.113253	1.46939
	ENSRNOG00000021720	NM_001005890.2	Clec4a1	C-type lectin domain family 4, member A1	0.4135	0.145406	1.63463
	ENSRNOG00000011931	XR_001835435	Smarca2	SWI/SNF related, matrix associated, actin dependent regulator of chromatin, subfamily a, member 2	0.41325	0.109916	1.29076
	ENSRNOG00000016423	XM_017600146	Tacc1	transforming, acidic coiled-coil containing protein 1	0.4125	0.238666	2.76167
	ENSRNOG00000018704	XM_006231560	Nolc1	nucleolar and coiled-body phosphoprotein 1	0.412375	0.145266	1.63463
	ENSRNOG00000020928	NM_134369	Cyp2a1	Cytochrome P450 2A1 (CYPIIA1) (Testosterone 7-alpha-hydroxylase) (P450-UT-F).	0.41125	0.237195	0
	ENSRNOG00000014313	XM_003753134.3	Rgd1560020	similar to Myb proto-oncogene protein (C-myb) (predicted) (RGD1560020_predicted)	0.411	0.185427	2.14988
	ENSRNOG00000009643	XM_006247304	Msl1	male specific lethal 1 homolog	0.4105	0.136905	1.63463
	ENSRNOG00000010951	NM_001007802	Cmtm6	CKLF-like MARVEL transmembrane domain containing 6	0.40975	0.181101	2.14988
	ENSRNOG00000016512	XM_017595747	Sema3b	semaphorin 3B	0.40975	0.0494461	0.770436
	ENSRNOG00000012882	NM_001271264.1	Ankrd27	ankyrin repeat domain 27	0.40875	0.231006	0.25
	ENSRNOG00000009816	NM_001000679	Olr505	olfactory receptor Olr505	0.408625	0.26291	3.11276
	ENSRNOG00000003244	XM_006246219	Ltc4s	leukotriene C4 synthase	0.4085	0.198826	2.42778
	ENSRNOG00000024674	NM_001108572.1	Ehmt1	euchromatic histone lysine methyltransferase 1	0.40825	0.23105	2.76167
	ENSRNOG00000020850	NM_001001519	Lcn6	lipocalin 6	0.408	0.182437	2.14988
	ENSRNOG00000026899	NM_001014009	Ripor2á	RHO family interacting cell polarization regulator 2	0.408	0.149706	2.06936
	ENSRNOG00000022577	XM_017604968.1	Loc108353795	60S ribosomal protein L7a	0.40725	0.188714	2.14988
	ENSRNOG00000022166	XM_002730211	Ammecr1	Alport syndrome, mental retardation, midface hypoplasia and elliptocytosis chromosomal region gene 1	0.40625	0.174083	2.14988
	ENSRNOG00000003201	NM_001007600	Rps4x	ribosomal protein S4, X-linked	0.40575	0.13343	1.63463
	ENSRNOG00000021797	NM_022506.3	Rpl31	ribosomal protein L31	0.40525	0.238466	2.76167
	ENSRNOG00000025705	XM_008773429	Armcx2	armadillo repeat containing, X-linked 2	0.404361	0.182357	2.14988
	ENSRNOG00000021375	XM_003751492.4	Atp8a2	ATPase phospholipid transporting 8A2	0.40425	0.243886	3.11276
	ENSRNOG00000019145	NM_001108515	Kdm2a	lysine demethylase 2A	0.40425	0.147529	2.06936
	ENSRNOG00000001379	NM_001024232	Cyp3a62	cytochrome P450, family 3, subfamily a, polypeptide 62	0.404	0.204178	2.42778
	ENSRNOG00000025937	XM_006242653	Zfp26	zinc finger protein 26	0.40375	0.22666	2.76167
	ENSRNOG00000017899	NM_013215	Akr7a3	aldo-keto reductase family 7 member A3	0.40325	0.327927	4.33442
	ENSRNOG00000026909	NM_017025	Ldha	L-lactate dehydrogenase A chain	0.403	0.370546	5.89483
	ENSRNOG00000020391	NM_138847	Nip7	NIP7, nucleolar pre-rRNA processing protein	0.403	0.031791	0.770436
	ENSRNOG00000017488	XM_006254726	Snx24	sorting nexin 24	0.403	0.139305	1.63463
	ENSRNOG00000005241	NM_175761.2	Hsp90aa1	heat shock protein 90 alpha family class A member 1	0.40275	0.210843	2.76167
	ENSRNOG00000013146	XM_008760280.2	Rgd1305704	c-Mpl binding protein	0.4025	0.0972368	1.29076
	ENSRNOG00000028479	XM_017604547.1	Loc102556459	zinc finger protein 99	0.40225	0.324777	4.33442
	ENSRNOG00000028239	NM_001107360.1	Dip2c	disco-interacting protein 2 homolog C	0.402	0.178451	2.14988
	ENSRNOG00000027319	NM_001108988	Ephx3	epoxide hydrolase 3	0.40175	0.183772	2.14988
	ENSRNOG00000015857	NM_001011959.2	Ctsa	cathepsin A	0.40125	0.141028	2.06936
	ENSRNOG00000006247	NM_001134540	Copa	coatomer protein complex subunit alpha	0.40125	0.18288	2.14988
	ENSRNOG00000009335	NM_001007797.1	Arrdc3	arrestin domain containing 3	0.4005	0.141924	2.06936
	ENSRNOG00000016960	NM_001108503	Polr3e	RNA polymerase III subunit E	0.4005	0.184639	2.42778
	ENSRNOG00000016123	NM_001108881.1	Rnf144b	ring finger protein 144B	0.4	0.152199	1.63
	ENSRNOG00000025167	NM_001170462	Sema4b	semaphorin 4B	0.399	0.255647	3.11276
	ENSRNOG00000028190	XM_006236458	Gimap5	GTPase, IMAP family member 5, transcript variant X3	0.39875	0.13759	2.06936
	ENSRNOG00000021350	NM_001100762.1	Havcr2	hepatitis A virus cellular receptor 2	0.39875	0.229231	2.76167
	ENSRNOG00000014478	XM_006252301	Fndc3a	fibronectin type III domain containing 3a	0.398	0.211324	2.76167
	ENSRNOG00000023823	NM_001009968.1	Spetex-2f	Spetex-2F protein	0.39775	0.314097	4.33442
	ENSRNOG00000027268	XM_008772070.2	Pcdhgb5	protocadherin gamma subfamily B, 5	0.39735	0.126186	1.63463
	ENSRNOG00000021115	NM_001009636.1	Prelid1	PRELI domain containing 1	0.39725	0.159665	2.14988
	ENSRNOG00000013941	XM_002727162.5	Tomm6	translocase of outer mitochondrial membrane 6	0.39725	0.186255	2.42778
	ENSRNOG00000021373	XM_002726973.5	Cox14	COX14 cytochrome c oxidase assembly factor	0.397	0.190744	2.42778
	ENSRNOG00000005599	NM_023103	A1i3	alpha-1-inhibitor III precursor.	0.3965	0.212693	3.69
	ENSRNOG00000023261	NM_001135997	Ube2q2l	ubiquitin-conjugating enzyme E2Q family member 2-like	0.3965	0.16181	2.14988
	ENSRNOG00000011667	XM_017592938	Fastk	Fas-activated serine/threonine kinase	0.396	0.253756	3.11276
	ENSRNOG00000010170	XM_006233582	Tubb4b	tubulin, beta 4B class IVb	0.3955	0.333773	5.03565
	ENSRNOG00000005260	NM_021262	Acp1	acid phosphatase 1, soluble	0.39505	0.17863	2.42778
	ENSRNOG00000028234	NM_001013976.1	Ogfod3	2-oxoglutarate and iron-dependent oxygenase domain containing 3	0.395	0.282108	3.68929
	ENSRNOG00000021513	XM_008761990	Rtn4rl2	reticulon 4 receptor-like 2	0.395	0.173503	2.14988
	ENSRNOG00000026544	NM_199412.1	Micu1	mitochondrial calcium uptake 1	0.394821	0.2766	3.68929
	ENSRNOG00000027160	NM_001105837.1	Eif1	eukaryotic translation initiation factor 1	0.39475	0.198582	2.42778
	ENSRNOG00000023605	XM_006238037	Ncbp1	nuclear cap binding protein subunit 1	0.39475	0.301951	4.33442
	ENSRNOG00000010306	NM_022674	H2afz	H2A histone family, member Z	0.3945	0.22694	3.11276
	ENSRNOG00000023171	NM_022514.1	Rpl27	ribosomal protein L27	0.39425	0.126038	1.63463
	ENSRNOG00000020748	XM_006243821	Map4	microtubule-associated protein 4	0.394125	0.248843	3.11276
	ENSRNOG00000008474	XM_017599392	Acox3	acyl-CoA oxidase 3, pristanoyl	0.394	0.244574	3.11276
	ENSRNOG00000011899	NM_139107.1	Tmem150a	transmembrane protein 150A	0.394	0.295635	4.33442
	ENSRNOG00000008641	XM_006251783	Gnpnat1	glucosamine-phosphate N-acetyltransferase 1	0.39325	0.280097	3.68929
	ENSRNOG00000027136	XM_008764486	Spast	spastin	0.39275	0.107006	1.46939
	ENSRNOG00000013154	NM_001025271.1	Sfpq	splicing factor proline and glutamine rich	0.39175	0.168893	2.14988
	ENSRNOG00000020090	NR_045097.1	Ceacam6	carcinoembryonic antigen-related cell adhesion molecule 6	0.3915	0.369065	5.89483
	ENSRNOG00000019638	NM_001002016	Lmna	lamin A/C	0.3915	0.191124	2.42778
	ENSRNOG00000010322	XM_002725889.5	Dhx29	DEAH-box helicase 29	0.39125	0.281203	3.68929
	ENSRNOG00000023356	NM_001110141	Eif5b	eukaryotic translation initiation factor 5B	0.3905	0.187493	2.42778
	ENSRNOG00000014313	XM_003753134.3	Rgd1560020	Myb proto-oncogene protein (C-myb) (predicted) (RGD1560020_predicted)	0.390425	0.173248	2.42778
	ENSRNOG00000012885	NM_001037789.1	Ccdc28a	coiled-coil domain containing 28A	0.390175	0.146714	2.14988
	ENSRNOG00000013116	XM_017600996	Spink5	serine peptidase inhibitor, Kazal type 5	0.39	0.338876	5.03565
	ENSRNOG00000016234	XM_006255107	Ciapin1	cytokine induced apoptosis inhibitor 1	0.38975	0.20893	2.76167
	ENSRNOG00000020756	NM_001013249.1	Dhx30	DExH-box helicase 30	0.389417	0.175698	2.42778
	ENSRNOG00000021110	NM_001013912	Mllt11	myeloid/lymphoid or mixed-lineage leukemia; translocated to, 11	0.38925	0.139402	2.06936
	ENSRNOG00000026655	NM_001025011	RGD1305464	similar to human chromosome 15 open reading frame 39	0.38925	0.106653	1.63463
	ENSRNOG00000014289	NM_001106919	Arpc2	actin related protein 2/3 complex, subunit 2	0.389	0.093213	1.46939
	ENSRNOG00000024654	NM_134403.2	Abtb2	ankyrin repeat and BTB domain containing 2	0.38775	0.205247	2.76167
	ENSRNOG00000022743	NM_053867.1	Tpt1	tumor protein, translationally-controlled 1	0.38725	0.166964	2.42778
	ENSRNOG00000027276	NM_001011971	Xkr4	XK related 4	0.38725	0.22878	3.11276
	ENSRNOG00000027921	XM_233485	Rlf	rearranged L-myc fusion	0.387	0.185683	2.42778
	ENSRNOG00000014881	NM_001001382.1	Olr886	olfactory receptor 886 (Olr886)	0.38675	0.110768	1.63463
	ENSRNOG00000000465	NM_001164744	Slc39a7	solute carrier family 39 member 7	0.3865	0.225064	3.11276
	ENSRNOG00000022896	NM_001130568	Rrp7a	ribosomal RNA processing 7 homolog A	0.38625	0.165786	2.42778
	ENSRNOG00000013920	XM_017600958	Arhgap26	Rho GTPase activating protein 26	0.38585	0.130574	2.06936
	ENSRNOG00000023519	NM_031001.2	Ube2d4	ubiquitin-conjugating enzyme E2D 4	0.3855	0.0329596	0.770436
	ENSRNOG00000018166	NM_022627	Prkab2	protein kinase AMP-activated non-catalytic subunit beta 2	0.38525	0.158091	2.14988
	ENSRNOG00000027750	XM_008758585.1	Vgll1	vestigial-like family member 1	0.385	0.353574	5.89483
	ENSRNOG00000020083	XM_006245431	Scly	selenocysteine lyase	0.38425	0.215559	3.11276
	ENSRNOG00000017977	NM_001006997	Smpd1	sphingomyelin phosphodiesterase 1	0.384	0.330556	5.03565
	ENSRNOG00000009535	NM_001031646	Stoml2	stomatin like 2	0.384	0.205012	2.76167
	ENSRNOG00000008559	NM_001134550	Ubr3	ubiquitin protein ligase E3 component n-recognin 3	0.384	0.215912	3.11276
	ENSRNOG00000026000	NM_001099495.1	Vom2r55	vomeronasal 2 receptor, 55	0.38385	0.0782917	1.29076
	ENSRNOG00000022967	NM_001106668	Slc35d1	solute carrier family 35 member D1	0.38375	0.249341	3.68929
	ENSRNOG00000019977	XM_017593451	Ptprf	protein tyrosine phosphatase, receptor type, F	0.38325	0.119235	2.06936
	ENSRNOG00000023556	XM_006254078.3	Loc102553208	ral guanine nucleotide dissociation stimulator-like	0.382944	0.224655	3.11276
	ENSRNOG00000023703	XM_008775549.2	Trim80	tripartite motif protein 80	0.382944	0.209436	2.76167
	ENSRNOG00000025741	XM_006224445.3	Pkp4	plakophilin 4	0.382917	0.285234	4.33442
	ENSRNOG00000013764	XM_006242157	Fam118a	family with sequence similarity 118, member A	0.382528	0.233942	3.11276
	ENSRNOG00000024661	XM_006245994	Hn1l	hematological and neurological expressed 1-like	0.3825	0.129986	2.06936
	ENSRNOG00000021909	NM_001008368	Sirt2	sirtuin 2	0.3825	0.121941	2.06936
	ENSRNOG00000017956	XM_006253320	Golga7	golgin A7	0.38225	0.140348	2.14988
	ENSRNOG00000008106	NM_001008322	Shmt2	serine hydroxymethyltransferase 2	0.38225	0.244512	3.68929
	ENSRNOG00000012238	NM_001108899	Clec3a	C-type lectin domain family 3, member A	0.382075	0.255736	3.68929
	ENSRNOG00000022492	XM_341363	Ppial4g	peptidylprolyl isomerase A like 4G	0.382	0.136007	2.06936
	ENSRNOG00000019154	XM_006235544	Zmynd8	zinc finger, MYND-type containing 8	0.38175	0.195225	2.76167
	ENSRNOG00000026534	NM_001044258	Ces2h	carboxylesterase 2H, transcript variant 1	0.3815	0.341289	5.89483
	ENSRNOG00000004670	XM_006251437	Ddx56	DEAD-box helicase 56	0.38125	0.150945	2.14988
	ENSRNOG00000006787	NM_001080148	Dhcr24	24-dehydrocholesterol reductase	0.3805	0.242496	3.68929
	ENSRNOG00000027182	NM_001005528.1	Rps25	ribosomal protein s25	0.3805	0.113761	1.63463
	ENSRNOG00000016192	XM_017587872.1	Dmxl1	Dmx-like 1	0.38025	0.0695048	1.29076
	ENSRNOG00000019463	NM_001009699	Mad2l1bp	MAD2L1 binding protein	0.38025	0.110693	1.63463
	ENSRNOG00000021154	NM_053549.1	Vegfb	vascular endothelial growth factor B	0.38025	0.211159	3.11276
	ENSRNOG00000025634	NM_001098803	Zfhx2	zinc finger homeobox 2	0.38025	0.239425	3.68929
	ENSRNOG00000020821	NM_001107501	Clip3	CAP-GLY domain containing linker protein 3	0.379833	0.254069	3.68929
	ENSRNOG00000016112	NM_001191954	Cd274	CD274 molecule	0.379719	0.230157	3.11276
	ENSRNOG00000027293	XR_001838725.1	Loc1083514	uncharacterized LOC1083514	0.37925	0.33306	5.89483
	ENSRNOG00000017263	XM_017601126.1	Loc100911798	Da1-6	0.379	0.154214	2.14988
	ENSRNOG00000013901	NM_001109673.1	Yju2	YJU2 splicing factor homolog	0.378925	0.148474	2.14988
	ENSRNOG00000023679	XM_008763003	Prdm5	PR/SET domain 5	0.37875	0.265026	4.33442
	ENSRNOG00000025627	NM_001134886	Vps13b	vacuolar protein sorting 13 homolog B	0.37875	0.281506	4.33442
	ENSRNOG00000020938	XM_006228974	Ppp1r15a	protein phosphatase 1, regulatory subunit 15A	0.37825	0.183535	2.76167
	ENSRNOG00000004448	XM_006241303	Acss3	acyl-CoA synthetase short-chain family member 3	0.378	0.215004	3.11276
	ENSRNOG00000013253	XM_008760864	Armc1	armadillo repeat containing 1	0.378	0.0595931	1.29076
	ENSRNOG00000015182	NM_017040	Ppp2cb	protein phosphatase 2 catalytic subunit beta	0.378	0.181762	2.76167
	ENSRNOG00000010084	XM_008760873	Ythdf3	YTH N-methyladenosine RNA binding protein 3	0.37775	0.26185	4.33442
	ENSRNOG00000028265	NM_012963.2	Hmgb1	high mobility group box 1	0.377	0.195199	2.76167
	ENSRNOG00000005917	XM_006241317	Pawr	pro-apoptotic WT1 regulator	0.376875	0.195644	2.76167
	ENSRNOG00000008474	XM_017599392	Acox3	acyl-CoA oxidase 3, pristanoyl	0.37675	0.299718	5.03565
	ENSRNOG00000013292	XM_017589286.1	Rps19	40S ribosomal protein S19	0.3765	0.130722	2.14988
	ENSRNOG00000007966	NM_021655.2	Chga	chromogranin A	0.3765	0.159101	2.42778
	ENSRNOG00000001813	NM_053655	Dnm1l	dynamin 1-like	0.376125	0.206598	3.11276
	ENSRNOG00000023344	NM_001108283	Rpl23a	ribosomal protein L23a	0.376	0.232105	3.68929
	ENSRNOG00000010308	NM_080778	Nr2f2	nuclear receptor subfamily 2, group F, member 2	0.3755	0.302862	5.03565
	ENSRNOG00000021083	NP_001000251.1	Olr329	olfactory receptor gene Olr329	0.3755	0.167653	2.42778
	ENSRNOG00000014732	XM_002729828.5	Loc108348051	cysteine and histidine-rich protein	0.37525	0.193041	2.76167
	ENSRNOG00000010706	NM_001017502	Ccdc117	coiled-coil domain containing 117	0.375	0.293896	5.03565
	ENSRNOG00000012385	XM_017590859	Naa15	N-acetyltransferase 15, NatA auxiliary subunit	0.375	0.193789	2.76167
	ENSRNOG00000024830	NR_126570.1	Lnc012	long non-coding RNA 012	0.3745	0.0565774	1.29076
	ENSRNOG00000027532	XM_017598289	Usp42	ubiquitin specific peptidase 42, transcript variant X3,	0.3745	0.338922	5.89483
	ENSRNOG00000028035	NM_001108851	Zscan25	zinc finger and SCAN domain containing 25	0.3745	0.327993	5.89483
	ENSRNOG00000015605	NM_001029902.2	Ptprk	protein tyrosine phosphatase, receptor type, K	0.374	0.045218	1.03539
	ENSRNOG00000023326	NM_001114391.1	Rpl7a	ribosomal protein L7a	0.374	0.303047	5.03565
	ENSRNOG00000011951	NM_031821	Plk2	polo-like kinase 2	0.37375	0.245907	3.68929
	ENSRNOG00000018346	XM_008771593	Agtr1a	angiotensin II receptor, type 1a	0.37325	0.219409	3.11276
	ENSRNOG00000010960	NM_053714	Ankh	ANKH inorganic pyrophosphate transport regulator	0.37325	0.15784	2.42778
	ENSRNOG00000020497	XM_017589426	Plekha1	pleckstrin homology domain containing A1	0.37325	0.189467	2.76167
	ENSRNOG00000017085	NM_001107323	Tubgcp3	tubulin, gamma complex associated protein 3	0.373219	0.148845	2.42778
	ENSRNOG00000028044	NM_001024873	Rhox11	reproductive homeobox 11	0.373	0.096585	1.63463
	ENSRNOG00000017738	NM_001012114.2	Rexo1	RNA exonuclease 1 homolog	0.373	0.0889157	1.63463
	ENSRNOG00000016953	XM_006255586	Chst4	carbohydrate sulfotransferase 4	0.37275	0.281	5.03565
	ENSRNOG00000020792	XM_006247370	Etv4	ets variant 4	0.372583	0.162065	2.42778
	ENSRNOG00000028113	NM_001130728	Whamm	WAS protein homolog associated with actin, golgi membranes and microtubules	0.3725	0.104226	1.63463
	ENSRNOG00000011785	NM_001108596	Xrn2	5'-3' exoribonuclease 2	0.37245	0.123544	2.06936
	ENSRNOG00000011789	XM_006242793	Cdon	cell adhesion associated, oncogene regulated	0.372	0.197891	3.11276
	ENSRNOG00000011891	NM_057213	Atp6v1b2	ATPase H+ transporting V1 subunit B2	0.37175	0.182332	2.76167
	ENSRNOG00000016501	NM_019277.2	Exoc6	exocyst complex component 6	0.3715	0.175827	2.76167
	ENSRNOG00000028513	NM_134351.1	Mat2a	methionine adenosyltransferase 2A	0.37075	0.127821	2.14988
	ENSRNOG00000022010	XM_002729402.4	Loc100361920	dynein light chain 1-like	0.370179	0.246792	3.68929
	ENSRNOG00000011297	XM_008762289	Ralgapa2	Ral GTPase activating protein catalytic alpha subunit 2, transcript variant X4	0.36975	0.322156	5.89483
	ENSRNOG00000025126	XM_008759713	Palb2	partner and localizer of BRCA2	0.369556	0.292393	5.03565
	ENSRNOG00000026167	NM_001100722	Lingo1	leucine rich repeat and Ig domain containing 1	0.3695	0.28788	5.03565
	ENSRNOG00000001440	NM_031151	Mdh2	malate dehydrogenase 2	0.3695	0.319238	5.89483
	ENSRNOG00000016256	XM_006252832	Myo9b	myosin IXb	0.3695	0.215988	3.11276
	ENSRNOG00000022238	NM_031112.1	Rps24	ribosomal protein S24	0.3695	0.101343	2.06936
	ENSRNOG00000020846	NM_078617.3	Rps23	ribosomal protein S23	0.369	0.124734	2.14988
	ENSRNOG00000014615	NM_001112713	Grk6	G protein-coupled receptor kinase 6	0.36875	0.31123	5.89483
	ENSRNOG00000023400	XM_017598167	Dtx3l	deltex E3 ubiquitin ligase 3L	0.368	0.177025	2.76167
	ENSRNOG00000014288	XM_006245156	Fn1	fibronectin 1	0.368	0.209908	3.11276
	ENSRNOG00000027051	NM_031833.2	Nme2	non-metastatic cells 2, protein (NM23B) expressed in	0.3678	0.209505	3.11276
	ENSRNOG00000025971	NM_212510.2	Rpl18a	ribosomal protein L18A	0.367	0.102979	2.06936
	ENSRNOG00000015300	XM_017597228	Spsb3	splA/ryanodine receptor domain and SOCS box containing 3	0.36675	0.178418	2.76167
	ENSRNOG00000028007	XM_017602099.1	Rhox2	reproductive homeobox on X chromosome 2	0.3665	0.106385	2.06936
	ENSRNOG00000016334	XM_006238209	Ptbp3	polypyrimidine tract binding protein 3	0.36625	0.214139	3.11276
	ENSRNOG00000021842	NM_001107331.1	Irx1	iroquois homeobox 1	0.366	0.167448	2.76167
	ENSRNOG00000009889	NM_017033	Pgm1	phosphoglucomutase 1	0.36575	0.192413	3.11276
	ENSRNOG00000024855	XM_017588137.1	Rgd1565129	similar to DNA segment, Chr 5, ERATO Doi 577, expressed	0.3654	0.165293	2.76167
	ENSRNOG00000023506	NM_001000899.1	Olr831	olfactory receptor 831	0.365325	0.216019	3.68929
	ENSRNOG00000009338	NM_031515	Kras	KRAS proto-oncogene, GTPase	0.365	0.129494	2.14988
	ENSRNOG00000023738	NM_001172150.1	Ap1s3	adaptor related protein complex 1 sigma 3 subunit	0.364917	0.177184	2.76167
	ENSRNOG00000012360	NM_001108485	Gtf2h1	general transcription factor IIH subunit 1	0.36475	0.197005	3.11276
	ENSRNOG00000016796	NM_001108555.1	Lrba	LPS responsive beige-like anchor protein	0.3645	0.111805	2.06936
	ENSRNOG00000025143	XM_008768377	Icam2	intercellular adhesion molecule 2	0.36425	0.229343	3.68929
	ENSRNOG00000020371	XM_006229832	Pgap2	post-GPI attachment to proteins 2	0.36425	0.122481	2.14988
	ENSRNOG00000020990	NM_130752	Fgf21	fibroblast growth factor 21	0.36375	0.319412	5.89483
	ENSRNOG00000013002	XM_017590709	Gpbp1	GC-rich promoter binding protein 1	0.36375	0.115846	2.14988
	ENSRNOG00000019023	XM_006232068	Tars	threonyl-tRNA synthetase	0.36375	0.211429	3.68929
	ENSRNOG00000025588	NM_001313935	Rps9l1	ribosomal protein S9-like 1, transcript variant 1	0.363	0.106668	2.06936
	ENSRNOG00000022609	NM_001008859	Mrps10	mitochondrial ribosomal protein S10	0.36275	0.239693	4.33442
	ENSRNOG00000028210	NM_001014219	Ankzf1	ankyrin repeat and zinc finger peptidyl tRNA hydrolase 1	0.36265	0.203159	3.11276
	ENSRNOG00000028428	XM_017587671.1	Loc108348267	zinc finger protein 431-like	0.36225	0.163261	2.76167
	ENSRNOG00000007821	XM_017594853	Dyrk2	dual specificity tyrosine phosphorylation regulated kinase 2	0.362175	0.0861447	1.63463
	ENSRNOG00000016036	XM_214609	Rprd1a	regulation of nuclear pre-mRNA domain containing 1A	0.362125	0.154552	2.42778
	ENSRNOG00000025107	XM_017589812	LOC103690914	zinc finger protein 431-like, , transcript variant X2	0.361917	0.174167	2.76167
	ENSRNOG00000026214	NM_012839.2	Cycs	cytochrome c, somatic	0.3615	0.133812	2.42778
	ENSRNOG00000009117	NM_001108053	Otub2	OTU deubiquitinase, ubiquitin aldehyde binding 2	0.361469	0.0926301	2.06936
	ENSRNOG00000025022	NM_001106247.1	Pdcd5	programmed cell death 5	0.361107	0.150428	2.42778
	ENSRNOG00000020723	NM_031606	Pten	phosphatase and tensin homolog	0.36075	0.122505	2.14988
	ENSRNOG00000024636	XM_006236124	Gpr85	G protein-coupled receptor 85	0.3607	0.248723	4.33442
	ENSRNOG00000027158	NM_001014057.1	Tsen2	tRNA splicing endonuclease subunit 2	0.3606	0.181869	3.11276
	ENSRNOG00000006955	NM_001004223	Eef1g	eukaryotic translation elongation factor 1 gamma	0.3605	0.231926	3.68929
	ENSRNOG00000019468	XM_006230791	Rce1	Ras converting CAAX endopeptidase 1	0.3605	0.28587	5.03565
	ENSRNOG00000019294	XM_006245160	Stk16	serine/threonine kinase 16	0.3605	0.127443	2.14988
	ENSRNOG00000023041	NM_001025280.1	Ntcp	solute carrier family 10 , member 5	0.3605	0.185427	3.11276
	ENSRNOG00000027935	XM_008760938	Lrrc34	leucine rich repeat containing 34	0.36025	0.295949	5.89483
	ENSRNOG00000025212	XM_006221256.2	Rgd1565131	similar to ribosomal protein L15	0.36025	0.190598	3.11276
	ENSRNOG00000004657	XM_008764661	Sec23a	Sec23 homolog A, coat complex II component	0.359825	0.145932	2.42778
	ENSRNOG00000026890	XM_017595370.1	Larp4	La ribonucleoprotein domain family, member 4	0.3595	0.147776	2.42778
	ENSRNOG00000013565	NM_001106248	Zfp507	zinc finger protein 507	0.35925	0.18109	3.11276
	ENSRNOG00000020651	NM_001106319	Cars	cysteinyl-tRNA synthetase	0.35875	0.170344	2.76167
	ENSRNOG00000009888	NM_022541	Timm8b	translocase of inner mitochondrial membrane 8 homolog B	0.35875	0.222907	3.68929
	ENSRNOG00000024860	NM_153630.1	Nalcn	sodium leak channel, non-selective	0.3585	0.256627	4.33442
	ENSRNOG00000013993	NM_001191052	Tcf7l2	transcription factor 7-like 2	0.3583	0.222995	3.68929
	ENSRNOG00000006554	XM_006251634	Fam149b1	family with sequence similarity 149, member B1	0.35825	0.204396	3.68929
	ENSRNOG00000021221	XM_006235015	Pced1a	PC-esterase domain containing 1A	0.35825	0.168195	2.76167
	ENSRNOG00000025058	XM_006247647.2	Tex2	testis expressed 2	0.35825	0.147398	2.42778
	ENSRNOG00000025843	NM_001108437	Ccdc102a	coiled-coil domain containing 102A	0.358028	0.28065	5.03565
	ENSRNOG00000022066	NM_001108797	Fam117b	family with sequence similarity 117, member B	0.358	0.17501	3.11276
	ENSRNOG00000027490	NM_001000191.1	Olr203	olfactory receptor gene Olr203	0.358	0.138104	2.42778
	ENSRNOG00000027499	NM_001107355.1	Vps41	VPS41 HOPS complex subunit	0.358	0.177056	3.11276
	ENSRNOG00000018345	XM_006255407	Abce1	ATP binding cassette subfamily E member 1	0.357925	0.212181	3.68929
	ENSRNOG00000018089	NM_183329	Sra1	steroid receptor RNA activator 1	0.35775	0.234506	4.33442
	ENSRNOG00000015536	XM_017597728.1	Bptf	bromodomain PHD finger transcription factor	0.3575	0.269561	5.03565
	ENSRNOG00000013323	NM_001106204.1	Rnf217	ring finger protein 217	0.3575	0.319638	5.89483
	ENSRNOG00000027229	NM_001106098	Slc35d2	solute carrier family 35 member D2	0.35725	0.244133	4.33442
	ENSRNOG00000027822	NM_001039338.1	Zdhhc5	zinc finger, DHHC-type containing 5	0.357	0.178298	3.11276
	ENSRNOG00000024827	NM_023979.1	Apaf1	apoptotic peptidase activating factor 1	0.356917	0.0842575	1.63463
	ENSRNOG00000018740	NM_057105	Ugt1a6	UDP glucuronosyltransferase 1 family, polypeptide A6	0.35675	0.239787	4.33442
	ENSRNOG00000007124	XM_006236636	Krcc1	lysine-rich coiled-coil 1	0.35625	0.0987265	2.06936
	ENSRNOG00000023632	NM_001100564.1	Lin54	lin-54 DREAM MuvB core complex component	0.35575	0.115546	2.14988
	ENSRNOG00000017951	XM_008771586	Ranbp9	RAN binding protein 9	0.3555	0.198687	3.68929
	ENSRNOG00000005333	XM_008765457	Azin1	antizyme inhibitor 1	0.355325	0.109033	2.14988
	ENSRNOG00000014452	XM_017587926	Zfhx3	zinc finger homeobox 3	0.35525	0.0935535	2.06936
	ENSRNOG00000021057	XM_006231090	Osbp	oxysterol binding protein	0.3545	0.22499	4.33442
	ENSRNOG00000024488	NM_001107123.1	Tnrc18	trinucleotide repeat containing 18	0.3545	0.156138	2.76167
	ENSRNOG00000025554	NM_001191802	Zfp445	zinc finger protein 445	0.3545	0.313961	5.89483
	ENSRNOG00000012878	XM_017599991	Atp7b	ATPase copper transporting beta	0.354	0.291329	5.89483
	ENSRNOG00000026638	XM_017595899.1	Scamp5	secretory carrier membrane protein 5	0.35375	0.202447	3.68929
	ENSRNOG00000026018	NM_001099508.1	Vom2r61	vomeronasal 2 receptor, 61	0.35375	0.191924	3.11276
	ENSRNOG00000017545	NM_024001	Mrs2	MRS2 magnesium transporter	0.3525	0.194632	3.68929
	ENSRNOG00000016486	NM_021754	Nop58	NOP58 ribonucleoprotein	0.3525	0.218578	3.68929
	ENSRNOG00000022713	NM_001139493.1	Qser1	glutamine and serine rich 1	0.352139	0.237244	4.33442
	ENSRNOG00000021427	XM_002726098.4	Rgd1563231	similar to immunoglobulin kappa-chain VK-1	0.352	0.204646	3.68929
	ENSRNOG00000026708	NM_001009969.1	Spetex-2h	Spetex-2H protein	0.3515	0.146165	2.76167
	ENSRNOG00000025495	NM_001001720.1	Vmac	vimentin-type intermediate filament associated coiled-coil protein	0.3505	0.133163	2.42778
	ENSRNOG00000025997	XM_006234069	Mrrf	mitochondrial ribosome recycling factor	0.35	0.152331	2.76167
	ENSRNOG00000018305	NM_013029	St8sia3	ST8 alpha-N-acetyl-neuraminide alpha-2,8-sialyltransferase 3	0.35	0.120745	2.42778
	ENSRNOG00000023826	XM_017587991.1	Loc102546394	zinc finger protein 845-like	0.35	0.185975	3.11276
	ENSRNOG00000014743	NM_033349	Hagh	hydroxyacyl glutathione hydrolase	0.3495	0.0638357	1.63463
	ENSRNOG00000013323	NM_001106204.1	Rnf217	ring finger protein 217	0.3495	0.109631	2.14988
	ENSRNOG00000016763	XM_006253606	Fgfr4	fibroblast growth factor receptor 4	0.3485	0.248556	5.03565
	ENSRNOG00000022930	NM_001106946	Mageb5	MAGE family member B5	0.3485	0.197662	3.68929
	ENSRNOG00000013027	NM_001106805	Rgl3	ral guanine nucleotide dissociation stimulator-like 3	0.3485	0.184582	3.11276
	ENSRNOG00000003075	NM_001013865	Tmem39a	transmembrane protein 39a	0.3485	0.15511	2.76167
	ENSRNOG00000010502	NM_001012050	Fbxo8	F-box protein 8	0.348278	0.198147	3.68929
	ENSRNOG00000022670	NM_001004082.3	Hsp90ab1	heat shock protein 90 alpha family class B member 1	0.34825	0.229578	4.33442
	ENSRNOG00000015479	NM_001105771	Mrps34	mitochondrial ribosomal protein S34	0.34825	0.229022	4.33442
	ENSRNOG00000019736	XM_003749609	Loc100911034	cysteine desulfurase, mitochondrial-like	0.348	0.149345	2.76167
	ENSRNOG00000004726	XM_017598692	Mapkapk2	mitogen-activated protein kinase-activated protein kinase 2	0.348	0.300521	5.89483
	ENSRNOG00000021237	XM_008762193	Rgd1565616	RGD1565616	0.348	0.173574	3.11276
	ENSRNOG00000027767	NM_138854	Slc38a5	solute carrier family 38, member 5	0.348	0.105037	2.14988
	ENSRNOG00000017204	XM_006254956.3	Pqlc1	PQ loop repeat containing 1 , transcript variant X5	0.34775	0.153702	0
	ENSRNOG00000009038	NM_053928.2	Ube2n	ubiquitin-conjugating enzyme E2N (homologous to yeast UBC13)	0.34725	0.0323355	1.29076
	ENSRNOG00000004100	NM_023985	Trib1	tribbles pseudokinase 1	0.347	0.108397	2.14988
	ENSRNOG00000026025	NM_001002806	Capn11	calpain 11	0.34675	0.094982	2.14988
	ENSRNOG00000023513	NM_001108555.1	Lrba	LPS responsive beige-like anchor protein	0.3465	0.0899648	2.06936
	ENSRNOG00000025012	XM_017600025	Chat	choline O-acetyltransferase	0.34625	0.171595	3.11276
	ENSRNOG00000007418	XM_017598797	Ipo9	importin 9	0.34625	0.173594	3.11276
	ENSRNOG00000010291	NM_001013969	Slc46a1	solute carrier family 46 member 1	0.345944	0.287132	5.89483
	ENSRNOG00000008516	NM_013226.2	Rpl32	60S ribosomal protein L32	0.34575	0.229038	4.33442
	ENSRNOG00000025536	NM_001014138.2	Carmil3	capping protein regulator and myosin 1 linker 3	0.34575	0.0898086	2.06936
	ENSRNOG00000018326	NM_001106066	Pgls	6-phosphogluconolactonase	0.34525	0.16131	3.11276
	ENSRNOG00000028216	XM_006248155	Igsf5	immunoglobulin superfamily, member 5	0.345	0.152576	2.76167
	ENSRNOG00000028717	NM_001108442	Ndufb7	NADH:ubiquinone oxidoreductase subunit B7	0.345	0.230838	4.33442
	ENSRNOG00000028619	NM_001177326	Hoxc8	homeobox C8	0.34475	0.187774	3.68929
	ENSRNOG00000026498	NM_001271139.2	Gars	glycyl-tRNA synthetase	0.3445	0.216545	4.33442
	ENSRNOG00000026450	XM_006224819.3	Loc1025495	uncharacterized LOC1025495	0.344425	0.24268	5.03565
	ENSRNOG00000013533	XM_017599684	Acin1	apoptotic chromatin condensation inducer 1	0.344	0.212266	4.33442
	ENSRNOG00000022414	XM_017596480	Zfp142	zinc finger protein 142	0.344	0.266061	5.89483
	ENSRNOG00000016778	NM_001047098	Cops7a	COP9 signalosome subunit 7A	0.34375	0.206866	4.33442
	ENSRNOG00000022068	XM_006236927.3	Magi1	membrane associated guanylate kinase, WW and PDZ domain containing 1	0.34375	0.113907	2.42778
	ENSRNOG00000019489	XM_017588870	Armt1	acidic residue methyltransferase 1	0.343556	0.284358	5.89483
	ENSRNOG00000006258	NM_031109.2	Rps10	40S ribosomal protein S10	0.3435	0.192853	3.68929
	ENSRNOG00000013843	NM_001007662.1	Arcn1	archain 1	0.343	0.135014	2.76167
	ENSRNOG00000027978	NM_001145273.1	Cox6b1	cytochrome c oxidase subunit 6B1	0.343	0.148818	2.76167
	ENSRNOG00000007197	XM_008765260	Nr1h4	nuclear receptor subfamily 1, group H, member 4	0.34275	0.118249	2.42778
	ENSRNOG00000013965	NM_001108523	Noc3l	NOC3-like DNA replication regulator	0.342667	0.250531	5.03565
	ENSRNOG00000018661	NM_001000106.1	Olr1660	olfactory receptor 1660	0.3425	0.172016	3.11276
	ENSRNOG00000025826	NM_001108592	Snrpb2	small nuclear ribonucleoprotein polypeptide B2	0.3425	0.271223	5.89483
	ENSRNOG00000012710	NM_001034937	Ubac2	UBA domain containing 2	0.342278	0.215758	4.33442
	ENSRNOG00000023568	NM_001025643.1	Fbl	fibrillarin	0.34225	0.161869	3.11276
	ENSRNOG00000007788	NM_001014227	Glod4	glyoxalase domain containing 4	0.34215	0.214821	4.33442
	ENSRNOG00000013536	XM_008764286	Cdc42	cell division cycle 42	0.3415	0.235091	5.03565
	ENSRNOG00000009005	XM_006243655	Slco2a1	solute carrier organic anion transporter family, member 2a1	0.3415	0.111099	2.42778
	ENSRNOG00000023879	NM_017138.2	Rpsa	ribosomal protein SA	0.34125	0.257768	5.89483
	ENSRNOG00000023279	NM_001100858.1	Top2b	DNA topoisomerase II beta	0.3405	0.190825	3.68929
	ENSRNOG00000006305	NM_181090	Slc38a2	solute carrier family 38, member 2	0.3405	0.167118	3.11276
	ENSRNOG00000014117	NM_012580	Hmox1	heme oxygenase 1	0.34025	0.117415	2.42778
	ENSRNOG00000019266	NM_001191104	Tmem223	transmembrane protein 223	0.34025	0.195851	3.68929
	ENSRNOG00000017183	NM_001106131.1	Ctdp1	CTD phosphatase subunit 1	0.34	0.113437	2.42778
	ENSRNOG00000016390	NM_001106106	Eef1e1	eukaryotic translation elongation factor 1 epsilon 1	0.34	0.199312	3.68929
	ENSRNOG00000007434	XM_008763613	Ube2j1	ubiquitin-conjugating enzyme E2, J1	0.34	0.261026	5.89483
	ENSRNOG00000023095	NM_080395	Npepps	aminopeptidase puromycin sensitive	0.33975	0.270546	5.89483
	ENSRNOG00000019214	NM_001034135.1	Rbx1	ring-box 1	0.33975	0.066485	2.06936
	ENSRNOG00000023421	XM_006252726.3	Wapl	WAPL cohesin release factor	0.33975	0.148973	3.11276
	ENSRNOG00000023295	XM_008767353.1	Loc103693243	antifreeze protein Maxi-like	0.33925	0.190013	3.68929
	ENSRNOG00000022269	NM_053330.1	Rpl21	60S ribosomal protein L21	0.33875	0.158363	3.11276
	ENSRNOG00000017883	XM_006233673	Camsap1	calmodulin regulated spectrin-associated protein 1	0.33875	0.122535	2.76167
	ENSRNOG00000021280	NM_001111294.1	Hnrnpa3	heterogeneous nuclear ribonucleoprotein A3	0.33875	0.282834	5.89483
	ENSRNOG00000004505	XM_006240850	Nfic	nuclear factor I/C	0.33875	0.0949645	2.14988
	ENSRNOG00000020557	XM_017590442	Ryr1	ryanodine receptor 1	0.3385	0.135589	2.76167
	ENSRNOG00000022204	XR_601488.1	Loc1025511	uncharacterized LOC1025511	0.338278	0.270825	5.89483
	ENSRNOG00000011652	XM_006234920	Sppl2a	signal peptide peptidase-like 2A	0.338	0.0852565	2.14988
	ENSRNOG00000023034	NM_001109126	Tex43	testis expressed 43	0.338	0.258053	5.89483
	ENSRNOG00000028355	NM_182814	Cct4	chaperonin containing TCP1 subunit 4	0.3375	0.160629	3.11276
	ENSRNOG00000027673	NM_017150.1	Rpl29	ribosomal protein L29	0.33725	0.24705	5.03565
	ENSRNOG00000023332	XM_008761274.2	Hrnr	hornerin	0.33675	0.128845	2.76167
	ENSRNOG00000018372	NM_001191582	Cul9	cullin 9	0.336	0.265432	5.89483
	ENSRNOG00000025967	NM_001105730.1	Rps28	ribosomal protein S28	0.336	0.090447	2.14988
	ENSRNOG00000025636	NM_001134886.2	Vps13b	vacuolar protein sorting 13 homolog B	0.335825	0.101635	2.42778
	ENSRNOG00000011864	NM_172335.2	Gm2a	GM2 ganglioside activator protein	0.335	0.23562	5.03565
	ENSRNOG00000019811	NM_019352	Timm23	translocase of inner mitochondrial membrane 23	0.335	0.0767854	2.06936
	ENSRNOG00000028540	NM_001099484	Vom2r56	vomeronasal 2 receptor, 56	0.335	0.266686	5.89483
	ENSRNOG00000027292	XR_001838600.1	Loc108351312	uncharacterized LOC108351312	0.334625	0.203889	4.33442
	ENSRNOG00000027059	XM_001079135.5	Loc691642	similar to high mobility group nucleosomal binding domain 1	0.334575	0.144823	3.11276
	ENSRNOG00000011803	XM_017596405	Lrfn2	leucine rich repeat and fibronectin type III domain containing 2	0.3345	0.161704	3.11276
	ENSRNOG00000014050	NM_001107832	Ptges2	prostaglandin E synthase 2	0.3345	0.0708872	2.06936
	ENSRNOG00000015122	XM_017591623	Tpd52l2	tumor protein D52-like 2	0.3345	0.156747	3.11276
	ENSRNOG00000024081	NM_053297.2	Pkm	pyruvate kinase, muscle	0.334	0.271442	5.89483
	ENSRNOG00000015144	XM_008772507	Ist1	IST1, ESCRT-III associated factor	0.33375	0.242126	5.03565
	ENSRNOG00000015292	NM_001108417	Cul2	cullin 2	0.3335	0.196687	4.33442
	ENSRNOG00000028659	XM_006238745	Szt2	seizure threshold 2 homolog (mouse)	0.3335	0.0258779	1.46939
	ENSRNOG00000024720	XM_006250250.3	Slam7	SLAM family member 7	0.3335	0.26483	5.89483
	ENSRNOG00000009338	NM_031515	Kras	KRAS proto-oncogene, GTPase	0.33325	0.247039	5.89483
	ENSRNOG00000014765	NM_031631	Vapa	VAMP associated protein A	0.33325	0.152445	3.11276
	ENSRNOG00000028121	NM_001105851	Otop2	otopetrin 2	0.33265	0.210612	4.33442
	ENSRNOG00000007470	NM_001114391	Rpl7a	ribosomal protein L7a	0.3325	0.135141	2.76167
	ENSRNOG00000013516	XR_001839694	Sf3b1	splicing factor 3b, subunit 1	0.3325	0.104117	2.42778
	ENSRNOG00000006139	NM_001012151	Stx18	syntaxin 18	0.332056	0.188914	4.33442
	ENSRNOG00000022297	NM_023960.2	Kcnmb4	potassium calcium-activated channel subfamily M regulatory beta subunit 4	0.332	0.12888	2.76167
	ENSRNOG00000015777	NM_001107377	Mex3c	mex-3 RNA binding family member C	0.33175	0.204197	4.33442
	ENSRNOG00000007233	NM_001025134	Uqcrq	ubiquinol-cytochrome c reductase, complex III subunit VII	0.33175	0.210292	4.33442
	ENSRNOG00000013966	XM_017600418.1	Psd3	pleckstrin and Sec7 domain containing 3	0.331	0.208571	4.33442
	ENSRNOG00000024809	XM_006233919	Ntmt1	N-terminal Xaa-Pro-Lys N-methyltransferase 1	0.3301	0.131557	2.76167
	ENSRNOG00000028510	NM_213626.1	Kif13b	kinesin family member 13B	0.32975	0.096645	2.42778
	ENSRNOG00000023290	NM_020092.1	Srek1	splicing regulatory glutamic acid and lysine rich protein 1	0.32975	0.257483	5.89483
	ENSRNOG00000028032	NM_001134597.1	Fam135a	family with sequence similarity 135, member A	0.329575	0.175219	3.68929
	ENSRNOG00000002218	NM_001013988	Stbd1	starch binding domain 1	0.32925	0.0924027	2.42778
	ENSRNOG00000024952	NM_001106140	Atp8b1	ATPase phospholipid transporting 8B1	0.329	0.162202	3.68929
	ENSRNOG00000024595	XM_345363	Cers6	ceramide synthase 6	0.329	0.179583	3.68929
	ENSRNOG00000019423	XM_008764388	Dvl1	dishevelled segment polarity protein 1	0.329	0.111926	2.76167
	ENSRNOG00000025387	NM_012992	Npm1	nucleophosmin 1	0.329	0.159384	3.68929
	ENSRNOG00000026701	NM_017150.1	Rpl29	ribosomal protein L29	0.329	0.125735	2.76167
	ENSRNOG00000020389	NM_001110808	Capn12	calpain 12	0.32875	0.187381	4.33442
	ENSRNOG00000013147	XM_017600069	Cacna1d	calcium voltage-gated channel subunit alpha1 D	0.328	0.23427	5.89483
	ENSRNOG00000022537	XM_006229263	E2f8	E2F transcription factor 8	0.32775	0.208969	5.03565
	ENSRNOG00000022448	NM_001106599	Htra2	HtrA serine peptidase 2	0.32775	0.171568	3.68929
	ENSRNOG00000025047	NM_001107805.1	Nfatc2	nuclear factor of activated T-cells 2	0.32775	0.146049	3.11276
	ENSRNOG00000015573	NM_031023	Ctbs	chitobiase	0.32725	0.158941	3.68929
	ENSRNOG00000028028	NM_001000412.1	Olr867	olfactory receptor 867	0.327	0.09999	2.42778
	ENSRNOG00000014214	NM_001106290	Rpl27a	ribosomal protein L27a	0.327	0.178798	3.68929
	ENSRNOG00000012157	NM_001037766	Snrnp200	small nuclear ribonucleoprotein U5 subunit 200	0.32675	0.13944	3.11276
	ENSRNOG00000022494	XR_001835196.1	Loc1083492	uncharacterized LOC1083492	0.3265	0.243256	5.89483
	ENSRNOG00000022917	XM_017604854.1	Eml6	echinoderm microtubule associated protein like 6	0.32575	0.224224	5.03565
	ENSRNOG00000025068	NM_001145755.2	Nlrp1a	NLR family, pyrin domain containing 1A	0.3255	0.136583	3.11276
	ENSRNOG00000022193	NM_001135020.1	Sec61	Sec61 translocon gamma subunit	0.3255	0.0365194	1.63463
	ENSRNOG00000011066	NM_001305274	March6	membrane associated ring-CH-type finger 6	0.325	0.101315	2.42778
	ENSRNOG00000017147	XM_008759707	Trim6	tripartite motif containing 6	0.325	0.162544	3.68929
	ENSRNOG00000020629	NM_053354.3	Dnmt1	DNA methyltransferase 1	0.324806	0.143656	3.11276
	ENSRNOG00000024484	XM_008757941.1	Plin4	perilipin 4	0.32425	0.0825888	2.14988
	ENSRNOG00000021981	NM_017150.1	Rpl29	60S ribosomal protein L29	0.324	0.0414809	1.63463
	ENSRNOG00000008912	NM_001100987	Aqr	aquarius intron-binding spliceosomal factor	0.324	0.120031	2.76167
	ENSRNOG00000027018	NM_022593.4	Eloc	elongin C	0.3235	0.152802	3.68929
	ENSRNOG00000025974	NM_001000153.1	Olr119	olfactory receptor 119	0.3235	0.253348	5.89483
	ENSRNOG00000024701	NM_058209.2	Zfp37	zinc finger protein 37	0.3235	0.119704	2.76167
	ENSRNOG00000024128	NM_024398	Aco2	aconitase 2	0.32325	0.11615	2.76167
	ENSRNOG00000025512	XM_223974	Mettl17	methyltransferase like 17	0.323	0.0518973	2.06936
	ENSRNOG00000016443	NM_001108006	Vps13d	vacuolar protein sorting 13D	0.323	0.201042	5.03565
	ENSRNOG00000020273	NM_001110319.1	Maz	MYC associated zinc finger protein	0.322	0.12099	2.76167
	ENSRNOG00000020799	NM_001106244	Polr2i	RNA polymerase II subunit I	0.32175	0.117452	2.76167
	ENSRNOG00000010550	NM_001008376	Trappc3	trafficking protein particle complex 3	0.32175	0.167111	3.68929
	ENSRNOG00000018561	NM_001106363	Pprc1	peroxisome proliferator-activated receptor gamma, coactivator-related 1	0.321675	0.117732	2.76167
	ENSRNOG00000019664	XM_008767393	Ankmy1	ankyrin repeat and MYND domain containing 1, transcript variant X8	0.3215	0.211486	5.03565
	ENSRNOG00000013533	XM_017599684	Acin1	apoptotic chromatin condensation inducer 1	0.32125	0.120718	2.76167
	ENSRNOG00000024531	NM_001277057.1	Ascc3	activating signal cointegrator 1 complex subunit 3	0.320806	0.220085	5.03565
	ENSRNOG00000005599	NM_023103	A1i3	alpha-1-inhibitor III precursor.	0.32075	0.201803	3.69
	ENSRNOG00000025486	NM_001000273	Olr1691	olfactory receptor Olr1691	0.32075	0.121459	3.11276
	ENSRNOG00000011762	XM_008770902	Elf1	E74-like factor 1	0.320675	0.0565766	2.06936
	ENSRNOG00000016419	NM_053326	Pdlim5	PDZ and LIM domain 5	0.32	0.115675	2.76167
	ENSRNOG00000015792	NM_001000746.1	Olr88	olfactory receptor gene Olr88	0.31975	0.198455	5.03565
	ENSRNOG00000026404	XM_017600791	Zscan26	zinc finger and SCAN domain containing 26, transcript variant X9	0.31975	0.168389	4.33442
	ENSRNOG00000018176	NM_053366	Rab6a	RAB6A, member RAS oncogene family	0.3195	0.0654039	2.14988
	ENSRNOG00000025679	NM_183056	Stk40	serine/threonine kinase 40	0.3195	0.237758	5.89483
	ENSRNOG00000014155	NM_001106433	Spg20	spastic paraplegia 20	0.319275	0.130042	3.11276
	ENSRNOG00000017723	XM_006233118	Cept1	choline/ethanolamine phosphotransferase 1	0.31925	0.247859	5.89483
	ENSRNOG00000019724	XM_006230977	Ganab	glucosidase II alpha subunit	0.31925	0.0901938	2.42778
	ENSRNOG00000020229	NM_053310	Homer3	homer scaffolding protein 3	0.31925	0.166724	4.33442
	ENSRNOG00000002373	XM_006247068	Akap1	A-kinase anchoring protein 1	0.3185	0.134963	3.11276
	ENSRNOG00000020982	NM_001012739	Fau	FAU, ubiquitin like and ribosomal protein S30 fusion	0.3185	0.194457	5.03565
	ENSRNOG00000013454	NM_031093	Rala	RAS like proto-oncogene A	0.3185	0.178635	4.33442
	ENSRNOG00000022532	XM_006226767.3	Loc681367	hypothetical protein LOC681367	0.31825	0.0695	2.14988
	ENSRNOG00000024933	XM_006250720.1	Loc100910292	PRAME family member 20/21-like	0.318	0.109377	2.76167
	ENSRNOG00000020533	NM_031721	Htra1	HtrA serine peptidase 1	0.317889	0.189137	5.03565
	ENSRNOG00000021703	XR_349659	LOC102549323	uncharacterized LOC102549323	0.31775	0.132658	3.11276
	ENSRNOG00000023643	XM_017598510	Mmp17	matrix metallopeptidase 17	0.3175	0.121008	3.11276
	ENSRNOG00000021564	XM_017588112.1	Nxf5	nuclear RNA export factor 5	0.3175	0.139863	3.11276
	ENSRNOG00000021370	XM_006246393	Ccdc69	coiled-coil domain containing 69	0.31725	0.173354	4.33442
	ENSRNOG00000020316	NM_031074.2	Nup98	nucleoporin 98	0.31725	0.183752	4.33442
	ENSRNOG00000018044	NM_053674	Phyh	phytanoyl-CoA 2-hydroxylase	0.31725	0.155161	3.68929
	ENSRNOG00000011282	NM_057140	Ppp2r1a	protein phosphatase 2 scaffold subunit A alpha	0.317	0.157417	3.68929
	ENSRNOG00000019651	XM_006255482	Slc12a4	solute carrier family 12 member 4	0.317	0.143613	3.68929
	ENSRNOG00000015100	NM_001303616	Taf13	TATA-box binding protein associated factor 13	0.317	0.079511	2.42778
	ENSRNOG00000025424	NM_175604	Yrdc	yrdC N-threonylcarbamoyltransferase domain containing	0.317	0.0635348	2.14988
	ENSRNOG00000017379	NM_001000188	Olr197	olfactory receptor 197	0.316778	0.107976	2.76167
	ENSRNOG00000021640	XM_003751644.4	Rgd1566359	RIKEN cDNA B230219D22	0.31675	0.239159	5.89483
	ENSRNOG00000013011	NM_001013076	Dnajb4	DnaJ heat shock protein family member B4	0.3165	0.165331	4.33442
	ENSRNOG00000026715	NM_001014034	Qrsl1	glutaminyl-tRNA amidotransferase subunit QRSL1	0.3165	0.218953	5.89483
	ENSRNOG00000025019	NM_001324210.1	Dio1	deiodinase, iodothyronine, type I	0.316375	0.218083	5.89483
	ENSRNOG00000015568	XM_017600244	Plpp5	phospholipid phosphatase 5	0.31625	0.116076	3.11276
	ENSRNOG00000027968	NM_173294.2	Cyp 2b3	cytochrome P4502b3	0.3155	0.0335311	1.63463
	ENSRNOG00000028123	NM_001107684.1	Rapgef2	Rap guanine nucleotide exchange factor 2	0.3155	0.146982	3.68929
	ENSRNOG00000019273	NM_001030037	Capn7	calpain 7	0.31525	0.176879	4.33442
	ENSRNOG00000016682	NM_031838.3	Rps2	ribosomal protein S2	0.31525	0.152528	3.68929
	downregulated
	ENSRNOG00000013410	NM_152936	Psti-ii	Pancreatic secretory trypsin inhibitor II precursor (Caltrin) (Calcium transport inhibitor).	-1.61	0.563991	0
	ENSRNOG00000007507	NM_001100963.1	Aass	aminoadipate-semialdehyde synthase	-1.52	0.0939876	0
	ENSRNOG00000001388	NM_053962	Sds	L-serine dehydratase/L-threonine deaminase	-1.51	0.83039	0.62
	ENSRNOG00000001388	NM_053962	Sds	L-serine dehydratase/L-threonine deaminase	-1.51	0.519217	0.62
	ENSRNOG00000001388	NM_053962	Sds	L-serine dehydratase/L-threonine deaminase	-1.51	0.701702	0.62
	ENSRNOG00000013464	NM_012674	Ipk1	Pancreatic secretory trypsin inhibitor I precursor (PSTI-I) (Cholecystokinin-releasing peptide) (Monitor peptide).	-1.44	0.508617	0
	ENSRNOG00000019481	NM_031241	Cyp8b1	cytochrome P450, family 8, subfamily b, polypeptide 1	-1.43	0.33111	0
	ENSRNOG00000012464	NM_019286	Adha	alcohol dehydrogenase A chain	-1.42	0.614954	0.48
	ENSRNOG00000012464	NM_019286	Adha	alcohol dehydrogenase A chain	-1.42	0.658889	0.48
	ENSRNOG00000012464	NM_019286	Adha	alcohol dehydrogenase A chain	-1.42	0.371964	0.48
	ENSRNOG00000017619	NM_022407	Aldh1a1	Aldehyde dehydrogenase 1A1	-1.41	0.378264	0
	ENSRNOG00000017619	NM_022407	Aldh1a1	Aldehyde dehydrogenase 1A1	-1.41	0.59997	0
	ENSRNOG00000012787	NM_001109014.1	Tmem164	transmembrane protein 164 ,	-1.32	0.465379	0
	ENSRNOG00000008837	NM_013157	Ass1	argininosuccinate synthase (Citrulline--aspartate ligase).	-1.29	0.444904	0
	ENSRNOG00000019982	NM_001106234.1	Ethe1	ETHE1, persulfide dioxygenase	-1.25	0.773764	1.02
	ENSRNOG00000026722	NM_001025131.2	Sult2a2	sulfotransferase family 2A, dehydroepiandrosterone (DHEA)-preferring, member 2	-1.25	0.575227	0.48
	ENSRNOG00000014990	NM_012695.3	Sult2a6	sulfotransferase family 2A, dehydroepiandrosterone (DHEA)-preferring, member 6	-1.24	0.559526	0.48
	ENSRNOG00000001240	NM_001137643.1	Gstt3	glutathione S-transferase, theta 3	-1.23	0.704809	0.8
	ENSRNOG00000000768	NM_053299	Fat10	Ubiquitin-like protein FAT10 .	-1.23	0.422488	0
	ENSRNOG00000015740	NM_001108424.1	Rnf125	ring finger protein 125	-1.22	0.278348	0
	ENSRNOG00000011016	NM_022619.3	Slc7a2	solute carrier family 7 member 2	-1.2	0.311214	0
	ENSRNOG00000011016	NM_022619.3	Slc7a2	solute carrier family 7 member 2	-1.2	0.384409	0
	ENSRNOG00000014726	NM_033231.1	Acsm3	acyl-CoA synthetase medium-chain family member 3	-1.18	0.265385	0
	ENSRNOG00000006893	NM_001107863.1	Ppm1k	protein phosphatase, Mg2+/Mn2+ dependent, 1K	-1.17	0.456024	0.48
	ENSRNOG00000017236	NM_001033697.1	Akr1c1	aldo-keto reductase family 1, member C1	-1.13	0.798317	1.47
	ENSRNOG00000013302	NM_001009920.2	Gsta3	glutathione S-transferase alpha 3, transcript variant 1	-1.13	0.410176	0.48
	ENSRNOG00000004821	XP_235312.3	Xp_235312.3	beta1-syntrophin	-1.12	0.294008	0
	ENSRNOG00000011200	NM_030850	Bhmt	Betaine--homocysteine S-methyltransferase .	-1.04	0.739529	1.63
	ENSRNOG00000002597	NM_173305.1	Hsd17b6	hydroxysteroid (17-beta) dehydrogenase 6	-1.04	0.425297	0.48
	ENSRNOG00000005341	NM_001106481.1	Upp2	uridine phosphorylase 2	-1	0.251886	0
	ENSRNOG00000013728	XM_221047	Polg2	mitochondrial DNA polymerase accessory subunit precursor	-0.98	0.136802	0
	ENSRNOG00000016841	NM_001012057.2	Gpt2	glutamic--pyruvic transaminase 2	-0.97	0.250872	0
	ENSRNOG00000011351	NM_012860.2	Mat1a	methionine adenosyltransferase I, alpha	-0.97	0.322881	0.48
	ENSRNOG00000007886	NM_053288	Omd	alpha-1-acid glycoprotein precursor (Orosomucoid)	-0.96	0.408405	0.71
	ENSRNOG00000008781	NM_001106749.1	Erg28	ergosterol biosynthesis 28 homolog	-0.96	0.141004	0
	ENSRNOG00000015660	NM_031350	Pex3	Peroxisomal biogenesis factor 3	-0.96	0.34177	0.48
	ENSRNOG00000019924	NM_172075	Mepd	Thimet oligopeptidase (Endo-oligopeptidase A) (Endopeptidase 24.15) (PZ-peptidase) (Soluble metallo-endopeptidase).	-0.96	0.698102	2.07
	ENSRNOG00000011612	NM_022403	Tdo2	Tryptophan 2,3-dioxygenase	-0.96	0.132588	0
	ENSRNOG00000013484	XM_347371	Gsta3	Glutathione S-transferase alpha 3 (Glutathione S- transferase Yc-1) (GST Yc1) (GST 2-2) (GST AA).	-0.94	0.259099	0.25
	ENSRNOG00000013484	XM_347371	Gsta3	Glutathione S-transferase alpha 3 (Glutathione S- transferase Yc-1) (GST Yc1) (GST 2-2) (GST AA).	-0.94	0.396202	0.25
	ENSRNOG00000028616	NM_198780	Pck1	Phosphoenolpyruvate carboxykinase, cytosolic [GTP]	-0.93	0.924583	3.69
	ENSRNOG00000027313	NM_001013181.1	Zbtb16	zinc finger and BTB domain containing 16	-0.93	0.40484	0.78
	ENSRNOG00000001983	NM_001191676.1	Ugt2b10	UDP glycosyltransferase 2 family, polypeptide B10	-0.92	0.313215	0.48
	ENSRNOG00000000961	XM_017604479.1	Glt1d1	glycosyltransferase 1 domain containing 1 , transcript variant X2	-0.9	0.297189	0.48
	ENSRNOG00000017672	NM_138547	3ahsd	3-alpha-hydroxysteroid dehydrogenase (Hydroxyprostaglandin dehydrogenase).	-0.88	0.179052	0
	ENSRNOG00000005905	NM_017031	Pde4b	cAMP-specific 3',5'-cyclic phosphodiesterase 4B	-0.87	0.359717	0.78
	ENSRNOG00000012123	NM_017126	Adx	Adrenodoxin, mitochondrial precursor (Adrenal ferredoxin).	-0.86	0.182043	0
	ENSRNOG00000001827	NM_022257.1	Masp1	mannan-binding lectin serine peptidase 1	-0.86	0.27688	0.48
	ENSRNOG00000012811	NM_001004265.2	Spint1	serine peptidase inhibitor, Kunitz type 1	-0.86	0.179846	0
	ENSRNOG00000009438	NM_001009663	Cbg	Corticosteroid-binding globulin precursor (Transcortin).	-0.84	0.282285	0.48
	ENSRNOG00000009438	NM_001009663	Cbg	Corticosteroid-binding globulin precursor (Transcortin).	-0.84	0.415479	0.48
	ENSRNOG00000016807	NM_022521	Oat	Ornithine aminotransferase, mitochondrial precursor	-0.84	0.411622	1.02
	ENSRNOG00000003370	NM_013078	Otc	Ornithine carbamoyltransferase, mitochondrial precursor	-0.83	0.252075	0.48
	ENSRNOG00000001496	NM_001025131.2	Sult2a2	sulfotransferase family 2A, dehydroepiandrosterone (DHEA)-preferring, member 2	-0.82	0.67633	2.76
	ENSRNOG00000016356	NM_012571	Got1	glutamic-oxaloacetic transaminase 1	-0.81	0.944276	5.89483
	ENSRNOG00000028199	NM_001001101.1	Olr1530	olfactory receptor gene Olr1530	-0.81	0.79037	4.33
	ENSRNOG00000006653	NM_130748.1	Slc38a4	solute carrier family 38, member 4	-0.81	0.256583	0.48
	ENSRNOG00000028727	XM_017592822.1	Aak1	AP2 associated kinase 1 , transcript variant X6	-0.8	0.155244	0
	ENSRNOG00000012458	NM_031543	Cyp2e1	cytochrome P450, family 2, subfamily e, polypeptide 1	-0.8	0.882658	5.89483
	ENSRNOG00000008498	NM_001044294.1	Gabarapl1	gamma-aminobutyric acid (GABA(A)) receptor-associated protein-like 1	-0.8	0.288062	0.71
	ENSRNOG00000006789	NM_024134	Ddit3	DNA-damage inducible transcript 3 (DDIT-3) (Growth arrest and DNA- damage-inducible protein GADD153).	-0.79	0.261597	0.62
	ENSRNOG00000004679	NM_001106484.1	Fign	fidgetin, microtubule severing factor	-0.79	0.310989	0.78
	ENSRNOG00000022292	NM_001014171.1	Veph1	ventricular zone expressed PH domain-containing 1	-0.79	0.214006	0.48
	ENSRNOG00000028638	NM_001107111.1	Il10rb	interleukin 10 receptor subunit beta	-0.78	0.814153	5.04
	ENSRNOG00000000302	XM_006256560.3	Sesn1	Sestrin 1	-0.78	0.246579	0.48
	ENSRNOG00000012929	NM_001025664.1	Wsb1	WD repeat and SOCS box-containing 1	-0.77	0.766716	4.33
	ENSRNOG00000016349	NM_017084	Gnmt	Glycine N-methyltransferase (Folate-binding protein)	-0.76	0.389274	1.29
	ENSRNOG00000014493	XM_231193	Gasfa1	Golgi autoantigen, golgin subfamily a, 1	-0.76	0.273257	0.78
	ENSRNOG00000017673	NM_001191824.1	Spata22	spermatogenesis associated 22	-0.76	0.31324	0.8
	ENSRNOG00000004009	NM_057155.3	Xpnpep2	X-prolyl aminopeptidase 2	-0.76	0.0987488	0
	ENSRNOG00000017327	NM_001164396.1	Rgd1564865	20-alpha-hydroxysteroid dehydrogenase	-0.75	0.161951	0.48
	ENSRNOG00000028661	XM_017591430	Ctcfl	CCCTC-binding factor like	-0.75	0.80417	5.89483
	ENSRNOG00000017808	NM_053536	Np_445988.1	Kruppel-like factor 15	-0.75	0.108483	0
	ENSRNOG00000014876	NM_001108236.1	Lpin2	lipin 2	-0.75	0.230388	0.62
	ENSRNOG00000019503	NM_001011916.1	Rec8	REC8 meiotic recombination protein	-0.75	0.176728	0.48
	ENSRNOG00000022653	XM_017604724	LOC102555316	uncharacterized LOC102555316	-0.75	0.343075	1.02
	ENSRNOG00000000903	NM_031330	Asl	argininosuccinate lyase (Arginosuccinase)	-0.74	0.174559	0.48
	ENSRNOG00000013704	NM_017072	Cps1	carbamoyl-phosphate synthase 1	-0.74	0.117114	0
	ENSRNOG00000019691	NM_053425	Ccs	Copper chaperone for superoxide dismutase (Superoxide dismutase copper chaperone).	-0.74	0.0738512	0
	ENSRNOG00000000933	NM_001100989.1	Mtus2	microtubule associated scaffold protein 2	-0.73	0.0542302	0
	ENSRNOG00000020924	NM_001012070.1	Ptgdr2	prostaglandin D2 receptor 2	-0.73	0.140327	0.48
	ENSRNOG00000016573	NM_001012345.1	Dgat2	diacylglycerol O-acyltransferase 2	-0.72	0.0580201	0
	ENSRNOG00000021004	NM_001106261.2	Rasip1	Ras interacting protein 1	-0.72	0.274592	0.8
	ENSRNOG00000020992	NM_080892.1	Selenbp1	selenium binding protein 1	-0.72	0.161152	0.48
	ENSRNOG00000020992	NM_080892.1	Selenbp1	selenium binding protein 1	-0.72	0.23155	0.48
	ENSRNOG00000004644	XM_017602348.1	Zfp711	zinc finger protein 711, transcript variant X5	-0.72	0.644636	3.69
	ENSRNOG00000023465	NM_001024334.2	Depp1	DEPP1, autophagy regulator	-0.71	0.644994	3.69
	ENSRNOG00000023219	NM_017218.3	Erbb3	erb-b2 receptor tyrosine kinase 3	-0.71	0.214408	0.71
	ENSRNOG00000016339	NM_053768	Uox	urate oxidase	-0.71	0.349882	1.29
	ENSRNOG00000007478	NM_133405.2	Cry2	cryptochrome circadian regulator 2	-0.7	0.37661	1.47
	ENSRNOG00000006472	NM_021863	Hsp72	Heat shock-related 70 kDa protein 2 (Testis- specific heat shock protein-related) (HST).	-0.7	0.478504	2.43
	ENSRNOG00000020983	XM_008760282.2	Ms4a6c	membrane-spanning 4-domains, subfamily A, member 6C, transcript variant X1	-0.7	0.297229	1.02
	ENSRNOG00000010922	XM_017595627.1	Ppp2r1b	protein phosphatase 2 scaffold subunit A beta	-0.7	0.33866	1.29
	ENSRNOG00000024796	XM_342990	Xp_342991.1	RIKEN cDNA 2900010D03	-0.7	0.670148	4.33
	ENSRNOG00000005220	XM_017594540.1	Syne2	spectrin repeat containing nuclear envelope protein 2 , transcript variant X1	-0.7	0.236543	0.8
	ENSRNOG00000014739	NM_173109	Wfdc2	WAP four-disulfide core domain protein 2 precursor (Epididymal secretory protein 4) (RE4).	-0.7	0.123473	0.48
	ENSRNOG00000014739	NM_173109	Wfdc2	WAP four-disulfide core domain protein 2 precursor (Epididymal secretory protein 4) (RE4).	-0.7	0.178668	0.48
	ENSRNOG00000013304	NM_017134	Arg1	arginase-1 (Type I arginase) (Liver-type arginase).	-0.69	0.354213	1.47
	ENSRNOG00000004147	NM_001281824.1	Abca8a	ATP-binding cassette, sub-family A (ABC1), member 8a	-0.69	0.2988	1.04
	ENSRNOG00000027249	NM_001191684.1	Fancl	Fanconi anemia, complementation group L	-0.69	0.280609	1.02
	ENSRNOG00000027129	NM_001109356.1	Sdr16c6	short chain dehydrogenase/reductase family 16C, member 6	-0.69	0.428253	2.07
	ENSRNOG00000002013	XM_221455	Sidt1	SID1 transmembrane family member 1 precursor.	-0.69	0.107577	0.48
	ENSRNOG00000017188	NM_178847.3	Cyp27a1	cytochrome P450, family 27, subfamily a, polypeptide 1	-0.68	0.302015	1.04
	ENSRNOG00000014560	NM_030826.4	Gpx1	glutathione peroxidase 1	-0.68	0.395902	2.07
	ENSRNOG00000012391	XM_017592328.1	Ttn	titin , transcript variant X1	-0.68	0.330504	1.29
	ENSRNOG00000023060	XM_008774040.1	Loc103694155	60S ribosomal protein L29-like	-0.67	0.0414085	0
	ENSRNOG00000001261	NM_053567.1	Ftcd	formimidoyltransferase cyclodeaminase	-0.67	0.442979	2.43
	ENSRNOG00000005479	NM_017215	Glut-r	Excitatory amino acid transporter 2 (Sodium-dependent glutamate/aspartate transporter 2) (GLT-1).	-0.66	0.276124	1.04
	ENSRNOG00000000661	NM_001107148.3	Hps4	HPS4, biogenesis of lysosomal organelles complex 3 subunit 2	-0.66	0.294371	1.29
	ENSRNOG00000014490	NM_001106473.1	Bdh2	3-hydroxybutyrate dehydrogenase 2	-0.65	0.11554	0.48
	ENSRNOG00000009928	XM_343439	Bckdhb	Branched-chain alpha-keto acid dehydrogenase E1 component beta chain	-0.65	0.185113	0.78
	ENSRNOG00000002951	XM_017588178.1	Ccnb3	cyclin B3, transcript variant X3	-0.65	0.453561	2.76
	ENSRNOG00000023142	NM_022273.2	Aldh9a1	aldehyde dehydrogenase 9 family, member A1	-0.64	0.128564	0.48
	ENSRNOG00000000414	NM_001177829.2	Cep85l	centrosomal protein 85-like	-0.64	0.242304	1.02
	ENSRNOG00000013291	NM_031839	Cyp2c23	Cytochrome P450 2C23 (Arachidonic acid epoxygenase).	-0.64	0.362316	2.07
	ENSRNOG00000002265	NM_016996	Casr	Extracellular calcium-sensing receptor precursor (CaSR) (Parathyroid Cell calcium-sensing receptor).	-0.64	0.345153	2.07
	ENSRNOG00000021200	NM_001012080	Rgmc	Hemojuvelin precursor (Hemochromatosis type 2 protein homolog) (RGM domain family member C).	-0.64	0.11984	0.48
	ENSRNOG00000017056	XM_001071565.6	Hist1h1c	histone cluster 1, H1c	-0.64	0.525457	3.69
	ENSRNOG00000013956	NM_134467.1	Rnf38	ring finger protein 38	-0.64	0.444932	2.76
	ENSRNOG00000017593	NM_030864.1	Mtr	5-methyltetrahydrofolate-homocysteine methyltransferase	-0.63	0.19445	0.8
	ENSRNOG00000027192	NM_001012346.1	Npepo	aminopeptidase O	-0.63	0.14722	0.62
	ENSRNOG00000016526	XM_006254474.3	Dsg2	desmoglein 2	-0.63	0.361073	2.07
	ENSRNOG00000016099	NM_175582.1	Id4	inhibitor of DNA binding 4, HLH protein	-0.63	0.339535	2.07
	ENSRNOG00000003469	NM_181089	Mast1	Microtubule-associated serine/threonine-protein kinase 1 (EC 2.7.1.37) (Syntrophin-associated serine/threonine-protein kinase).	-0.63	0.288154	1.47
	ENSRNOG00000001396	NM_001025629.1	Mospd3	motile sperm domain containing 3	-0.63	0.247032	1.04
	ENSRNOG00000000701	XM_213811	Xp_213811.1	nitrogen fixation cluster-like	-0.63	0.312483	1.63
	ENSRNOG00000014515	NM_001134856.1	Cdc14a	cell division cycle 14A	-0.62	0.199447	0.8
	ENSRNOG00000000312	NM_001047096.1	Fig4	FIG4 phosphoinositide 5-phosphatase	-0.62	0.424411	2.76
	ENSRNOG00000027853	NM_022686.2	Hist1h4b	histone cluster 1 H4 family member B	-0.62	0.223864	1.02
	ENSRNOG00000003443	NM_001107164.1	Klf1	Kruppel like factor 1	-0.62	0.429354	2.76
	ENSRNOG00000004302	NM_012619	Pah	Phenylalanine-4-hydroxylase	-0.62	0.336857	2.07
	ENSRNOG00000021314	NM_019238	Fdft1	squalene synthetase(Farnesyl-diphosphate farnesyltransferase)	-0.62	0.434916	2.76
	ENSRNOG00000009740	XR_001837278.1	Loc108350481	uncharacterized LOC108350481, ncRNA	-0.62	0.406101	2.76
	ENSRNOG00000016484	NM_181371	Gstk1	Glutathione S-transferase kappa 1(Glutathione S-transferase subunit 13)	-0.61	0.268851	1.47
	ENSRNOG00000027489	NM_001191928.1	Mn1	MN1 proto-oncogene, transcriptional regulator	-0.61	0.440671	3.11
	ENSRNOG00000013765	NM_001000689	Olr34	olfactory receptor gene Olr34	-0.61	0.318495	2.07
	ENSRNOG00000024821	NM_001127607.1	Ttc30b	tetratricopeptide repeat domain 30B	-0.61	0.598581	5.89483
	ENSRNOG00000020457	NM_001004418.2	Tacc2	transforming, acidic coiled-coil containing protein 2	-0.61	0.175197	0.8
	ENSRNOG00000008755	NM_017340	Acox1	Acyl-Co A oxidase 1, peroxisomal (Palmitoyl-CoA oxidase)	-0.6	0.339632	2.15
	ENSRNOG00000002210	NM_001004209	17bhsd	Dehydrogenase/reductase SDR family member 8 precursor(17-beta-hydroxysteroid dehydrogenase 11)	-0.6	0.307816	2.07
	ENSRNOG00000013945	NM_178094.3	Itpkc	inositol-trisphosphate 3-kinase C	-0.6	0.0789404	0.48
	ENSRNOG00000009354	XM_017601817	Nrarp	Notch-regulated ankyrin repeat protein	-0.6	0.612729	5.89483
	ENSRNOG00000003723	NM_001109081.1	Wdr26	WD repeat domain 26	-0.6	0.16633	0.8
	ENSRNOG00000003677	NM_001134600.1	Zfp879	zinc finger protein 879	-0.6	0.415428	2.76
	ENSRNOG00000024474	NM_012903.1	Anp32a	acidic nuclear phosphoprotein 32 family member A	-0.59	0.0520024	0.48
	ENSRNOG00000016895	NM_001109384.1	Alkbh7	alkB homolog 7	-0.59	0.484059	4.33
	ENSRNOG00000012442	XM_017588306.1	Cemip	cell migration-inducing hyaluronan binding protein	-0.59	0.261614	1.47
	ENSRNOG00000010658	NM_017074	Cth	cystathionine gamma-lyase (Gamma-cystathionase) (Probasin-related antigen)	-0.59	0.276872	1.63
	ENSRNOG00000003941	XR_599937.1	Prdx1l1	peroxiredoxin 1-like 1	-0.59	0.110494	0.62
	ENSRNOG00000000386	NM_138530.2	Pbld1	phenazine biosynthesis-like protein domain containing 1	-0.59	0.101602	0.48
	ENSRNOG00000018494	NM_001012072.1	Ppp1r3c	protein phosphatase 1, regulatory subunit 3C	-0.59	0.333708	2.15
	ENSRNOG00000027498	XM_221141	d230014k01	RIKEN cDNA D230014K01	-0.59	0.302678	2.07
	ENSRNOG00000000469	NM_001008843.2	Rt1-ce5	RT1 class I, locus CE5, transcript variant 1	-0.58	0.4339	3.69
	ENSRNOG00000027865	NM_017150.1	Rpl29	60S ribosomal protein L29	-0.57	0.250871	1.63
	ENSRNOG00000005599	NM_023103	A1i3	alpha-1-inhibitor III precursor.	-0.57	0.428066	3.69
	ENSRNOG00000004284	NM_017258	Btg1	BTG1 protein (Anti-proliferative factor).	-0.57	0.496959	5.04
	ENSRNOG00000003549	NM_001077585.1	Cnpy2	canopy FGF signaling regulator 2	-0.57	0.204728	1.29
	ENSRNOG00000013791	NM_019370.2	Enpp3	ectonucleotide pyrophosphatase/phosphodiesterase 3	-0.57	0.127417	0.78
	ENSRNOG00000003182	NM_012815.2	Gclc	glutamate-cysteine ligase, catalytic subunit	-0.57	0.199424	1.04
	ENSRNOG00000000217	XR_001839464.1	Loc100909835	glutathione S-transferase alpha-4-like , misc_RNA	-0.57	0.152594	0.8
	ENSRNOG00000028078	XM_008763448.2	Rgd1562378	histone H4 variant H4-v.1 ,	-0.57	0.25893	1.63
	ENSRNOG00000027441	XM_008762670.2	Kmt2c	lysine methyltransferase 2C, transcript variant X2	-0.57	0.423561	3.69
	ENSRNOG00000002487	NM_001106949.1	Mbnl3	muscleblind-like splicing regulator 3	-0.57	0.31825	2.43
	ENSRNOG00000002912	NM_001270415	Parn	poly-specific ribonuclease	-0.57	0.543061	5.89483
	ENSRNOG00000027846	NM_001123469.1	Hist2h4	histone cluster 2, H4	-0.56425	0.17114	1.01634
	ENSRNOG00000019832	NM_001107569	Bbs1	Bardet-Biedl syndrome 1	-0.56325	0.191068	1.03539
	ENSRNOG00000009096	NM_001004086	Pon3	paraoxonase 3	-0.562	0.0922858	0.615199
	ENSRNOG00000017091	NM_001100515	Slc25a46	solute carrier family 25, member 46	-0.562	0.413013	3.68929
	ENSRNOG00000014540	XM_017602890.1	Rgd1309621	similar to hypothetical protein FLJ10652	-0.561	0.256807	1.63463
	ENSRNOG00000004621	NM_031831	Rtn4	reticulon 4	-0.5605	0.287446	2.14988
	ENSRNOG00000005482	NM_001108305	Sap30bp	SAP30 binding protein	-0.5605	0.395355	3.11276
	ENSRNOG00000001463	NM_001106211.1	B3gnt6	UDP-GlcNAc:betaGal beta-1,3-N-acetylglucosaminyltransferase 6	-0.5605	0.179326	1.03539
	ENSRNOG00000012499	XM_008765786	Rarg	retinoic acid receptor, gamma	-0.55975	0.295077	2.14988
	ENSRNOG00000009019	NM_017206	Slc6a6	solute carrier family 6 member 6	-0.55925	0.519347	5.89483
	ENSRNOG00000002701	NM_001012145	Hgd	homogentisate 1, 2-dioxygenase	-0.5585	0.120835	0.79851
	ENSRNOG00000000983	NM_145724	Zfp394	zinc finger protein 394	-0.55775	0.332904	2.76167
	ENSRNOG00000016967	NM_053301	Hfe	hemochromatosis	-0.5575	0.131703	0.79851
	ENSRNOG00000019009	NM_001107303	Arrdc2	arrestin domain containing 2	-0.55625	0.361891	2.76167
	ENSRNOG00000017799	NM_052800.1	Tk1	thymidine kinase 1	-0.55525	0.260181	2.06936
	ENSRNOG00000013766	NM_130433	Acaa2	acetyl-CoA acyltransferase 2	-0.5535	0.333683	2.76167
	ENSRNOG00000013974	XM_006234960	Fahd2a	fumarylacetoacetate hydrolase domain containing 2A	-0.55325	0.273154	2.06936
	ENSRNOG00000012891	XM_017596469	Mdh1b	malate dehydrogenase 1B	-0.5517	0.287805	2.14988
	ENSRNOG00000002289	NM_001127536	Ildr1	immunoglobulin-like domain containing receptor 1	-0.5505	0.153455	1.01634
	ENSRNOG00000001343	XM_017598515.1	Bcl7a	BCL tumor suppressor 7A	-0.549825	0.3279	2.76167
	ENSRNOG00000005479	NM_017215	Glut-r	Excitatory amino acid transporter 2 (Sodium-dependent glutamate/aspartate transporter 2) (GLT-1).	-0.54975	0.192792	1.04
	ENSRNOG00000005589	NM_001271394	Rgd1565002	similar to Dehydrogenase/reductase SDR family member 7 precursor (Retinal short-chain dehydrogenase/reductase 4)	-0.549	0.377925	3.11276
	ENSRNOG00000018735	XM_006254761	Cd74	CD74 molecule	-0.5485	0.39694	3.68929
	ENSRNOG00000001389	XM_017598465	Irs3	insulin receptor substrate 3	-0.54775	0.337184	2.76167
	ENSRNOG00000002212	NM_001009684	Hsd17b13	hydroxysteroid dehydrogenase 13	-0.54725	0.369754	3.11276
	ENSRNOG00000012813	NM_001127502.1	Tceal9	transcription elongation factor A like 9	-0.54675	0.333208	2.76167
	ENSRNOG00000012464	NM_019286	Adha	alcohol dehydrogenase A chain	-0.546	0.269042	0.48
	ENSRNOG00000023491	NM_001013185.1	Coq8a	coenzyme Q8A	-0.5455	0.114968	0.79851
	ENSRNOG00000015774	NM_001192002	Mreg	melanoregulin	-0.5455	0.18275	1.29076
	ENSRNOG00000014779	XM_006231614	Pdcd4	programmed cell death 4	-0.54525	0.453576	5.03565
	ENSRNOG00000000006	NM_001106552.1	Sp5	zinc finger protein Sp5	-0.544	0.414139	4.33442
	ENSRNOG00000008870	NM_001107893	Atf7ip	activating transcription factor 7 interacting protein	-0.543	0.119686	0.79851
	ENSRNOG00000017672	NM_138547	3ahsd	3-alpha-hydroxysteroid dehydrogenase (Hydroxyprostaglandin dehydrogenase).	-0.53925	0.110485	0
	ENSRNOG00000002240	NM_001012017	Dirc2	disrupted in renal carcinoma 2	-0.539	0.246786	2.06936
	ENSRNOG00000005958	XM_008775544	Rrbp1	ribosome binding protein 1	-0.53875	0.16668	1.03539
	ENSRNOG00000006396	X60651	Sdc1	syndecan 1	-0.537	0.281717	2.42778
	ENSRNOG00000022710	XM_006234655	Prrg4	proline rich and Gla domain 4	-0.536	0.248753	2.06936
	ENSRNOG00000026668	NM_001109257.1	Klhl42	kelch-like family, member 42	-0.53475	0.428488	4.33442
	ENSRNOG00000019098	XM_006255782	Ca5a	carbonic anhydrase 5A	-0.534	0.254502	2.14988
	ENSRNOG00000025709	NM_012848.2	Fth1	ferritin, heavy polypeptide 1; Ferritin subunit H	-0.53375	0.1817	1.29076
	ENSRNOG00000000451	NM_001008831	Rt1-ba	RT1 class II, locus Ba	-0.5335	0.181502	1.29076
	ENSRNOG00000018522	NM_078623	Echs1	enoyl CoA hydratase, short chain, 1, mitochondrial	-0.5325	0.338517	3.11276
	ENSRNOG00000025504	NM_001013948	Ankrd46	ankyrin repeat domain 46	-0.532	0.0928763	0.779338
	ENSRNOG00000012464	NM_019286	Adha	alcohol dehydrogenase A chain	-0.53175	0.140241	0.48
	ENSRNOG00000000641	NM_022186	Nrbf2	nuclear receptor binding factor 2	-0.53125	0.392433	3.68929
	ENSRNOG00000020626	XM_006220622	Snrnp25	small nuclear ribonucleoprotein U11/U12 subunit 25	-0.53125	0.188206	1.29076
	ENSRNOG00000023708	NM_001039008	Tmem176a	transmembrane protein 176A	-0.531	0.265123	2.14988
	ENSRNOG00000028591	NM_012583.2	Hprt1	hypoxanthine phosphoribosyltransferas 1	-0.53075	0.301425	2.76167
	ENSRNOG00000011080	NM_001106271.2	Akap13	A-kinase anchoring protein 13	-0.53025	0.271	2.14988
	ENSRNOG00000013251	NM_001044266	Trim24	tripartite motif-containing 24	-0.53025	0.268708	2.14988
	ENSRNOG00000001770	NM_133606	Ehhadh	enoyl-CoA hydratase and 3-hydroxyacyl CoA dehydrogenase	-0.53	0.26493	2.14988
	ENSRNOG00000018282	NM_031776	Gda	guanine deaminase	-0.5285	0.225703	2.06936
	ENSRNOG00000021338	NM_178021	Tmem132a	transmembrane protein 132A	-0.528	0.356551	3.11276
	ENSRNOG00000017823	XM_008763724.2	Fsd1l	fibronectin type III and SPRY domain containing 1-like	-0.5275	0.367313	3.68929
	ENSRNOG00000023588	XM_008760630	Dmgdh	dimethylglycine dehydrogenase	-0.52725	0.289574	2.42778
	ENSRNOG00000009005	XM_006243655	Slco2a1	solute carrier organic anion transporter family, member 2a1	-0.52555	0.251334	2.14988
	ENSRNOG00000008830	XM_006247237	Nfe2l1	nuclear factor, erythroid 2-like 1	-0.524	0.197939	1.46939
	ENSRNOG00000018074	NM_133295.3	Ces1d	carboxylesterase 1D	-0.5235	0.473544	5.89483
	ENSRNOG00000011260	XM_006232097	Cmbl	carboxymethylenebutenolidase homolog	-0.52325	0.130921	1.01634
	ENSRNOG00000018937	XM_017590627	Gstm2	glutathione S-transferase mu 2	-0.523	0.0236784	0.475596
	ENSRNOG00000011559	NM_019359	Cnn3	calponin 3	-0.52275	0.353303	3.68929
	ENSRNOG00000001226	NM_031833.2	Nme	NME/NM23 nucleoside diphosphate kinase	-0.52225	0.310014	2.76167
	ENSRNOG00000012010	XM_017596887.1	Loc108348229	zinc finger protein 431	-0.522	0.483922	5.89483
	ENSRNOG00000022298	NM_182952	Cxcl11	C-X-C motif chemokine ligand 11	-0.5185	0.146134	1.03539
	ENSRNOG00000007793	NM_173322	Pnrc1	proline-rich nuclear receptor coactivator 1	-0.518	0.252877	2.14988
	ENSRNOG00000005905	NM_017031	Pde4b	cAMP-specific 3',5'-cyclic phosphodiesterase 4B	-0.5165	0.172415	0.78
	ENSRNOG00000005513	NM_001195506	Srsf5	serine and arginine rich splicing factor 5	-0.5165	0.205489	1.63463
	ENSRNOG00000010589	XM_006232084	Loc103689968	protein FAM134B	-0.51625	0.284801	2.76167
	ENSRNOG00000027883	XM_001057443.5	Loc680498	histone 1, H3i	-0.5145	0.150272	1.03539
	ENSRNOG00000008374	NM_001100730	Nipsnap1	nipsnap homolog 1 (C. elegans)	-0.5145	0.467607	5.89483
	ENSRNOG00000008046	NM_001080380	Tmem30b	transmembrane protein 30B	-0.513875	0.279009	2.42778
	ENSRNOG00000018516	NM_172224	Impa2	inositol monophosphatase 2	-0.5135	0.117775	1.01634
	ENSRNOG00000002494	NR_003722.1	Gapdh-ps1	glyceraldehyde-3-phosphate dehydrogenase, pseudogene 1	-0.513	0.167276	1.29076
	ENSRNOG00000027252	NM_138882.1	Pla1a	phosphatidylserine-specific phospholipase A1	-0.513	0.143669	1.03539
	ENSRNOG00000020013	NM_001044302	Psrc1	proline and serine rich coiled-coil 1	-0.513	0.175598	1.46939
	ENSRNOG00000017777	NM_017201	Ahcy	adenosylhomocysteinase	-0.51275	0.227474	2.06936
	ENSRNOG00000003088	NM_001105879	Arhgap31	Rho GTPase activating protein 31	-0.51275	0.33686	3.11276
	ENSRNOG00000001032	NM_001014126	Ccz1b	CCZ1 homolog B, vacuolar protein trafficking and biogenesis associated	-0.5125	0.163979	1.29076
	ENSRNOG00000000459	NM_012708	Psmb9	proteasome subunit beta 9	-0.51125	0.226018	2.06936
	ENSRNOG00000000588	XM_017601535	Slc16a10	solute carrier family 16 member 10	-0.50925	0.156212	1.29076
	ENSRNOG00000001852	NM_001024984	Ergic2	ERGIC and golgi 2	-0.50725	0.244591	2.14988
	ENSRNOG00000013484	XM_347371	Gsta3	Glutathione S-transferase alpha 3 (Glutathione S- transferase Yc-1) (GST Yc1) (GST 2-2) (GST AA).	-0.507	0.219237	0.25
	ENSRNOG00000017133	NM_001014007	Loc306766	hypothetical LOC306766	-0.507	0.291273	2.76167
	ENSRNOG00000000936	XM_017598270	Stx2	syntaxin 2	-0.507	0.0859108	0.79851
	ENSRNOG00000004898	NM_001007597	Fshb	follicle stimulating hormone beta subunit	-0.50675	0.285744	2.76167
	ENSRNOG00000010906	NM_031116	Ccl5	C-C motif chemokine ligand 5	-0.5065	0.133842	1.03539
	ENSRNOG00000014368	XM_008764223	Eif4g3	eukaryotic translation initiation factor 4 gamma, 3	-0.50625	0.400793	5.03565
	ENSRNOG00000018381	XM_006222382	Cdkal1	CDK5 regulatory subunit associated protein 1-like 1	-0.506	0.202999	2.06936
	ENSRNOG00000020947	XM_006228575	Egln2	egl-9 family hypoxia-inducible factor 2	-0.5055	0.286324	2.76167
	ENSRNOG00000014190	NM_001276433	Hint3	histidine triad nucleotide binding protein 3	-0.50525	0.228895	2.14988
	ENSRNOG00000014846	XM_008766213	Newgene_2116	acidic nuclear phosphoprotein 32 family member A	-0.50475	0.135984	1.03539
	ENSRNOG00000014571	XM_006235612	Dbndd2	dysbindin domain containing 2	-0.5045	0.162998	1.46939
	ENSRNOG00000016551	XM_006234985	Bcl2l11	BCL2 like 11	-0.50375	0.136344	1.03539
	ENSRNOG00000026965	NM_001009709	Tmem140	transmembrane protein 140	-0.50375	0.174433	1.46939
	ENSRNOG00000002670	NM_001135562.1	Acp1	acid phosphatase 1	-0.50225	0.112224	1.01634
	ENSRNOG00000009903	NM_001134409	Serpini2	serpin family I member 2	-0.501	0.212877	2.06936
	ENSRNOG00000009161	XM_008766615	Clasp2	cytoplasmic linker associated protein 2	-0.5005	0.157006	1.29076
	ENSRNOG00000012837	NM_001329156.1	Tceal5	transcription elongation factor A like 5	-0.5005	0.264561	2.76167
	ENSRNOG00000027465	XM_017604896	Ktn1	norvegicus kinectin 1, transcript variant X18	-0.49925	0.37488	4.33442
	ENSRNOG00000016368	NM_133425	Ppp1r14c	protein phosphatase 1, regulatory subunit 14c	-0.4985	0.290804	2.76167
	ENSRNOG00000017305	NM_017248.1	Hnrnpa1	heterogeneous nuclear ribonucleoprotein A1	-0.49775	0.285485	2.76167
	ENSRNOG00000005159	XM_006226092	Fam135b	family with sequence similarity 135, member B	-0.49575	0.271548	2.76167
	ENSRNOG00000009119	XR_001839434.1	Vps13c	vacuolar protein sorting 13C	-0.49575	0.118365	1.03539
	ENSRNOG00000002638	XM_006228159.1	Loc102551504	vomeronasal type-1 receptor 4-like	-0.49475	0.209132	2.06936
	ENSRNOG00000001921	NM_001013864.1	Lpp	LIM domain containing preferred translocation partner in lipoma	-0.49425	0.186013	1.63463
	ENSRNOG00000003307	NM_001108896	Gcdh	glutaryl-CoA dehydrogenase	-0.49375	0.136427	1.29076
	ENSRNOG00000005903	NM_053635	St14	suppression of tumorigenicity 14	-0.49375	0.24369	2.42778
	ENSRNOG00000017165	NM_001008342	Akr1e2	aldo-keto reductase family 1, member E2	-0.4935	0.127042	1.03539
	ENSRNOG00000024170	NM_138888	Phf5a	PHD finger protein 5A	-0.49225	0.298255	3.11276
	ENSRNOG00000006789	NM_024134	Ddit3	DNA-damage inducible transcript 3 (DDIT-3) (Growth arrest and DNA- damage-inducible protein GADD153).	-0.492	0.305091	0.62
	ENSRNOG00000014438	NM_019383	Atp5pd	ATP synthase peripheral stalk subunit d	-0.4905	0.0962237	1.01634
	ENSRNOG00000006841	XM_008765230	Ano4	anoctamin 4	-0.489275	0.212345	2.14988
	ENSRNOG00000013718	XM_006229304	Herc2	HECT and RLD domain containing E3 ubiquitin protein ligase 2	-0.489	0.0962324	1.01634
	ENSRNOG00000027469	NM_001114601	Pcdhb4	protocadherin beta 4	-0.488925	0.319682	3.68929
	ENSRNOG00000010765	NM_001107248	Vcl	vinculin	-0.48875	0.230685	2.42778
	ENSRNOG00000011091	NM_001108980	Ferd3l	Fer3-like bHLH transcription factor	-0.4875	0.427891	5.89483
	ENSRNOG00000015577	NM_001045843	Lpar6	lysophosphatidic acid receptor 6	-0.48675	0.103558	1.03539
	ENSRNOG00000000443	XM_008772774	Loc103689965	complement C4-like	-0.4865	0.267518	2.76167
	ENSRNOG00000016391	XM_008771836	Loc100912163	AT-rich interactive domain-containing protein 4B-like	-0.48525	0.317022	3.68929
	ENSRNOG00000018076	NM_144739	Fmo5	flavin containing monooxygenase 5	-0.48525	0.221572	2.42778
	ENSRNOG00000002549	NM_024395	Htr5b	5-hydroxytryptamine receptor 5B	-0.48475	0.308885	3.68929
	ENSRNOG00000011213	XM_006229458	Blm	Bloom syndrome RecQ like helicase	-0.48425	0.179154	2.06936
	ENSRNOG00000013521	NM_130400	Dhfr	dihydrofolate reductase	-0.48375	0.175917	1.63463
	ENSRNOG00000010214	NM_001012142	Scrn2	secernin 2	-0.48325	0.248546	2.76167
	ENSRNOG00000027474	NM_001001123.1	Olr444	olfactory receptor gene Olr444	-0.4825	0.147428	1.46939
	ENSRNOG00000014811	XM_017594564	Cyhr1	cysteine and histidine rich 1	-0.48225	0.158849	1.63463
	ENSRNOG00000013296	NM_001106430.1	Mgst2	microsomal glutathione S-transferase 2	-0.48075	0.203507	2.14988
	ENSRNOG00000024491	NM_001134637.1	Plin5	perilipin 5	-0.48	0.182901	2.06936
	ENSRNOG00000028187	NM_001191902	Sp9	Sp9 transcription factor	-0.47925	0.35861	5.03565
	ENSRNOG00000011647	XM_006232779	S100a6	S100 calcium binding protein A6	-0.479	0.0995624	1.03539
	ENSRNOG00000004280	XM_017599371	Tcn2	transcobalamin 2	-0.479	0.147757	1.46939
	ENSRNOG00000018277	NM_031776.2	Gda	guanine deaminase	-0.4785	0.382926	5.03565
	ENSRNOG00000005612	NM_019287.2	Apob	apolipoprotein B	-0.478	0.395275	5.89483
	ENSRNOG00000016643	NM_001271344	Lpcat2	lysophosphatidylcholine acyltransferase 2	-0.47625	0.237088	2.76167
	ENSRNOG00000014919	XM_006235107	LOC102553316	Y-linked testis-specific protein 1-like	-0.47575	0.0900421	1.01634
	ENSRNOG00000016451	NM_017079	Cd1d1	CD1d1 molecule	-0.475	0.147867	1.46939
	ENSRNOG00000001782	XM_008768726	Osbpl11	oxysterol binding protein-like 11	-0.47425	0.267507	3.11276
	ENSRNOG00000006789	NM_024134	Ddit3	DNA-damage inducible transcript 3 (DDIT-3) (Growth arrest and DNA- damage-inducible protein GADD153).	-0.474	0.233504	0.62
	ENSRNOG00000001275	XM_006248938	Tmem184a	transmembrane protein 184A	-0.474	0.0694742	0.79851
	ENSRNOG00000013324	NM_001107407	Cdh5	cadherin 5	-0.47375	0.28168	3.11276
	ENSRNOG00000025460	NM_001271215	Tmem71	transmembrane protein 71	-0.47325	0.242232	2.76167
	ENSRNOG00000006916	XM_006233732	Sardh	sarcosine dehydrogenase	-0.473	0.286001	3.11276
	ENSRNOG00000001325	NM_139260	Il3ra	interleukin 3 receptor subunit alpha	-0.47275	0.195614	2.14988
	ENSRNOG00000015020	XM_006245049	Idh1	isocitrate dehydrogenase ) 1, cytosolic	-0.47175	0.17496	2.06936
	ENSRNOG00000012034	XM_008760594	Ces2i	carboxylesterase 2I	-0.4715	0.207056	2.42778
	ENSRNOG00000009250	NM_017220	Pts	6-pyruvoyl-tetrahydropterin synthase	-0.4705	0.122416	1.29076
	ENSRNOG00000019459	NM_001301048	Oaz1	ornithine decarboxylase antizyme 1	-0.47025	0.152563	1.63463
	ENSRNOG00000022040	XM_006253122.1	Acsl1	acyl-CoA synthetase long-chain family member 1	-0.469	0.243755	2.76167
	ENSRNOG00000026511	NM_001048075.1	Clec2g	C-type lectin domain family 2, member G	-0.469	0.314565	4.33442
	ENSRNOG00000000453	NM_001004084.2	Rt1-bb	RT1 class II, locus Bb	-0.46875	0.353374	5.03565
	ENSRNOG00000012440	NM_053307	Msra	methionine sulfoxide reductase A	-0.4685	0.159019	1.63463
	ENSRNOG00000000565	XM_008772873	Sgpl1	sphingosine-1-phosphate lyase 1	-0.4685	0.12598	1.46939
	ENSRNOG00000014899	NM_012985	Ndufa5	NADH:ubiquinone oxidoreductase subunit A5	-0.46825	0.0920738	1.03539
	ENSRNOG00000027894	XM_017590879	Iqgap3	IQ motif containing GTPase activating protein 3	-0.46775	0.107633	1.29076
	ENSRNOG00000011158	XM_008770732	Ppp2r2a	protein phosphatase 2, regulatory subunit B, alpha	-0.46775	0.132997	1.46939
	ENSRNOG00000004396	NM_032070.1	Hmga2	high mobility group AT-hook 2	-0.4665	0.318476	4.33442
	ENSRNOG00000023091	NM_001106290.1	Rpl27a	ribosomal protein L27a	-0.4625	0.12701	1.46939
	ENSRNOG00000007449	XM_017590735	Kcnmb2	potassium calcium-activated channel subfamily M regulatory beta subunit 2	-0.46175	0.21117	2.42778
	ENSRNOG00000010715	XM_006227352	RGD1563978	similar to mKIAA1387 protein, transcript variant X2	-0.46125	0.142172	1.63463
	ENSRNOG00000014066	XM_006232301	Jade1	jade family PHD finger 1	-0.460475	0.180821	2.14988
	ENSRNOG00000009715	NM_012600	Me1	malic enzyme 1	-0.46	0.266279	3.11276
	ENSRNOG00000009125	XM_017599715	Dis3	DIS3 homolog, exosome endoribonuclease and 3'-5' exoribonuclease	-0.45975	0.133047	1.46939
	ENSRNOG00000021366	NM_001166679	Tas2r116	taste receptor, type 2, member 116	-0.459	0.346907	5.03565
	ENSRNOG00000001344	NM_032416	Aldh2	aldehyde dehydrogenase 2 family (mitochondrial)	-0.45825	0.339279	5.03565
	ENSRNOG00000009932	XM_017589163	Mctp2	multiple C2 and transmembrane domain containing 2	-0.4575	0.216509	2.76167
	ENSRNOG00000008785	XM_006252403	Klf5	Kruppel-like factor 5	-0.45675	0.202195	2.42778
	ENSRNOG00000023472	NM_001107456	Map3k4	mitogen activated protein kinase kinase kinase 4	-0.45675	0.153983	2.06936
	ENSRNOG00000012789	XM_017601176	Mlnr	motilin receptor	-0.45675	0.129371	1.46939
	ENSRNOG00000011068	XM_006231274	Papss2	3'-phosphoadenosine 5'-phosphosulfate synthase 2	-0.453175	0.21786	2.76167
	ENSRNOG00000013671	XM_017589723	Vom2r9	vomeronasal 2 receptor, 9	-0.453	0.241071	3.11276
	ENSRNOG00000013689	NM_001106499	Vps18	VPS18 CORVET/HOPS core subunit	-0.453	0.333464	5.03565
	ENSRNOG00000014868	U68562	Ch10	heat shock 10 kDa protein 1	-0.45225	0.327698	5.03565
	ENSRNOG00000028480	XM_008769521.2	Loc103690089	pleckstrin homology domain-containing family A member 6-like	-0.452	0.0425754	0.79851
	ENSRNOG00000000453	NM_001004084.2	Rt1-bb	RT1 class II, locus Bb	-0.4515	0.232233	2.76167
	ENSRNOG00000008755	NM_017340	Acox1	Acyl-Co A oxidase 1, peroxisomal (Palmitoyl-CoA oxidase)	-0.45125	0.0952799	2.15
	ENSRNOG00000013808	XM_006255448	Ces2g	carboxylesterase 2G	-0.45025	0.162453	2.14988
	ENSRNOG00000020996	NM_001134873	Ctps1	CTP synthase 1	-0.45025	0.0993424	1.29076
	ENSRNOG00000019765	NM_001047107.1	Cadm4	cell adhesion molecule 4	-0.45	0.114833	1.46939
	ENSRNOG00000023250	NM_001038615.1	Fndc1	fibronectin type III domain containing 1	-0.44925	0.108084	1.46939
	ENSRNOG00000002122	NM_001037179	Lrrc8c	leucine rich repeat containing 8 family, member C	-0.44925	0.241174	3.11276
	ENSRNOG00000000639	NM_001107626.3	Ado	2-aminoethanethiol dioxygenase	-0.44875	0.361155	5.89483
	ENSRNOG00000021554	NM_001123469.1	Hist2h4	histone cluster 2, H4	-0.4485	0.207304	2.76167
	ENSRNOG00000014303	NM_001106217	Lrp11	LDL receptor related protein 11	-0.4485	0.120561	1.46939
	ENSRNOG00000017349	NM_001108921	Tbc1d10b	TBC1 domain family, member 10b	-0.448	0.159756	2.14988
	ENSRNOG00000019466	NM_001107821	Agpat2	1-acylglycerol-3-phosphate O-acyltransferase 2	-0.4475	0.273501	3.68929
	ENSRNOG00000008706	XM_006249417	Tbx3	T-box 3	-0.4473	0.234971	3.11276
	ENSRNOG00000024192	NM_001047867.1	Mtap	methylthioadenosine phosphorylase	-0.44725	0.21327	2.76167
	ENSRNOG00000028308	NM_001000616.1	Olr737	olfactory receptor 737 (Olr737)	-0.44625	0.19169	2.42778
	ENSRNOG00000018017	XM_001066120.6	Uroc1	urocanate hydratase 1	-0.446	0.161858	2.14988
	ENSRNOG00000017901	XM_006230733	Acy3	aminoacylase 3	-0.445	0.166082	2.14988
	ENSRNOG00000013223	NM_017181	Fah	fumarylacetoacetate hydrolase	-0.445	0.220685	2.76167
	ENSRNOG00000004555	NM_001109090	Sec14l4	SEC14-like lipid binding 4	-0.44425	0.272072	3.68929
	ENSRNOG00000017125	NM_001107556.1	Fam53b	family with sequence similarity 53, member B	-0.444	0.132617	1.63463
	ENSRNOG00000009882	XM_006233364	Ppp3ca	protein phosphatase 3 catalytic subunit alpha	-0.444	0.125403	1.63463
	ENSRNOG00000003268	XR_001840075	Maml1	mastermind-like transcriptional coactivator 1	-0.44375	0.323801	5.03565
	ENSRNOG00000009364	NM_001127294	Ndufb9	NADH:ubiquinone oxidoreductase subunit B9	-0.44375	0.282129	4.33442
	ENSRNOG00000023011	XM_017599381.1	H2afv	histone H2A.F/Z variant isoform 1; purine-rich binding element protein B	-0.44325	0.110143	1.46939
	ENSRNOG00000019946	XM_006245271	Gmppa	GDP-mannose pyrophosphorylase A	-0.4425	0.308137	5.03565
	ENSRNOG00000020282	NM_031581.2	Npy4r	neuropeptide Y receptor Y4	-0.442275	0.20403	2.76167
	ENSRNOG00000019799	NM_001164288.1	Pcdhgc5	protocadherin gamma subfamily C, 5	-0.4415	0.056748	1.01634
	ENSRNOG00000004956	XM_006246258	Jade2	jade family PHD finger 2	-0.44125	0.28424	4.33442
	ENSRNOG00000001763	XM_017598226.1	Vps8	VPS8 CORVET complex subunit	-0.441	0.213484	2.76167
	ENSRNOG00000002737	NM_001127581.1	Sh3bp5l	SH3 binding domain protein 5 like	-0.44075	0.116013	1.63463
	ENSRNOG00000003884	NM_134372	Acmsd	aminocarboxymuconate semialdehyde decarboxylase	-0.44	0.321338	5.03565
	ENSRNOG00000022992	NM_001024753.1	Ifit2	interferon-induced protein with tetratricopeptide repeats 2	-0.438	0.178238	2.42778
	ENSRNOG00000007258	XM_216317	Sbspon	somatomedin B and thrombospondin, type 1 domain containing	-0.438	0.248935	3.68929
	ENSRNOG00000000075	XM_008769939	Mtf2	metal response element binding transcription factor 2	-0.43725	0.243005	3.68929
	ENSRNOG00000000536	NM_001107618	Mdga1	MAM domain containing glycosylphosphatidylinositol anchor 1	-0.43575	0.144475	2.14988
	ENSRNOG00000010890	XM_006252285	Bmp1	bone morphogenetic protein 1	-0.4345	0.168811	2.42778
	ENSRNOG00000001186	NM_012522.2	Cbs	cystathionine beta synthase	-0.4345	0.190061	2.76167
	ENSRNOG00000017900	XM_006230050	Rnf141	ring finger protein 141	-0.4345	0.176532	2.42778
	ENSRNOG00000020590	XM_006232742	Adam15	ADAM metallopeptidase domain 15	-0.4325	0.19948	2.76167
	ENSRNOG00000027120	XR_001843568.1	Loc102549805	hypothetical protein	-0.43075	0.146195	2.14988
	ENSRNOG00000004298	NM_031705	Dpys	dihydropyrimidinase	-0.43025	0.170332	2.42778
	ENSRNOG00000000168	NM_031031	Gatm	glycine amidinotransferase	-0.430025	0.100774	1.46939
	ENSRNOG00000014416	NM_080695.1	Cacng7	calcium voltage-gated channel auxiliary subunit gamma 7	-0.43	0.220631	3.11276
	ENSRNOG00000006206	NM_001004267	Tmem106b	transmembrane protein 106B	-0.4295	0.346795	5.89483
	ENSRNOG00000019485	NM_019244	Bckdk	branched chain ketoacid dehydrogenase kinase	-0.428325	0.168804	2.42778
	ENSRNOG00000013549	NM_013160.2	Mxi1	MAX interactor 1, dimerization protein	-0.42825	0.158773	2.42778
	ENSRNOG00000005067	XM_017603180	Zfp36l2	zinc finger protein 36, C3H type-like 2	-0.42775	0.132377	2.06936
	ENSRNOG00000009421	NM_012592	Ivd	isovaleryl-CoA dehydrogenase	-0.42725	0.0750128	1.29076
	ENSRNOG00000026639	NM_001177829.2	Cep85l	centrosomal protein 85-like	-0.42675	0.278739	5.03565
	ENSRNOG00000016669	NM_001108455.1	Fanca	FA complementation group A	-0.42625	0.153183	2.42778
	ENSRNOG00000002906	NM_052980	Nr1i2	nuclear receptor subfamily 1, group I, member 2	-0.426	0.261114	4.33442
	ENSRNOG00000027012	XM_017599771	Usp54	ubiquitin specific peptidase 54	-0.426	0.166062	2.42778
	ENSRNOG00000012216	NM_053802	Tgfbi	transforming growth factor, beta induced	-0.42475	0.204329	3.11276
	ENSRNOG00000012220	XM_008762868.1	Mgam	maltase-glucoamylase	-0.4245	0.141087	2.14988
	ENSRNOG00000012091	XM_006233327	Ppa2	pyrophosphatase 2	-0.42425	0.102766	1.63463
	ENSRNOG00000003326	XM_008767459	Rrn3	RRN3 homolog, RNA polymerase I transcription factor	-0.424	0.213174	3.11276
	ENSRNOG00000010896	NM_001024309	Tprn	taperin	-0.424	0.181499	2.76167
	ENSRNOG00000008465	XM_017592424	Tmem176b	transmembrane protein 176B	-0.4235	0.321443	5.89483
	ENSRNOG00000003467	NM_012792	Fmo1	flavin containing dimethylaniline monoxygenase 1	-0.42325	0.232044	3.68929
	ENSRNOG00000000110	NM_023973.1	Ido1	indoleamine 2,3-dioxygenase 1	-0.42325	0.332625	5.89483
	ENSRNOG00000008578	XM_006256617	Cdk16	cyclin-dependent kinase 16	-0.42175	0.332811	5.89483
	ENSRNOG00000019041	NM_017264	Psme1	proteasome activator subunit 1	-0.421	0.150871	2.42778
	ENSRNOG00000019990	XM_006252896	Rgd1566239	similar to RIKEN cDNA 2810428I15	-0.42075	0.282699	5.03565
	ENSRNOG00000000653	NM_021742	Nr5a2	nuclear receptor subfamily 5, group A, member 2	-0.4205	0.0844847	1.46939
	ENSRNOG00000012041	XM_017601477.1	Pkd1l2	polycystic kidney disease 1-like 2	-0.42025	0.0113541	0.79851
	ENSRNOG00000020980	NM_001106339.1	Ms4a4c	membrane-spanning 4-domains, subfamily A, member 4C	-0.42	0.208781	3.11276
	ENSRNOG00000018735	XM_006254761	Cd74	CD74 molecule	-0.4195	0.175751	2.76167
	ENSRNOG00000001453	NM_001191916	Baz1b	bromodomain adjacent to zinc finger domain, 1B	-0.418	0.0944069	1.63463
	ENSRNOG00000000547	NM_001012075	Tspyl4	TSPY-like 4	-0.417925	0.119155	2.06936
	ENSRNOG00000027842	NM_001106114.1	Hist1h2bo	histone cluster 1 H2B family member o	-0.41775	0.175428	2.76167
	ENSRNOG00000015448	XM_574179	Fam69c	family with sequence similarity 69, member C	-0.4175	0.230127	3.68929
	ENSRNOG00000015310	NM_001170434	Lrrc32	leucine rich repeat containing 32	-0.417	0.258084	4.33442
	ENSRNOG00000018544	NM_001000128.1	Olr39	olfactory receptor 39 (Olr39)	-0.417	0.159756	2.42778
	ENSRNOG00000025555	NM_022506.3	Rpl31	ribosomal protein L31	-0.417	0.249152	4.33442
	ENSRNOG00000012956	NM_019386	Tgm2	transglutaminase 2	-0.41675	0.189955	3.11276
	ENSRNOG00000010890	XM_006252285	Bmp1	bone morphogenetic protein 1	-0.4166	0.18403	2.76167
	ENSRNOG00000008922	NM_001107934	Trim14	tripartite motif-containing 14	-0.416	0.0672359	1.29076
	ENSRNOG00000022412	NM_001033688.1	Dsc2	desmocollin 2	-0.415	0.173049	2.76167
	ENSRNOG00000023518	NM_001000818.1	Olr1201	olfactory receptor 1201 (Olr1201)	-0.41475	0.200809	3.11276
	ENSRNOG00000000533	NM_001025727.1	Rnf8	ring finger protein 8	-0.41375	0.179943	2.76167
	ENSRNOG00000007912	NM_001009239.1	Rps3	ribosomal protein S3	-0.41275	0.150491	2.42778
	ENSRNOG00000018378	XM_006254298	Cacnb2	calcium voltage-gated channel auxiliary subunit beta 2	-0.4125	0.295193	5.89483
	ENSRNOG00000011140	NM_001014140	Rgd1309676	similar to RIKEN cDNA 5730469M10	-0.41225	0.318267	5.89483
	ENSRNOG00000025949	NM_001008900	Vom1r22	vomeronasal 1 receptor 22	-0.41125	0.309978	5.89483
	ENSRNOG00000007390	NM_001105720	Nfkbia	NFKB inhibitor alpha	-0.41075	0.203728	3.68929
	ENSRNOG00000010894	NM_001107819	Tmem203	transmembrane protein 203	-0.41075	0.246591	4.33442
	ENSRNOG00000018968	XM_017600234.1	Kcnn1	potassium intermediate/small conductance calcium-activated channel, subfamily N, member 1	-0.4105	0.236111	4.33442
	ENSRNOG00000014248	NM_021687	Erbb4	erb-b2 receptor tyrosine kinase 4	-0.4095	0.10225	2.06936
	ENSRNOG00000005195	NM_012837	Cst3	cystatin C	-0.4085	0.286734	5.89483
	ENSRNOG00000015713	NM_020656	Parva	parvin, alpha	-0.4085	0.115072	2.14988
	ENSRNOG00000008401	XM_006241988	Card10	caspase recruitment domain family, member 10	-0.408425	0.300283	5.89483
	ENSRNOG00000004839	NM_022860	B4galnt1	beta-1,4-N-acetyl-galactosaminyl transferase 1	-0.40775	0.180709	3.11276
	ENSRNOG00000004295	XM_017604166.1	Abcc1	ATP binding cassette subfamily C member 1	-0.40675	0.236575	4.33442
	ENSRNOG00000016656	NM_001107594	Nkx2-3	NK2 homeobox 3	-0.406	0.264319	5.03565
	ENSRNOG00000003001	NM_001107063.2	Cdc42ep4	CDC42 effector protein 4	-0.40575	0.278708	5.89483
	ENSRNOG00000017917	XM_001070261	Cdhr2	cadherin-related family member 2	-0.40525	0.174075	3.11276
	ENSRNOG00000001374	XM_017598399	Rasal1	RAS protein activator like 1 (GAP1 like)	-0.4051	0.215207	3.68929
	ENSRNOG00000012464	NM_019286	Adha	alcohol dehydrogenase A chain	-0.40425	0.157284	0.48
	ENSRNOG00000009301	NM_001010921.1	Gsta5	glutathione S-transferase alpha 5	-0.40425	0.305233	5.89483
	ENSRNOG00000020204	NM_001106157	Srp19	signal recognition particle 19	-0.40375	0.138384	2.42778
	ENSRNOG00000006966	NM_012988	Nfia	nuclear factor I/A	-0.403	0.248567	5.03565
	ENSRNOG00000023523	NM_001145755.2	Nlrp1a	NLR family, pyrin domain containing 1A	-0.40175	0.0810406	1.63463
	ENSRNOG00000000133	XM_008771497	Txndc15	thioredoxin domain containing 15	-0.40125	0.16078	2.76167
	ENSRNOG00000021578	NM_001129776	Wfikkn1	WAP, follistatin/kazal, immunoglobulin, kunitz and netrin domain containing 1	-0.401	0.183219	3.11276
	ENSRNOG00000002132	NM_001110345.2	Loc679539	ubiquitin conjugating enzyme E2 V1	-0.4005	0.170998	3.11276
	ENSRNOG00000001304	XM_006223884	Bcr	BCR, RhoGEF and GTPase activating protein	-0.40025	0.268198	5.89483
	ENSRNOG00000022845	XM_006243640	Cep70	centrosomal protein 70	-0.40025	0.112802	2.14988
	ENSRNOG00000014700	NM_001005546	Ttc36	tetratricopeptide repeat domain 36	-0.40025	0.251135	5.03565
	ENSRNOG00000012505	NM_001106406	Ppwd1	peptidylprolyl isomerase domain and WD repeat containing 1	-0.4	0.239005	5.03565
	ENSRNOG00000023117	NM_001107287.1	Farp1	FERM, RhoGEF, and pleckstrin domain protein 1; chondrocyte-derived ezrin-like protein	-0.3995	0.185604	3.11276
	ENSRNOG00000021206	NM_017060	Pla2g16	phospholipase A2, group XVI	-0.39875	0.27462	5.89483
	ENSRNOG00000017593	NM_030864.1	Mtr	5-methyltetrahydrofolate-homocysteine methyltransferase	-0.3975	0.117103	0.8
	ENSRNOG00000001699	XM_017597880	Setd4	SET domain containing 4	-0.397	0.213925	4.33442
	ENSRNOG00000025525	XM_008775618.2	Zfp335	zinc finger protein 335	-0.3965	0.0163401	1.01634
	ENSRNOG00000000981	NM_031541	Scarb1	scavenger receptor class B, member 1	-0.39625	0.198638	3.68929
	ENSRNOG00000020361	NM_021660	Ip6k2	inositol hexakisphosphate kinase 2	-0.3945	0.105806	2.14988
	ENSRNOG00000002039	XM_006250527	Evi5	ecotropic viral integration site 5	-0.3935	0.221867	4.33442
	ENSRNOG00000000812	XM_006255918	Rgd1302996	hypothetical protein MGC:15854	-0.3935	0.195732	3.68929
	ENSRNOG00000010765	NM_001107248	Vcl	vinculin	-0.39325	0.181051	3.68929
	ENSRNOG00000019653	XM_017594894	Csrnp2	cysteine and serine rich nuclear protein 2	-0.393	0.132083	2.42778
	ENSRNOG00000017776	XM_017600676	LOC102552000	zinc finger protein 91-like	-0.393	0.0633456	1.46939
	ENSRNOG00000023613	XM_017587562	LOC108348237	uncharacterized LOC108348237	-0.391	0.275062	5.89483
	ENSRNOG00000017712	XM_006231843	Cartpt	CART prepropeptide	-0.39075	0.271688	5.89483
	ENSRNOG00000001421	NM_001011902.1	Ift22	intraflagellar transport 22	-0.39075	0.278163	5.89483
	ENSRNOG00000000551	NM_001127452	Rgd1305587	similar to RIKEN cDNA 2010107G23	-0.39	0.226638	5.03565
	ENSRNOG00000007839	XM_006241435	Slc16a7	solute carrier family 16 member 7	-0.3895	0.267921	5.89483
	ENSRNOG00000024579	NM_001105713.1	Prkca	protein kinase C, alpha	-0.3892	0.194582	3.68929
	ENSRNOG00000019629	XM_017599994	Lamp1	lysosomal-associated membrane protein 1	-0.389	0.259419	5.89483
	ENSRNOG00000012455	XM_008764236	Tardbp	TAR DNA binding protein	-0.389	0.12681	2.42778
	ENSRNOG00000023063	NM_017201.1	Ahcy	adenosylhomocysteinase	-0.38875	0.219976	4.33442
	ENSRNOG00000011971	NM_138900	C1s	complement C1s	-0.38825	0.167902	3.11276
	ENSRNOG00000008277	NM_001256084	Bag1	Bcl2 associated athanogene 1	-0.38725	0.249187	5.89483
	ENSRNOG00000016831	NM_017173	Serpinh1	serpin family H member 1	-0.387	0.258837	5.89483
	ENSRNOG00000017285	NM_001109976	Tab1	TGF-beta activated kinase 1/MAP3K7 binding protein 1	-0.387	0.187524	3.68929
	ENSRNOG00000001205	XM_006256244	Agpat3	1-acylglycerol-3-phosphate O-acyltransferase 3	-0.38575	0.179271	3.68929
	ENSRNOG00000013291	NM_031839	Cyp2c23	Cytochrome P450 2C23 (Arachidonic acid epoxygenase).	-0.38575	0.168199	2.07
	ENSRNOG00000017381	NM_019369	Itih4	inter-alpha-trypsin inhibitor heavy chain family, member 4	-0.3855	0.178642	3.68929
	ENSRNOG00000017669	XM_017596535	Chd1l	chromodomain helicase DNA binding protein 1-like	-0.38525	0.274071	5.89483
	ENSRNOG00000013691	NM_001372136	Ddx17	DEAD-box helicase 17, transcript variant 1	-0.385	0.131167	2.76167
	ENSRNOG00000013653	XM_006253612	Pdlim7	PDZ and LIM domain 7	-0.385	0.212245	4.33442
	ENSRNOG00000003071	XM_006250184	Vamp4	vesicle-associated membrane protein 4	-0.385	0.172432	3.68929
	ENSRNOG00000004740	NM_001004280	Mmadhc	methylmalonic aciduria and homocystinuria, cblD type	-0.38425	0.137318	2.76167
	ENSRNOG00000017165	NM_001008342	Akr1e2	aldo-keto reductase family 1, member E2	-0.38325	0.102808	2.42778
	ENSRNOG00000021428	XM_008774656.2	Loc691519	similar to ankyrin repeat domain 26	-0.383	0.122101	2.76167
	ENSRNOG00000016031	NM_001033674	Bicd2	BICD cargo adaptor 2	-0.3825	0.21652	5.03565
	ENSRNOG00000004377	NM_001012111	Lpin1	lipin 1	-0.3825	0.189746	4.33442
	ENSRNOG00000024549	XM_017594911	Mum1	melanoma associated antigen (mutated) 1	-0.3825	0.188698	4.33442
	ENSRNOG00000001865	NM_024382	Serpind1	serpin family D member 1	-0.381	0.120712	2.76167
	ENSRNOG00000012696	NM_080689.4	Dnm1	dynamin 1	-0.38075	0.159195	3.11276
	ENSRNOG00000003010	NM_138922.1	Nos1ap	nitric oxide synthase 1 adaptor protein	-0.3805	0.267738	5.89483
	ENSRNOG00000005054	NM_001191771	Prox2	prospero homeobox 2	-0.3805	0.214628	5.03565
	ENSRNOG00000021279	NM_001271292.1	Hmcn1	hemicentin 1	-0.38025	0.0728943	2.06936
	ENSRNOG00000011922	NM_001170539	Stt3b	STT3B, catalytic subunit of the oligosaccharyltransferase complex	-0.38025	0.180686	3.68929
	ENSRNOG00000014951	NM_001107531	Mesp1	mesoderm posterior bHLH transcription factor 1	-0.37975	0.159079	3.11276
	ENSRNOG00000022220	XM_017587722	LOC102548682	histone H4-like	-0.3795	0.256316	5.89483
	ENSRNOG00000001277	XM_006248915	Mafk	MAF bZIP transcription factor K	-0.37875	0.157369	3.11276
	ENSRNOG00000019584	NM_053744	Dlk1	delta like non-canonical Notch ligand 1	-0.3785	0.194001	4.33442
	ENSRNOG00000011535	NM_133598	Gcsh	glycine cleavage system protein H	-0.37725	0.192849	4.33442
	ENSRNOG00000028330	NM_053420.3	Bnip3	BCL2/adenovirus E1B 19 kDa-interacting protein 3	-0.377	0.130606	2.76167
	ENSRNOG00000025715	NM_131910	Dynlrb1	dynein light chain roadblock-type 1	-0.377	0.133913	2.76167
	ENSRNOG00000019555	XM_017590195	Arap1	ArfGAP with RhoGAP domain, ankyrin repeat and PH domain 1	-0.37675	0.156178	3.11276
	ENSRNOG00000025685	NM_031129.3	Elob	elongin B	-0.376	0.0982073	2.42778
	ENSRNOG00000003542	NM_001100492.1	Hcfc1r1	host cell factor C1 regulator 1	-0.376	0.173795	3.68929
	ENSRNOG00000014872	XM_006233272	Sec24d	SEC24 homolog D, COPII coat complex component	-0.37475	0.165232	3.68929
	ENSRNOG00000010659	XM_008762190	Gabpb1	GA binding protein transcription factor, beta subunit 1	-0.3745	0.160238	3.68929
	ENSRNOG00000005540	XM_017594091	Nin	ninein	-0.37425	0.13986	3.11276
	ENSRNOG00000019246	NM_017257	Psme2	proteasome activator subunit 2	-0.37425	0.107525	2.42778
	ENSRNOG00000021319	XM_006222005.3	Serpine3	serpin family E member 3	-0.37425	0.242009	5.89483
	ENSRNOG00000002746	XM_017598075	Fstl1	follistatin-like 1	-0.374	0.141022	3.11276
	ENSRNOG00000003096	XM_017604087.1	Hic1	hypermethylated in cancer 1	-0.37375	0.216565	5.03565
	ENSRNOG00000001383	XM_017598443	Slc8b1	solute carrier family 8 member B1	-0.373	0.111059	2.76167
	ENSRNOG00000000407	XM_017601807	Dcbld1	discoidin, CUB and LCCL domain containing 1	-0.3725	0.224787	5.03565
	ENSRNOG00000009212	NM_001008879.2	Zfp292	zinc finger protein 292	-0.372	0.110932	2.76167
	ENSRNOG00000025772	NM_053603	Clic5	chloride intracellular channel 5, nuclear gene encoding mitochondrial protein,	-0.37175	0.21307	5.03565
	ENSRNOG00000015519	NM_133295	Ces1d	carboxylesterase 1D	-0.371	0.213107	5.03565
	ENSRNOG00000007975	NM_031822	Ncoa2	nuclear receptor coactivator 2	-0.371	0.129977	3.11276
	ENSRNOG00000017133	NM_001014007	Loc306766	hypothetical LOC306766	-0.37025	0.237811	5.89483
	ENSRNOG00000001525	NM_001013120	Igsf11	immunoglobulin superfamily, member 11	-0.37	0.189364	4.33442
	ENSRNOG00000012290	NM_133595	Gchfr	GTP cyclohydrolase I feedback regulator	-0.36975	0.163118	3.68929
	ENSRNOG00000027157	XM_017601719	Ly6g6e	lymphocyte antigen 6 complex, locus G6E	-0.3695	0.194766	5.03565
	ENSRNOG00000012285	NM_001034149.1	Ddi2	DNA damage inducible 1 homolog 2	-0.36825	0.226395	5.89483
	ENSRNOG00000026494	NM_001105924.1	Zbed5	zinc finger, BED-type containing 5	-0.36775	0.209603	5.03565
	ENSRNOG00000018203	NM_001101001.1	Hacd1	3-hydroxyacyl-CoA dehydratase 1	-0.367	0.158415	3.68929
	ENSRNOG00000002997	XM_017596955	Slc9a3r2	SLC9A3 regulator 2	-0.367	0.093787	2.42778
	ENSRNOG00000007130	NM_001106019.1	H2afv	H2A histone family, member V	-0.366	0.128039	3.11276
	ENSRNOG00000001242	NM_001137643	Gstt3	glutathione S-transferase, theta 3	-0.36525	0.236928	5.89483
	ENSRNOG00000028719	XM_006224106.3	Rslcan18	regulator of sex-limitation candidate 18	-0.365	0.237233	5.89483
	ENSRNOG00000012379	NM_001039027	Wdr18	WD repeat domain 18	-0.3645	0.119036	2.76167
	ENSRNOG00000022761	NM_199376.1	Sil1	SIL1 nucleotide exchange factor	-0.364	0.179913	4.33442
	ENSRNOG00000012475	XM_017594872	Prr5	proline rich 5	-0.36375	0.125702	3.11276
	ENSRNOG00000019585	NM_001017378	Kat8	lysine acetyltransferase 8	-0.3635	0.135815	3.11276
	ENSRNOG00000008756	NM_013109.2	Otx1	orthodenticle homeobox 1	-0.362075	0.174193	4.33442
	ENSRNOG00000017253	XM_006225273	Ccdc107	coiled-coil domain containing 107	-0.36175	0.170181	4.33442
	ENSRNOG00000012153	NM_031094	Rbl2	RB transcriptional corepressor like 2	-0.36075	0.232024	5.89483
	ENSRNOG00000004744	XP_235349.1	Fam84b	breast cancer membrane protein 101 kDa; hypothetical protein NSE2	-0.36025	0.152213	3.68929
	ENSRNOG00000009977	NM_001009693	Thrap3	thyroid hormone receptor associated protein 3	-0.36025	0.0609556	2.14988
	ENSRNOG00000001061	NM_001004205	Rilpl2	Rab interacting lysosomal protein-like 2	-0.360225	0.20274	5.03565
	ENSRNOG00000023587	NM_001025720	Dhtkd1	dehydrogenase E1 and transketolase domain containing 1	-0.35875	0.176988	4.33442
	ENSRNOG00000017597	NM_012558	Fbp1	fructose-bisphosphatase 1	-0.3565	0.210159	5.89483
	ENSRNOG00000008572	XM_008763999	Ppcs	phosphopantothenoylcysteine synthetase	-0.356	0.146192	3.68929
	ENSRNOG00000008291	XM_006239673	Thumpd2	THUMP domain containing 2	-0.35375	0.115124	3.11276
	ENSRNOG00000002907	XM_006249818.3	Plekha6	pleckstrin homology domain containing A6	-0.35325	0.15904	4.33442
	ENSRNOG00000002750	XM_008769698.2	Rc3h1	ring finger and CCCH-type domains 1	-0.35325	0.209772	5.89483
	ENSRNOG00000016374	XM_006230390	Fgfr2	fibroblast growth factor receptor 2	-0.3525	0.196937	5.89483
	ENSRNOG00000009348	XM_006235872	Nos3	nitric oxide synthase 3	-0.35225	0.090441	2.76167
	ENSRNOG00000025570	NM_001007265	Os9	OS9, endoplasmic reticulum lectin	-0.35225	0.203205	5.89483
	ENSRNOG00000026580	NM_001039516.2	Kcnk5	potassium two pore domain channel subfamily K member 5	-0.35225	0.124583	3.11276
	ENSRNOG00000010386	NM_001109291	H2afx	H2A histone family, member X	-0.352	0.214846	5.89483
	ENSRNOG00000014408	NM_019241.1	Gjb5	gap junction protein, beta 5	-0.35175	0.171849	5.03565
	ENSRNOG00000002563	NM_001044237	Mcts1	MCTS1, re-initiation and release factor	-0.35175	0.174278	5.03565
	ENSRNOG00000010352	NM_022232	Dnajc3	DnaJ heat shock protein family (Hsp40) member C3(Dnajc3)	-0.351	0.144481	4.33442
	ENSRNOG00000019752	XM_006244563	Slc29a1	solute carrier family 29 member 1	-0.351	0.100661	2.76167
	ENSRNOG00000012428	NM_019318	Maf	MAF bZIP transcription factor	-0.35025	0.0861215	2.76167
	ENSRNOG00000002712	NM_001004279.1	Ppid	peptidylprolyl isomerase D	-0.3495	0.116712	3.11276
	ENSRNOG00000014568	NM_001109443	Ndufb10	NADH:ubiquinone oxidoreductase subunit B10	-0.347	0.142887	4.33442
	ENSRNOG00000002258	XM_006250670	Tmem150c	transmembrane protein 150C	-0.347	0.201178	5.89483
	ENSRNOG00000003354	XM_008773376	Pabpc5	poly A binding protein, cytoplasmic 5	-0.34625	0.206248	5.89483
	ENSRNOG00000003050	XM_006246295	Tbc1d9b	TBC1 domain family member 9B	-0.345675	0.155708	4.33442
	ENSRNOG00000012976	NM_001024294.1	Clasrp	CLK4-associating serine/arginine rich protein	-0.3455	0.0986931	3.11276
	ENSRNOG00000002934	NM_013113	Atp1b1	ATPase Na+/K+ transporting subunit beta 1	-0.34525	0.206673	5.89483
	ENSRNOG00000004964	XM_017594700	Erbb3	erb-b2 receptor tyrosine kinase 3	-0.345	0.185359	5.89483
	ENSRNOG00000002052	NM_022543	Ccdc80	coiled-coil domain containing 80	-0.344	0.0942019	2.76167
	ENSRNOG00000000284	NM_001012019.1	Tssk2	testis-specific serine kinase 2	-0.344	0.0648331	2.42778
	ENSRNOG00000013907	XM_006255260	Sall1	spalt-like transcription factor 1	-0.34275	0.144295	4.33442
	ENSRNOG00000001881	NM_001135778.2	Prodh1	proline dehydrogenase 1	-0.3425	0.0822415	2.76167
	ENSRNOG00000001695	NM_001191660	Dopey2	dopey family member 2	-0.342	0.148104	4.33442
	ENSRNOG00000000653	NM_021742	Nr5a2	nuclear receptor subfamily 5, group A, member 2	-0.342	0.17435	5.03565
	ENSRNOG00000009330	XM_017595742	Slc17a5	solute carrier family 17 member 5	-0.34175	0.178612	5.89483
	ENSRNOG00000027905	XM_017589540	Vom1r42	vomeronasal 1 receptor 42 , transcript variant X6	-0.3405	0.0873861	2.76167
	ENSRNOG00000024930	XM_002728416	Smim19	small integral membrane protein 19	-0.34025	0.159615	5.03565
	ENSRNOG00000002981	NM_001308302.1	Cacna1g	calcium voltage-gated channel subunit alpha1 G	-0.33925	0.143149	4.33442
	ENSRNOG00000010964	NM_001106271	Akap13	A-kinase anchoring protein 13	-0.33835	0.069279	2.76167
	ENSRNOG00000012840	NM_012656	Sparc	secreted protein acidic and cysteine rich	-0.337	0.0894539	3.11276
	ENSRNOG00000000839	XM_006256046	Nfkbil1	NFKB inhibitor like 1	-0.336525	0.175955	5.89483
	ENSRNOG00000014514	NM_053330.1	Rpl21	60S ribosomal protein L21	-0.336	0.168232	5.03565
	ENSRNOG00000017339	XM_008759828.2	Smg1	SMG1, nonsense mediated mRNA decay associated PI3K related kinase	-0.33575	0.185561	5.89483
	ENSRNOG00000006384	NM_001106645	Ddx58	DEXD/H-box helicase 58	-0.3355	0.192722	5.89483
	ENSRNOG00000012810	NM_001108540	Rfesd	Rieske domain containing	-0.33525	0.171453	5.89483
	ENSRNOG00000022017	NM_001037190.1	Loc303448	similar to glyceraldehyde-3-phosphate dehydrogenase(LOC303448)	-0.33525	0.0738303	2.76167
	ENSRNOG00000001138	NM_001024254	Taok3	TAO kinase 3	-0.33525	0.100404	3.11276
	ENSRNOG00000001207	XM_006249578.3	Myo18b	myosin XVIIIb	-0.335	0.193217	5.89483
	ENSRNOG00000007640	NM_001014784	Npbwr1	neuropeptides B/W receptor 1	-0.33475	0.170853	5.89483
	ENSRNOG00000020079	NM_001014780.2	Pcdhb6	protocadherin beta 6	-0.33475	0.128922	4.33442
	ENSRNOG00000014980	NM_133528	Mob4	MOB family member 4, phocein	-0.3345	0.121692	4.33442
	ENSRNOG00000013676	NM_017168.1	Plcg2	phospholipase C, gamma 2	-0.33425	0.0663444	2.76167
	ENSRNOG00000001249	XM_001079629	Col6a1	collagen type VI alpha 1 chain	-0.33375	0.0812501	2.76167
	ENSRNOG00000003879	NM_001008361	Rnf167	ring finger protein 167	-0.33375	0.150496	5.03565
	ENSRNOG00000017820	NM_001004214	Nqo2	NADH quinone dehydrogenase 2	-0.332937	0.184219	5.89483
	ENSRNOG00000028188	NM_012796.2	Gstt2	glutathione S-transferase, theta 2	-0.33275	0.135409	4.33442
	ENSRNOG00000000645	NM_001106386	Reep3	receptor accessory protein 3	-0.33275	0.0634948	2.76167
	ENSRNOG00000001305	NM_001134857.1	Dnaaf5	dynein, axonemal, assembly factor 5	-0.3325	0.165997	5.89483
	ENSRNOG00000012415	NM_133561	Mpc1	mitochondrial pyruvate carrier 1	-0.332025	0.190228	5.89483
	ENSRNOG00000013484	XM_347371	Gsta3	Glutathione S-transferase alpha 3 (Glutathione S- transferase Yc-1) (GST Yc1) (GST 2-2) (GST AA).	-0.332	0.118864	0.25
	ENSRNOG00000000689	NM_001135840.1	Gtp6	GTP binding protein 6 (putative)	-0.331	0.182844	5.89483
	ENSRNOG00000024870	XM_017594833	Anks1b	ankyrin repeat and sterile alpha motif domain containing 1B	-0.33075	0.0992988	3.68929
	ENSRNOG00000003213	XM_006247565	Helz	helicase with zinc finger	-0.33075	0.0522071	2.42778
	ENSRNOG00000018246	NM_001034947	Tdp2	tyrosyl-DNA phosphodiesterase 2	-0.33075	0.109968	3.68929
	ENSRNOG00000000504	NM_001191718	Fance	Fanconi anemia, complementation group E	-0.3305	0.106863	3.68929
	ENSRNOG00000000274	NM_001012076	Phyhipl	phytanoyl-CoA 2-hydroxylase interacting protein-like	-0.33005	0.133319	4.33442
	ENSRNOG00000021254	NM_001104613	Hnrnpa2b1	heterogeneous nuclear ribonucleoprotein A2/B1	-0.32975	0.101628	3.68929
	ENSRNOG00000012016	NM_153624	Npc1	NPC intracellular cholesterol transporter 1	-0.32975	0.153745	5.03565
	ENSRNOG00000012325	XM_006251631	Adk	adenosine kinase	-0.329	0.161222	5.89483
	ENSRNOG00000001632	XM_006248185	Brwd1	bromodomain and WD repeat domain containing 1	-0.32875	0.0655814	2.76167
	ENSRNOG00000014886	XM_017600647	Fam107b	family with sequence similarity 107, member B	-0.3275	0.125787	4.33442
	ENSRNOG00000015916	XR_355878	Ttc38	tetratricopeptide repeat domain 38	-0.327275	0.127693	4.33442
	ENSRNOG00000017770	NM_053877	Cdc123	cell division cycle 123	-0.327	0.176308	5.89483
	ENSRNOG00000001236	XM_017598487	Brat1	BRCA1-associated ATM activator 1	-0.32625	0.156681	5.89483
	ENSRNOG00000001000	NM_001105907.3	Trrap	transformation/transcription domain-associated protein	-0.326167	0.169315	5.89483
	ENSRNOG00000001182	NM_022607	Ndufv3	NADH:ubiquinone oxidoreductase subunit V3	-0.326031	0.168157	5.89483
	ENSRNOG00000009005	XM_006243655	Slco2a1	solute carrier organic anion transporter family, member 2a1	-0.326	0.171707	5.89483
	ENSRNOG00000028124	XM_003750369.4	Zfp7	zinc finger protein 7	-0.326	0.0736795	3.11276
	ENSRNOG00000023496	XM_008759569	Fam189a1	family with sequence similarity 189, member A1	-0.32575	0.142619	5.03565
	ENSRNOG00000011558	NM_001009618	Sub1	SUB1 regulator of transcription	-0.325	0.111529	4.33442
	ENSRNOG00000012354	XM_008760683	Trim23	tripartite motif-containing 23	-0.32475	0.0786442	3.11276
	ENSRNOG00000011653	XM_006237147	Fam21c	family with sequence similarity 21, member C	-0.324	0.141476	5.03565
	ENSRNOG00000002717	NM_173320.1	Vom2r75	vomeronasal 2 receptor, 75	-0.324	0.146025	5.03565
	ENSRNOG00000000171	NM_001025714.1	Bloc1s6	biogenesis of lysosomal organelles complex 1 subunit 6	-0.32375	0.109159	4.33442
	ENSRNOG00000000395	NM_001031627	Kif1bp	KIF1 binding protein	-0.3235	0.17007	5.89483
	ENSRNOG00000017796	U36897	Vom1r97	vomeronasal 1 receptor, B9	-0.32325	0.112521	4.33442
	ENSRNOG00000021678	XM_006234585	Alkbh3	alkB homolog 3, alpha-ketoglutarate-dependent dioxygenase	-0.32275	0.102409	3.68929
	ENSRNOG00000003223	XM_006250404	Degs1	delta-desaturase, sphingolipid 1	-0.32275	0.122891	4.33442
	ENSRNOG00000019666	XM_006230975	Ubxn1	UBX domain protein 1	-0.32275	0.0655102	2.76167
	ENSRNOG00000000456	NM_080767	Psmb8	proteasome subunit beta 8	-0.3225	0.172133	5.89483
	ENSRNOG00000006508	XM_006236627	Thnsl2	threonine synthase-like 2	-0.3225	0.131358	5.03565
	ENSRNOG00000022697	NM_001014077	Clec14a	C-type lectin domain family 14, member A	-0.32125	0.0906251	3.68929
	ENSRNOG00000004345	XM_006240211	Daam1	dishevelled associated activator of morphogenesis 1	-0.32	0.143248	5.03565
	ENSRNOG00000001426	NM_001098793	Prkrip1	Prkr interacting protein 1	-0.319667	0.151403	5.89483
	ENSRNOG00000006997	NM_019288	App	amyloid beta precursor protein	-0.3195	0.0770519	3.11276
	ENSRNOG00000008620	NM_013095	Smad3	SMAD family member 3	-0.3195	0.122351	5.03565
	ENSRNOG00000016205	NM_001271224.1	Rnf11l1	ring finger protein 11	-0.319	0.0824823	3.68929
	ENSRNOG00000002948	XM_017596972	Abcc3	ATP binding cassette subfamily C member 3	-0.31875	0.117452	4.33442
	ENSRNOG00000000549	NM_001013033	Tspyl1	TSPY-like 1	-0.31875	0.125779	5.03565
	ENSRNOG00000000643	NM_001191719.2	Jmjd1c	jumonji domain containing 1C	-0.317	0.119583	5.03565
	ENSRNOG00000003129	XM_006246450	Zfp496	zinc finger protein 496	-0.3165	0.138107	5.03565
	ENSRNOG00000018262	XM_006230015	Ampd3	adenosine monophosphate deaminase 3	-0.316	0.156908	5.89483
	ENSRNOG00000024538	XM_003752737.4	Adgra3	adhesion G protein-coupled receptor A3	-0.316	0.0359258	2.42778
	ENSRNOG00000021255	XM_006235063	Smox	spermine oxidase	-0.316	0.0537835	2.76167
	ENSRNOG00000028097	NM_001134615	Slc7a14	solute carrier family 7, member 14	-0.315	0.125923	5.03565
	Hypothyroid-orchiectomized rats (TXOX) were treated with vehicle (TXOX group) or GH (TXOXGH group) as described in Material and Methods. Differently expressed genes (DEGs) in the livers were identified by DNA microarrays. The analysis was based on the SAM statistical technique and DEGs were discovered using a FDR < 5% and a mean ratio of log2 > |0.32|. The table shows ENSEMBL, Unigene/Refseq, gen…
