# Supplementary material for: Transcriptomic and lipid profiling analysis reveals a functional interplay between testosterone and growth hormone in hypothyroid liver
Source: Front Endocrinol (Lausanne). 2023 Dec 8;14:1266150. doi: 10.3389/fendo.2023.1266150 (PMC10748415; doi:10.3389/fendo.2023.1266150)
Supplement: Supplementary Table 1 — Gene abbreviations: 3-hydroxyisobutyrate dehydrogenase (Hibadh); ATP citrate lyase (Acly); ATP synthase subunit b, mitochondrial-like (ATP5F1); NADH:ubiquinone oxidoreductase subunit B3 (Ndufb3); NADH:ubiquinone oxidoreductase subunit B8 (Ndufb8); ST6 beta-galactoside alpha-2,6-sialyltransferase 1 (St6gal1); UDP glucuronosyltransferase 2 family, polypeptide B35 (Ugt2b35); UDP-glucose 6-dehydrogenase (Ugdh); aldehyde dehydrogenase 1 family, member A1 (Aldh1a1); aldehyde oxidase 1 (Aox1); aldo-keto reductase family 1 member A1 (Akr1a1); alpha-methylacyl-CoA racemase (Amacr); argininosuccinate lyase (Asl); bile acid CoA:amino acid N-acyltransferase (Baat); choline dehydrogenase (Chdh); cysteine dioxygenase type 1 (Cdo1); cytochrome c oxidase subunit 8A (Cox8a); diacylglycerol O-acyltransferase 2 (Dgat2); dihydropyrimidinase (Dpys); glyceraldehyde-3-phosphate dehydrogenase (Gapdh); hexose-6-phosphate dehydrogenase (H6pd); histidine ammonia lyase (Hal); hydroxysteroid (17-beta) dehydrogenase 2 (Hsd17b2); isocitrate dehydrogenase 3 (NAD+) beta (Idh3B); ketohexokinase (Khk); lactate dehydrogenase A (Ldha); malate dehydrogenase 1 (Mdh1); ornithine carbamoyltransferase (Otc); paraoxonase 3 (Pon3); phosphoenolpyruvate carboxykinase 1 (Pck1); platelet-activating factor acetylhydrolase 1b, regulatory subunit 1 (Pafah1b1); proline dehydrogenase 1 (Prodh1); pyruvate kinase, liver and RBC (Pklr); secretory blood group 1 (Sec1); squalene epoxidase (Sqle); tryptophan 2,3-dioxygenase (Tdo2); epoxide hydrolase 1 (Ephx1); glutathione S-transferase pi 1 (Gstp1); SEC22 homolog B, vesicle trafficking protein (Sec22b); eukaryotic translation elongation factor 1 alpha 1 (Eef1a1); eukaryotic translation elongation factor 1 gamma (Eef1g); secretion associated, Ras related GTPase 1B (Sar1b); ribosomal protein L17 (Rpl17); ribosomal protein L27a (Rpl27a); ribosomal protein L28 (Rpl28); ribosomal protein L4 (Rpl4); ribosomal protein S12 (Rps12); ribosomal protein S15 (Rps15); ribosomal protein S [file DataSheet_1.zip › Table S4.xlsx]

## Sheet: Table S4
	Table S4. Cellular pathways (KEEG) regulated by pulsed growth hormone (GH) administration in hypothyroid rat liver.
	Pathway	up-regulated genes	down-regulated genes	P	B
	Biosynthesis of amino acids	Aco2; Pc; Pklr; Shmt2	Mtr; Arg1; Asl; Ass1; Cps1; Cth; Got1; Idh1; Mat1a; Otc; Pah; Sds	4.23296e-05	0.00387278
	Arginine biosynthesis		Nos3; Arg1; Asl; Cps1; Got1; Otc; Ass1	0.000641874	0.0346981
	Glycine, serine and threonine metabolism	Shmt2	Bhmt; Cth; Dmgdh; Gatm; Gcsh; Gnmt; Sardh; Sds	0.00133086	0.0509737
	Cysteine and methionine metabolism	Ldha; Mdh2	Mtr; Ahcy; Bhmt; Cth; Got1;Mat1a; Sds	0.00158249	0.0529858
	Pyruvate metabolism	Hagh; Ldha; Mdh2; Pc; Pdha1; Pklr	Aldh2; Me1; Pck1	0.00158249	0.0529858
	Peroxisome	Hacl1; Acox3; Amacr; Baat; Hao1; Hao2; Phyh	Acox1; Ehhadh; Gstk1; Idh1; Pex3	0.00842685	0.190682
	Fatty acid degradation	Acox3; Cpt2	Acaa2; Acox1; Aldh2; Echs1; Ehhadh; Gcdh	0.0160617	0.290025
	Fatty acid metabolism	Acox3; Cpt2; Elovl5; Fads1	Acaa2; Acox1; Echs1; Ehhadh	0.0322483	0.411549
	Citrate cycle (TCA cycle)	Aco2; Mdh2; Pc; Pdha1	Idh1; Pck1	0.032949	0.400625
	Chagas disease (American trypanosomiasis)	Ccl3; Jun; Mapk14; Pik3r1; Ppp2cb; Ppp2r1a; Tgfbr1	Ccl5; Nfkbia; Ppp2r1b; Ppp2r2a; Smad3	0.0403633	0.432495
	VEGF signaling pathway	Cdc42; Kras; Mapkapk2; Pik3r1; Vegfa	Nos3; Ppp3ca	0.0527437	0.492024
	Hypothyroid-orchiectomized rats (TXOX) were treated with vehicle (TXOX group) or pulsed with GH (TXOXGH group) as described in Material and Methods. Differently expressed genes (DEGs) in the livers were identified by DNA microarrays. This analysis was based on the SAM statistical technique and DEGs were discovered using a FDR < 5% and a mean ratio of log2 > |0.32|. The web-based tool for function…
