# Supplementary material for: Transcriptomic and lipid profiling analysis reveals a functional interplay between testosterone and growth hormone in hypothyroid liver
Source: Front Endocrinol (Lausanne). 2023 Dec 8;14:1266150. doi: 10.3389/fendo.2023.1266150 (PMC10748415; doi:10.3389/fendo.2023.1266150)
Supplement: Supplementary Table 1 — Gene abbreviations: 3-hydroxyisobutyrate dehydrogenase (Hibadh); ATP citrate lyase (Acly); ATP synthase subunit b, mitochondrial-like (ATP5F1); NADH:ubiquinone oxidoreductase subunit B3 (Ndufb3); NADH:ubiquinone oxidoreductase subunit B8 (Ndufb8); ST6 beta-galactoside alpha-2,6-sialyltransferase 1 (St6gal1); UDP glucuronosyltransferase 2 family, polypeptide B35 (Ugt2b35); UDP-glucose 6-dehydrogenase (Ugdh); aldehyde dehydrogenase 1 family, member A1 (Aldh1a1); aldehyde oxidase 1 (Aox1); aldo-keto reductase family 1 member A1 (Akr1a1); alpha-methylacyl-CoA racemase (Amacr); argininosuccinate lyase (Asl); bile acid CoA:amino acid N-acyltransferase (Baat); choline dehydrogenase (Chdh); cysteine dioxygenase type 1 (Cdo1); cytochrome c oxidase subunit 8A (Cox8a); diacylglycerol O-acyltransferase 2 (Dgat2); dihydropyrimidinase (Dpys); glyceraldehyde-3-phosphate dehydrogenase (Gapdh); hexose-6-phosphate dehydrogenase (H6pd); histidine ammonia lyase (Hal); hydroxysteroid (17-beta) dehydrogenase 2 (Hsd17b2); isocitrate dehydrogenase 3 (NAD+) beta (Idh3B); ketohexokinase (Khk); lactate dehydrogenase A (Ldha); malate dehydrogenase 1 (Mdh1); ornithine carbamoyltransferase (Otc); paraoxonase 3 (Pon3); phosphoenolpyruvate carboxykinase 1 (Pck1); platelet-activating factor acetylhydrolase 1b, regulatory subunit 1 (Pafah1b1); proline dehydrogenase 1 (Prodh1); pyruvate kinase, liver and RBC (Pklr); secretory blood group 1 (Sec1); squalene epoxidase (Sqle); tryptophan 2,3-dioxygenase (Tdo2); epoxide hydrolase 1 (Ephx1); glutathione S-transferase pi 1 (Gstp1); SEC22 homolog B, vesicle trafficking protein (Sec22b); eukaryotic translation elongation factor 1 alpha 1 (Eef1a1); eukaryotic translation elongation factor 1 gamma (Eef1g); secretion associated, Ras related GTPase 1B (Sar1b); ribosomal protein L17 (Rpl17); ribosomal protein L27a (Rpl27a); ribosomal protein L28 (Rpl28); ribosomal protein L4 (Rpl4); ribosomal protein S12 (Rps12); ribosomal protein S15 (Rps15); ribosomal protein S [file DataSheet_1.zip › Table S5.xlsx]

## Sheet: S5
	Table S5. Hepatic genes regulated by testosterone propionate (TP) and pulsed growth hormone (GH) administration in hypothyroid-orchiectomized rats.
	ENSEMBL	Unigene/Refseq	Symbol	Gene description	R		q(%)
					mean ± SD
	upregulated
	ENSRNOG00000017562	NM_147215.2	Obp3	alpha-2u globulin PGCL4, transcript variant 1	5.51545	0.65	0
	ENSRNOG00000009142	NM_198784.1	Mup4	major urinary protein 4	5.45625	1.19	0
	ENSRNOG00000005764	NM_147213	Mup5	major urinary protein 5	4.8781	1.47	0
	ENSRNOG00000013093	NM_017158.2	Cyp2c7	cytochrome P450, family 2, subfamily c, polypeptide 7	4.2995	1.26	0
	ENSRNOG00000010478	NM_182474	Serpina3n	serine (or cysteine) peptidase inhibitor, clade A, member 3N	4.26375	1.55	0
	ENSRNOG00000010410	NM_012657.2	Serpina3k	serine (or cysteine) proteinase inhibitor, clade A, member 3C	4.0215	1.69	0
	ENSRNOG00000021354	NM_017158.2	Cyp2c7	cytochrome P450, family 2, subfamily c, polypeptide 7	3.6115	1.44	0
	ENSRNOG00000013552	NM_139192	Scd1	stearoyl-CoA desaturase 1 (Fatty acid desaturase 1) (Delta(9)-desaturase 1)	3.547	1.61	0
	ENSRNOG00000028734	NM_017158.2	Cyp2c7	cytochrome P450, family 2, subfamily c, polypeptide 7	3.149	1.51	0
	ENSRNOG00000013279	NM_031841	Scd3	stearoyl-coenzyme A desaturase 3	3.09925	0.95	0
	ENSRNOG00000020528	XM_001057317.6	Scd4	stearoyl-coenzyme A desaturase 4	2.8425	0.9	0
	ENSRNOG00000014722	NM_001108798.2	Raph1	Ras association (RalGDS/AF-6) and pleckstrin homology domains 1	2.5265	1.05	0
	ENSRNOG00000023459	NM_001109263.1	Lurap1	leucine rich adaptor protein 1	2.42166	0.72	0
	ENSRNOG00000012896	NM_019184	Cyp2c11	cytochrome P450 2C11 (mephenytoin 4-hydroxylase)	2.32337	1.03	0
	ENSRNOG00000000006	NM_001106552.1	Sp5	zinc finger protein Sp5	2.30275	1.78	0.706761
	ENSRNOG00000024643	XM_017603460	Chadl	chondroadherin-like (Chadl), transcript variant X5, mRNA	2.26675	0.73	0
	ENSRNOG00000025510	NM_198776.1	Hbb-b1	hemoglobin, beta adult major chain	2.20875	0.99	0
	ENSRNOG00000009274	NM_173308.2	Fut11	fucosyltransferase 11	2.1055	0.95	0
	ENSRNOG00000013275	XR_001837966.1	Loc103695259	uncharacterized transcript variant X1, ncRNA	1.93175	1.11	0.406813
	ENSRNOG00000009715	NM_012600	Me1	malic enzyme 1	1.91825	0.96	0.191557
	ENSRNOG00000006675	NM_012556	Fabp1	fatty acid binding protein 1	1.91475	0.43	0
	ENSRNOG00000020529	NM_013096.1	Hba1	hemoglobin, alpha 1	1.8735	1.09	0.406813
	ENSRNOG00000003443	XM_006255254.3	Klf1	Kruppel like factor 1	1.85297	0.45	0
	ENSRNOG00000009715	NM_012600	Me1	malic enzyme 1	1.82336	0.96	0
	ENSRNOG00000017601	NM_017070	Srd5a1	steroid 5 alpha-reductase 1	1.81925	1.68	1.41519
	ENSRNOG00000001805	NM_012898.4	Ahsg	alpha-2-HS-glycoprotein	1.78767	0.49	0
	ENSRNOG00000010635	NM_001004274.2	Igfbp4	insulin-like growth factor binding protein 4	1.7	0.92	0.40542
	ENSRNOG00000014720	XM_237474.8	Srbd1	S1 RNA binding domain 1	1.6775	0.57	0
	ENSRNOG00000019538	NM_001000194.1	Olr208	olfactory receptor 208	1.6355	0.8	0.191557
	ENSRNOG00000025020	XR_362392.3	Nne	Alpha-enolase (2-phospho-D-glycerate hydro-lyase) (Non-neural enolase)	1.62039	0.89	0.40542
	ENSRNOG00000017914	NM_134449	Prkcdbp	protein kinase C, delta binding protein	1.613	0.75	0
	ENSRNOG00000018408	XM_017588898.1	Rgd1307554	CG16812-PA(RGD1307554)	1.60744	0.92	0.406813
	ENSRNOG00000027829	XM_017593963.1	Loc108351137	glyceraldehyde-3-phosphate dehydrogenase	1.5975	0.86	0.40542
	ENSRNOG00000020420	NM_012624	Pklr	pyruvate kinase, liver and RBC	1.57945	1.23	0.706761
	ENSRNOG00000023056	XM_006228461.3	Gemin7	gem (nuclear organelle) associated protein 7 (Gemin7), transcript variant X3	1.5395	0.5	0
	ENSRNOG00000000316	NM_001104640.1	Sobp	sine oculis binding protein homolog	1.48778	0.58	0
	ENSRNOG00000018621	XM_006223039.3	Leng9	leukocyte receptor cluster member 9	1.4805	0.87	0.533255
	ENSRNOG00000006710	NM_001037190.1	Gpdh	glyceraldehyde-3-phosphate dehydrogenase (LOC303448)	1.47525	0.46	0
	ENSRNOG00000025020	XR_362392.3	Nne	Alpha-enolase (2-phospho-D-glycerate hydro-lyase) (Non-neural enolase)	1.47475	0.89	0
	ENSRNOG00000006472	NM_021863	Hspa2	heat shock protein family A member 2(Hspa2)	1.46156	0.43	0
	ENSRNOG00000027631	NM_138895.2	Ubb	ubiquitin B	1.4555	0.21	0
	ENSRNOG00000026871	XM_017590325.1	Gadph	glyceraldehyde-3-phosphate dehydrogenase (phosphorylating)	1.453	0.64	0
	ENSRNOG00000011269	NM_031732	Sult1c3	sulfotransferase family 1C member 3	1.44917	0.59	0
	ENSRNOG00000014288	NM_019143	Fn1	fibronectin 1	1.44825	0.8	0.406813
	ENSRNOG00000000487	NM_022666	Grm4	glutamate receptor, metabotropic 4	1.43178	0.74	0.40542
	ENSRNOG00000009921	NM_001270982.1	Serpina3m	serine (or cysteine) proteinase inhibitor, clade A, member 3M	1.42775	0.3	0
	ENSRNOG00000012117	NM_001009478.1	Saa4	serum amyloid A4	1.40985	0.61	0
	ENSRNOG00000023083	XR_353580.3	Rgd1563294	Alpha enolase (2-phospho-D-glycerate hydro-lyase) (RGD1563294), transcript variant X1	1.40875	0.87	0.548067
	ENSRNOG00000011305	NM_019193	Sox10	SRY box 10	1.39375	0.74	0.40542
	ENSRNOG00000016248	NM_001024781.1	Sox18	SRY box 18	1.37975	0.93	0.616576
	ENSRNOG00000009434	NM_138843	Rgd1310507	RIKEN cDNA 1300017J02 (RGD1310507)	1.355	0.59	0
	ENSRNOG00000004693	NM_001100681.2	Pbx1	pre-B-cell leukemia homeobox 1	1.34975	0.79	0.533255
	ENSRNOG00000024500	NM_017008.4	Gapdh	Glyceraldehyde-3-phosphate dehydrogenase	1.334	0.68	0.40542
	ENSRNOG00000001806	NM_053348	Fetub	fetuin B	1.33025	0.76	0.533255
	ENSRNOG00000023308	NM_022500.4	Ftl1	ferritin light chain 1	1.32675	0.54	0
	ENSRNOG00000018454	NM_138828.3	Apoe	apolipoprotein E	1.32343	1.05	0.851498
	ENSRNOG00000018445	NM_134432	Agt	angiotensinogen	1.31925	0.58	0
	ENSRNOG00000024385	XM_017604885.1	Gapdh	glyceraldehyde-3-phosphate dehydrogenase (phosphorylating)	1.29275	0.79	0.548067
	ENSRNOG00000017747	NM_001108636.1	Snrnp27	small nuclear ribonucleoprotein U4/U6.U5 subunit 27	1.288	0.65	0.326123
	ENSRNOG00000011993	NM_181626.3	Isca1	iron-sulfur cluster assembly 1	1.284	0.9	0.616576
	ENSRNOG00000021697	XM_017592435.1	Gapdh	glyceraldehyde-3-phosphate dehydrogenase , transcript variant X1	1.2715	0.49	0
	ENSRNOG00000014288	NM_019143	Fn1	fibronectin 1	1.27075	0.8	0.616576
	ENSRNOG00000015134	NM_013055	Map3k12	mitogen activated protein kinase kinase kinase 12	1.269	0.66	0.40542
	ENSRNOG00000014116	XM_008758892.2	Sult2a1	sulfotransferase family 2A, dehydroepiandrosterone (DHEA)-preferring, member 1, transcript variant X2	1.26625	0.4	0
	ENSRNOG00000018412	NM_001191682.1	Sfi1	SFI1 centrin binding protein	1.264	0.65	0.40542
	ENSRNOG00000028438	NM_001109908.1	Eno1	enolase 1, transcript variant 2	1.26325	0.85	0.616576
	ENSRNOG00000012117	NM_001009478.1	Saa4	serum amyloid A4	1.23975	0.61	0.40542
	ENSRNOG00000004344	XM_008766716.2	Zdhhc3	zinc finger, DHHC-type containing 3	1.23625	0.85	0.616576
	ENSRNOG00000017120	NM_001106275.1	Abhd2	abhydrolase domain containing 2	1.22805	0.64	0.40542
	ENSRNOG00000023644	NM_001037190.1	Gapdh	glyceraldehyde-3-phosphate dehydrogenase	1.225	0.65	0.406813
	ENSRNOG00000025686	XR_362392.3	Enolase 1	Alpha-enolase (2-phospho-D-glycerate hydro-lyase) (Non-neural enolase) (NNE), misc_RNA	1.22425	0.5	0
	ENSRNOG00000013009	NM_017025	Ldha	lactate dehydrogenase A	1.22425	0.44	0
	ENSRNOG00000024446	XM_006221032.1	Gpr142	G protein-coupled receptor 142	1.219	1.01	1.19578
	ENSRNOG00000022157	XM_001066281.4	Serpinb6e	serine (or cysteine) peptidase inhibitor, clade B, member 6e	1.21725	0.95	0.851498
	ENSRNOG00000012404	NM_012703	Thrsp	thyroid hormone responsive	1.21275	1.1	1.41519
	ENSRNOG00000026320	XR_599552.2	Loc102555062	uncharacterized LOC102555062	1.212	0.46	0
	ENSRNOG00000024016	NM_017158	Cyp2c6v1	cytochrome P450, family 2, subfamily C, polypeptide 6, variant 1	1.20825	0.4	0
	ENSRNOG00000026909	NM_017025.1	Ldha	lactate dehydrogenase A	1.206	0.62	0.40542
	ENSRNOG00000020704	NM_001039031.1	Tkfc	triokinase and FMN cyclase	1.19847	0.58	0.326123
	ENSRNOG00000009844	NM_001037190.1	Gapdh	glyceraldehyde-3-phosphate dehydrogenase	1.192	0.53	0
	ENSRNOG00000009452	NM_022519.2	Serpina1	serpin family A member 1	1.172	0.56	0.326123
	ENSRNOG00000027329	NM_001191907.2	Dhx57	DEAH (Asp-Glu-Ala-Asp/His) box polypeptide 57	1.16825	0.7	0.548067
	ENSRNOG00000008898	NM_001130061.1	Trmt44	tRNA methyltransferase 44 homolog (S. cerevisiae)	1.1655	0.52	0.191557
	ENSRNOG00000028232	XM_025930933.1	Loc112867909	Puma concolor glyceraldehyde-3-phosphate dehydrogenase-like	1.16375	0.372388	0
	ENSRNOG00000013069	NM_001109418.2	Sapcd2	suppressor APC domain containing 2	1.1445	1.04	1.41519
	ENSRNOG00000022638	NM_001034093	Mtrex	Mtr4 exosome RNA helicase	1.14025	0.417882	0
	ENSRNOG00000021456	NM_001024365.1	Ces1f	carboxylesterase-like 1, transcript variant X3	1.13125	0.31	0
	ENSRNOG00000021846	NM_001008853.1	Rt1-m6-2	RT1 class I, locus M6, gene 2 (RT1-M6-2	1.1255	1.01	1.41519
	ENSRNOG00000006331	NM_134382	Elovl5	ELOVL fatty acid elongase 5	1.12456	0.75	0.616576
	ENSRNOG00000019009	NM_001107303.1	Arrdc2	arrestin domain containing 2	1.11225	0.44	0
	ENSRNOG00000024995	NM_001037190.1	Gapdh	glyceraldehyde-3-phosphate dehydrogenase	1.10575	0.65	0.548067
	ENSRNOG00000021405	NM_001013904.1	Cyp2c7)	cytochrome P450 2c7	1.1045	0.56	0.40542
	ENSRNOG00000020591	NM_021598.2	Mcpt8	mast cell protease 8	1.10285	0.63	0.533255
	ENSRNOG00000027754	NM_001129881.2	Mphosph6	M phase phosphoprotein 6	1.09925	0.82	0.851498
	ENSRNOG00000023342	XM_006221704.3	Prr27	proline rich 27	1.099	0.84	0.851498
	ENSRNOG00000028678	NM_012554.3	Eno1	enolase 1, transcript variant 1	1.0975	0.91	1.19578
	ENSRNOG00000004434	NM_001108030.1	Daam1	dishevelled associated activator of morphogenesis 1	1.09725	0.95	1.41519
	ENSRNOG00000023785	XM_017600426.1	Rgd1564958	glyceraldehyde-3-phosphate dehydrogenase (phosphorylating) (RGD1564958)	1.09575	0.68	0.59374
	ENSRNOG00000023168	NM_022500.4	Ftl1	ferritin light chain 1	1.08575	0.43	0
	ENSRNOG00000013788	NM_001305435.1	Pgd	phosphogluconate dehydrogenase	1.08392	0.71	0.616576
	ENSRNOG00000024479	XM_001055437.6	Klhl34	kelch-like family member 34	1.081	0.42	0
	ENSRNOG00000005816	NM_001034950.3	Rup2	urinary protein 2	1.0805	0.33	0
	ENSRNOG00000025394	NM_001002854.1	Tanc1	tetratricopeptide repeat, ankyrin repeat and coiled-coil containing 1	1.07975	0.89	1.19578
	ENSRNOG00000008067	NM_001305463.1	Rcor1	REST corepressor 1	1.07161	0.66	0.59374
	ENSRNOG00000003395	XM_008775727.1	Cby3	chibby family member 3	1.067	0.62	0.548067
	ENSRNOG00000027546	NM_017008.4	Gapdh	glyceraldehyde-3-phosphate dehydrogenase	1.06475	0.42	0
	ENSRNOG00000028589	NM_017261	Gria2	glutamate receptor, ionotropic, AMPA 2	1.0635	0.87	1.19578
	ENSRNOG00000014964	NM_012582	Hp	haptoglobin	1.05797	0.4	0
	ENSRNOG00000022695	XR_001843384.1	Loc102556035	uncharacterized LOC102556035	1.05625	0.38	0
	ENSRNOG00000009447	NM_001025771.2	Fam221a	family with sequence similarity 221, member A	1.05584	0.78	0.706761
	ENSRNOG00000000469	NM_001008843.2	Rt1-ce5	RT1 class I, locus CE5, transcript variant 1	1.0525	0.83	0.851498
	ENSRNOG00000015367	XM_008774591.2	Kif7	kinesin family member 7, transcript variant X4	1.04367	0.53	0.40542
	ENSRNOG00000011297	XM_008762289.2	Ral	Ral GTPase activating protein catalytic alpha subunit 2 (Ralgapa2), transcript variant X4	1.03575	0.71	0.616576
	ENSRNOG00000025822	NM_001037190.1	Gapdh	glyceraldehyde-3-phosphate dehydrogenase	1.03281	0.37	0
	ENSRNOG00000022211	NM_017008.4	Gapdh	glyceraldehyde-3-phosphate dehydrogenase	1.02825	0.55	0.406813
	ENSRNOG00000017762	NM_138525	Cdhr5	cadherin-related family member 5	1.02497	0.7	0.616576
	ENSRNOG00000005113	XM_001065657.4	Nkx1-1	NK1 homeobox 1	1.024	0.66	0.616576
	ENSRNOG00000028187	NM_001191902.1	Sp9	Sp9 transcription factor	1.0235	0.65	0.59374
	ENSRNOG00000020584	XM_017596252.1	Efna3	ephrin A3	1.0205	0.62	0.59374
	ENSRNOG00000020060	NM_172336	Atf5	activating transcription factor 5	1.01775	0.64	0.59374
	ENSRNOG00000020843	NM_022500	Ftl	ferritin light chain 1	1.01375	0.47	0.326123
	ENSRNOG00000026410	NM_012554.3	Eno1	enolase 1, transcript variant 1	1.01275	0.43	0
	ENSRNOG00000000786	NM_001002831.1	Rpp21	ribonuclease P/MRP 21 subunit	1.01256	0.66	0.616576
	ENSRNOG00000001835	NM_001034960.1	Spag6	sperm associated antigen 6	1.00341	0.66	0.616576
	ENSRNOG00000023547	NM_017008.4	Gapdh	glyceraldehyde-3-phosphate dehydrogenase	1.00325	0.62	0.59374
	ENSRNOG00000017195	NM_001100661	Ctr9	CTR9 homolog, Paf1/RNA polymerase II complex component	1.0031	0.74484	0.851498
	ENSRNOG00000024769	NM_017008.4	Gapdh	glyceraldehyde-3-phosphate dehydrogenase	1.002	0.45	0.326123
	ENSRNOG00000007395	NM_017300	Baat	bile acid CoA:amino acid N-acyltransferase	0.99925	0.62	0.59374
	ENSRNOG00000027759	NM_017008.4	Gapdh	glyceraldehyde-3-phosphate dehydrogenase	0.99425	0.4	0
	ENSRNOG00000025835	XR_601590.1	Loc500712	Ab1-233 (LOC500712), transcript variant X2, misc_RNA	0.993406	0.73	0.851498
	ENSRNOG00000028139	XM_008761972.2	Slc25a12	solute carrier family 25 member 12, transcript variant X1	0.992	0.68	0.616576
	ENSRNOG00000017672	NM_138547	Akr1c14	aldo-keto reductase family 1, member C14	0.9905	0.58	0.548067
	ENSRNOG00000018402	NM_001085352.1	Apoc2	apolipoprotein C2	0.9895	0.19	0
	ENSRNOG00000006158	NM_001037190.1	Loc303448	glyceraldehyde-3-phosphate dehydrogenase	0.9845	0.61	0.59374
	ENSRNOG00000004761	NM_001109078.1	Slamf1	signaling lymphocytic activation molecule family member 1	0.980187	0.66	0.616576
	ENSRNOG00000025865	NM_017008.4	Gapdh	glyceraldehyde-3-phosphate dehydrogenase	0.97875	0.69	0.706761
	ENSRNOG00000015302	NM_031804.1	Cish	cytokine inducible SH2-containing protein	0.97775	0.64	0.616576
	ENSRNOG00000020784	XM_008774763.2	Kcnk7	potassium two pore domain channel subfamily K member 7	0.977281	0.63	0.616576
	ENSRNOG00000025164	NM_012863	Bhlha15	basic helix-loop-helix family, member a15	0.9725	0.98	2.05655
	ENSRNOG00000028514	XM_006238745.3	Szt2	seizure threshold 2 homolog (mouse), transcript variant X3	0.968	0.85	1.41519
	ENSRNOG00000009158	NM_001271224.1	Rnf11l1	ring finger protein 11-like 1	0.9675	0.56	0.548067
	ENSRNOG00000023278	NM_001170343.1	Sec61a2	Sec61 translocon alpha 2 subunit	0.96525	0.69	0.706761
	ENSRNOG00000024736	NM_001037190.1	Loc303448	glyceraldehyde-3-phosphate dehydrogenase	0.9645	0.26	0
	ENSRNOG00000010389	NM_133583	Ndrg2	NDRG family member 2	0.962643	0.38	0
	ENSRNOG00000027185	NM_138895.2	Ubb	ubiquitin B	0.959806	0.53	0.533255
	ENSRNOG00000024447	NM_053290.2	Pgam1	phosphoglycerate mutase 1	0.956167	0.3	0
	ENSRNOG00000005992	XR_593835.1	Loc103693047	uncharacterized LOC103693047	0.955333	0.25	0
	ENSRNOG00000017672	NM_138547	Akr1c14	aldo-keto reductase family 1, member C14	0.9545	0.58	0.191557
	ENSRNOG00000007639	NM_001191759.1	C8b	complement C8 beta chain	0.9525	0.34	0
	ENSRNOG00000018257	NM_053318	Hpx	hemopexin	0.9525	0.57	0.59374
	ENSRNOG00000027773	NM_001271174.1	Ppp4r3a	protein phosphatase 4, regulatory subunit 3A	0.949	0.9	1.68756
	ENSRNOG00000027809	XR_359126.3	Hnrnpu	heterogeneous nuclear ribonucleoprotein U, transcript variant X2, misc_RNA	0.946406	0.66	0.706761
	ENSRNOG00000025052	NM_001192011.1	Stard5	StAR-related lipid transfer domain containing 5	0.94475	0.58	0.59374
	ENSRNOG00000026963	NM_001012197.2	Hsp90b1	heat shock protein 90 beta family member 1	0.9445	0.69	0.851498
	ENSRNOG00000019372	NM_012744	Pc	pyruvate carboxylase	0.9386	0.57	0.59374
	ENSRNOG00000022189	NM_001106263.2	Htatip2	HIV-1 Tat interactive protein 2	0.93775	0.74	1.19578
	ENSRNOG00000025119	NM_001109466.1	Fmo9	flavin containing monooxygenase 9	0.93725	0.95	2.05655
	ENSRNOG00000004378	NM_173307	Abca5	ATP binding cassette subfamily A member 5	0.92975	0.85	1.68756
	ENSRNOG00000024766	NM_001106712.1	Adgrf3	adhesion G protein-coupled receptor F3	0.9285	0.45	0.40542
	ENSRNOG00000028564	NM_022500.4	Ftl1	ferritin light chain 1	0.9265	0.4	0.191557
	ENSRNOG00000025066	NM_012554.3	Eno1	enolase 1, transcript variant 1	0.92475	0.37	0
	ENSRNOG00000019929	NM_001170347.1	Pcnx1	pecanex homolog 1	0.92425	0.4	0.191557
	ENSRNOG00000020244	NM_001108001.1	Perm1	PPARGC1 and ESRR induced regulator, muscle 1	0.923	0.55	0.59374
	ENSRNOG00000006671	NM_001134757.1	Gnpnat1	glucosamine-phosphate N-acetyltransferase 1, transcript variant 2	0.922	0.21	0
	ENSRNOG00000026572	XM_017588295.1	Znf473	zinc finger protein 473	0.922	1	2.53334
	ENSRNOG00000022776	NR_003722.1	Gapdh-ps1	glyceraldehyde-3-phosphate dehydrogenase, pseudogene 1, non-coding RNA	0.92175	0.44	0.40542
	ENSRNOG00000002777	NM_022193.1	Acaca	acetyl-CoA carboxylase alpha	0.920344	0.47	0.406813
	ENSRNOG00000021315	NM_017008.4	Gapdh	glyceraldehyde-3-phosphate dehydrogenase	0.92	0.1	0
	ENSRNOG00000000777	Q9QUQ2	Rt1-s3	RT1 class Ib, locus S3	0.9175	0.6	0.616576
	ENSRNOG00000023022	NM_053291.3	Pgk1	phosphoglycerate kinase 1	0.917188	0.51	0.548067
	ENSRNOG00000010886	NM_001305047.1	Nfe2l3	nuclear factor, erythroid 2-like 3	0.9165	0.61	0.616576
	ENSRNOG00000006807	NM_012496	Aldob	aldolase, fructose-bisphosphate B	0.91275	0.6	0.616576
	ENSRNOG00000010626	NM_133386	Sphk1	sphingosine kinase 1	0.911	0.6	0.616576
	ENSRNOG00000011718	NM_001002804.1	C1rl	complement C1r subcomponent like	0.907	0.64	0.706761
	ENSRNOG00000022927	NM_001014009.2	Ripor2	RHO family interacting cell polarization regulator 2	0.8955	0.57	0.616576
	ENSRNOG00000017139	XM_017600426.1	Rgd1564958	glyceraldehyde-3-phosphate dehydrogenase (phosphorylating)	0.89325	0.52	0.548067
	ENSRNOG00000026648	XM_003752719.4	Loc100363494	ubiquitin B-like	0.8895	0.73	1.19578
	ENSRNOG00000020782	XM_017597505.1	Glp2r	glucagon-like peptide 2 receptor	0.88475	0.68	0.851498
	ENSRNOG00000006889	NM_012901	Ambp	alpha-1-microglobulin/bikunin precursor	0.882	0.64	0.851498
	ENSRNOG00000011133	NM_022922	Trpc4	transient receptor potential cation channel, subfamily C, member 4	0.88	0.7	1.19578
	ENSRNOG00000017355	NM_001106417.1	Capsl	calcyphosine-like	0.879833	0.7	1.19578
	ENSRNOG00000011240	NM_017008.4	Gapdh	glyceraldehyde-3-phosphate dehydrogenase	0.877	0.7	1.19578
	ENSRNOG00000020480	NM_053445	Fads1	fatty acid desaturase 1	0.8735	0.42	0.40542
	ENSRNOG00000019213	NM_022215	Gpdh1	glycerol-3-phosphate dehydrogenase 1 (soluble)	0.87175	0.66	0.851498
	ENSRNOG00000019936	NM_001170435.1	Anapc15	anaphase promoting complex subunit 15	0.87075	0.76	1.41519
	ENSRNOG00000001979	NM_153724	Rcan1	regulator of calcineurin 1	0.87	0.76	1.41519
	ENSRNOG00000012358	NM_173151	Pcyt1b	phosphate cytidylyltransferase 1, choline, beta	0.86425	0.81	1.68756
	ENSRNOG00000021501	NM_057102	Slc25a5	solute carrier family 25 member 5	0.8635	0.508425	0.59374
	ENSRNOG00000025074	NM_012559	Fgg	fibrinogen gamma chain	0.863	0.28	0
	ENSRNOG00000028458	NM_001000923.1	Olr714	olfactory receptor 714	0.86175	0.69	1.19578
	ENSRNOG00000014851	XM_006226910.3	Loc102557498	collagen alpha-4(IV) chain-like	0.84975	0.3	0
	ENSRNOG00000023348	NM_001107933.1	Tbc1d2	TBC1 domain family, member 2	0.849	0.66	1.19578
	ENSRNOG00000020266	NM_017245.2	Eef2	eukaryotic translation elongation factor 2	0.8485	0.66	1.19578
	ENSRNOG00000021100	NM_001014039.1	Tnfaip8l2	TNF alpha induced protein 8 like 2	0.842	0.68	1.19578
	ENSRNOG00000004405	NM_012723	Pigr	polymeric immunoglobulin receptor	0.84025	0.6	0.851498
	ENSRNOG00000021493	NM_001108903.2	Prdm9	PR/SET domain 9	0.838778	0.62	0.851498
	ENSRNOG00000024510	NM_012949.2	Eno3	enolase 3	0.836313	0.661432	1.19578
	ENSRNOG00000020776	NM_022389	Dhcr24	7-dehydrocholesterol reductase	0.83375	0.71	1.41519
	ENSRNOG00000025552	NM_001109554.1	Gpr21	G protein-coupled receptor 21	0.8325	0.68	1.19578
	ENSRNOG00000016737	NM_001130077.1	Tcerg1l	transcription elongation regulator 1-like	0.83075	0.52	0.616576
	ENSRNOG00000006619	NM_001108865.1	Hsp40	DnaJ heat shock protein family member C9	0.82775	1	3.30922
	ENSRNOG00000026820	NM_001037190.1	Loc303448	similar to glyceraldehyde-3-phosphate dehydrogenase	0.82525	0.539952	0.616576
	ENSRNOG00000028350	NM_001047885.1	Arse	arylsulfatase E	0.82475	0.63	1.19578
	ENSRNOG00000019630	NM_053493	Hacl1	2-hydroxyacyl-CoA lyase 1	0.823925	0.68	1.41519
	ENSRNOG00000028616	NM_198780.3	Pck1	phosphoenolpyruvate carboxykinase 1	0.82025	0.41	0.406813
	ENSRNOG00000010583	NM_053864.2	Vcp	valosin-containing protein	0.82	0.36	0.326123
	ENSRNOG00000011330	NM_144743	Ces2a	carboxylesterase 2A	0.818	0.63	1.19578
	ENSRNOG00000020989	NM_001013071.1	Tm7sf2	transmembrane 7 superfamily member 2	0.81675	0.59	0.851498
	ENSRNOG00000015193	NM_017357	Hpcal4	hippocalcin-like 4	0.81225	0.68	1.41519
	ENSRNOG00000010053	NM_053816.2	Calcr	calcitonin receptor	0.80975	0.74	1.68756
	ENSRNOG00000019392	XM_017600426.1	Rgd1564958	similar to glyceraldehyde-3-phosphate dehydrogenase (phosphorylating)	0.80525	0.421823	0.533255
	ENSRNOG00000020206	NM_134334.2	Ctsd	cathepsin D	0.801	0.61	1.19578
	ENSRNOG00000020431	NM_021859	Matk	megakaryocyte-associated tyrosine kinase	0.8	0.55	0.706761
	ENSRNOG00000025351	XM_002729553.5	Loc100360087	ferritin light chain 1-like	0.7995	0.494474	0.616576
	ENSRNOG00000014814	NM_001002826.1	Mug2	urinoglobulin 2	0.79645	0.22	0
	ENSRNOG00000026788	NM_017025.1	Ldha	lactate dehydrogenase A (Ldha)	0.78775	0.494108	0.616576
	ENSRNOG00000008553	XM_006225612.3	Mthfr	methylenetetrahydrofolate reductase	0.786625	0.54	0.706761
	ENSRNOG00000028668	NM_031664.1	Slc28a2	solute carrier family 28 member 2	0.78475	0.48	0.616576
	ENSRNOG00000004641	NM_013036	Sstr4	somatostatin receptor 4	0.78375	0.19	0
	ENSRNOG00000003147	NM_181550	Sqstm1	sequestosome 1	0.783	0.43	0.548067
	ENSRNOG00000007543	NM_012848.2	Fth1	ferritin heavy chain 1	0.78125	0.37	0.406813
	ENSRNOG00000024761	NM_152848	Ly49i4	Ly49 inhibitory receptor 4	0.78125	0.396516	0.533255
	ENSRNOG00000015478	NM_001100779.2	Aicda	activation-induced cytidine deaminase	0.781	0.62	1.19578
	ENSRNOG00000014625	NM_139106	Atp5d	ATP synthase, H+ transporting, mitochondrial F1 complex, delta subunit	0.78075	0.61	1.19578
	ENSRNOG00000011200	NM_030850	Bhmt	betaine-homocysteine S-methyltransferase	0.78025	0.59	0.851498
	ENSRNOG00000002663	NM_031853	Dbi	diazepam binding inhibitor, acyl-CoA binding protein	0.77925	0.52	0.706761
	ENSRNOG00000027105	XM_017594553.1	Loc108351351	glyceraldehyde-3-phosphate dehydrogenase-like	0.77575	0.333941	0.326123
	ENSRNOG00000027910	NM_001129881.2	Mphosph6	M phase phosphoprotein 6	0.77525	0.79	2.05655
	ENSRNOG00000006787	NM_001080148.1	Dhcr24	24-dehydrocholesterol reductase	0.77335	0.72	1.68756
	ENSRNOG00000017032	NM_023093.1	Atp5a1	ATP synthase, H+ transporting, mitochondrial F1 complex, alpha subunit 1, cardiac muscle	0.77125	0.35	0.40542
	ENSRNOG00000008047	NM_031855	Khk	ketohexokinase	0.771	0.41	0.548067
	ENSRNOG00000024781	XM_008773084.2	Loc100910088	pro low-density lipoprotein receptor-related protein 1-like	0.764719	0.64	1.41519
	ENSRNOG00000024170	NM_138888	Phf5a	PHD finger protein 5A	0.76325	0.44	0.59374
	ENSRNOG00000015026	NM_023982	Arhgef11	Rho guanine nucleotide exchange factor 11	0.76325	0.59	1.19578
	ENSRNOG00000025620	NM_017142.1	Adcy8	adenylate cyclase 8	0.7618	0.48	0.616576
	ENSRNOG00000017895	NM_012554	Eno1	enolase 1	0.75875	0.47	0.616576
	ENSRNOG00000010931	NM_001191850.1	Ap1ar	adaptor-related protein complex 1 associated regulatory protein	0.756875	0.59	1.19578
	ENSRNOG00000020790	NM_173294.2	Cyp2b3	cytochrome P450, family 2, subfamily b, polypeptide 3	0.75575	0.5	0.706761
	ENSRNOG00000021604	NM_001008832.2	Rt1-ce1	RT1 class I, locus1	0.75475	0.57	1.19578
	ENSRNOG00000002364	NM_138613	Rnf112	ring finger protein 112	0.7535	0.45	0.59374
	ENSRNOG00000018740	NM_001039549	Ugt1a6	UDP glucuronosyltransferase 1 family, polypeptide A6(Ugt1a6)	0.75225	0.39	0.533255
	ENSRNOG00000026300	XR_598347.2	Rgd1562758	similar to glyceraldehyde-3-phosphate dehydrogenase(RGD1562758)	0.7505	0.352888	0.406813
	ENSRNOG00000016573	NM_001012345.1	Dgat2	diacylglycerol O-acyltransferase 2	0.75025	0.84	3.30922
	ENSRNOG00000016916	NM_001017932.1	Wdr55	WD repeat domain 55 (Wdr55)	0.74925	0.55	0.851498
	ENSRNOG00000009438	NM_001009663.1	Serpina6	serpin family A member 6	0.74275	0.86	3.30922
	ENSRNOG00000027773	NM_001271174.1	Ppp4r3a	protein phosphatase 4, regulatory subunit 3A	0.742464	0.9	0.706761
	ENSRNOG00000013201	NM_001007665.1	Tex264	testis expressed 264	0.74125	0.41	0.548067
	ENSRNOG00000008937	NM_017148	Csrp1	cysteine and glycine-rich protein 1	0.739	0.63	1.41519
	ENSRNOG00000021101	NM_017308	Sema6c	semaphorin 6C	0.73625	0.49	0.706761
	ENSRNOG00000007395	NM_017300	Baat	bile acid CoA:amino acid N-acyltransferase	0.734028	0.62	0.851498
	ENSRNOG00000014549	XM_227201.9	Arhgef26	Rho guanine nucleotide exchange factor 26	0.733429	0.51	0.851498
	ENSRNOG00000022118	NM_001109170.1	Gemin7	gem (nuclear organelle) associated protein 7	0.73175	0.44	0.616576
	ENSRNOG00000004979	XR_598357.2	Slc25a6	solute carrier family 25 member 6	0.731	0.31	0.326123
	ENSRNOG00000018630	NM_017008.4	Gapdh	Glyceraldehyde-3-phosphate dehydrogenase	0.73075	0.3	0.326123
	ENSRNOG00000026439	NM_001033072.1	Loc500959	triosephosphate isomerase	0.72525	0.51	0.851498
	ENSRNOG00000014187	NM_052807	Igf1r	insulin-like growth factor 1 receptor	0.7235	0.51	0.851498
	ENSRNOG00000026899	NM_001014009	Ripor2	RHO family interacting cell polarization regulator 2	0.71975	0.306533	0.326123
	ENSRNOG00000008103	NM_033235	Mdh1	malate dehydrogenase 1	0.71125	0.43	0.616576
	ENSRNOG00000000730	NM_001305241	Dpp9	dipeptidyl peptidase 9 (Dpp9)	0.71	0.710747	2.05655
	ENSRNOG00000018673	NM_001025686.1	Sec22b	SEC22 homolog B, vesicle trafficking protein	0.7085	0.57	1.41519
	ENSRNOG00000024751	NM_001135807.1	H2afy2	H2A histone family, member Y2	0.7055	0.71	2.05655
	ENSRNOG00000000267	NM_001008838.1	Rt1-ce15	RT1 class I, locus CE15	0.70425	0.41	0.59374
	ENSRNOG00000006545	NM_022616	Sept7_	septin 7	0.7035	0.57	1.41519
	ENSRNOG00000008257	NM_001107989.1	Mfap2	microfibrillar-associated protein 2	0.701187	0.49	0.851498
	ENSRNOG00000018649	NM_001107803.1	Slc35c2	solute carrier family 35 member C2	0.700975	0.68	2.05655
	ENSRNOG00000027856	NW_007906023.1	Rnor_6.0	mixed chromosome 17 genomic scaffold, Rnor_6.0	0.700125	0.45	0.706761
	ENSRNOG00000015502	NM_001106467.3	Hiatl3	hippocampus abundant transcript-like 3	0.6985	0.5	0.851498
	ENSRNOG00000025438	NM_001000888.1	Olr1692	olfactory receptor 1692	0.6976	0.22	0
	ENSRNOG00000010092	NM_001014109.1	Magix	MAGI family member, X-linked	0.69625	0.5	0.851498
	ENSRNOG00000020385	NM_173137	Fads3	fatty acid desaturase 3	0.69425	0.63	1.68756
	ENSRNOG00000002494	NM_001037190.1	Loc303448	glyceraldehyde-3-phosphate dehydrogenase	0.69225	0.37	0.548067
	ENSRNOG00000003150	NM_001077643.2	Mpc2	mitochondrial pyruvate carrier 2	0.6915	0.34	0.533255
	ENSRNOG00000024841	NM_017008.4	Gapdh	Glyceraldehyde-3-phosphate dehydrogenase	0.689	0.42	0.616576
	ENSRNOG00000009373	NM_017025.1	Ldh-a	L-lactate dehydrogenase A chain	0.689	0.38	0.59374
	ENSRNOG00000017558	NM_001109119.1	Tubb2a	tubulin, beta 2A class Iia	0.686	0.38	0.59374
	ENSRNOG00000016410	NM_001009636.1	Prelid1	PRELI domain containing 1	0.683583	0.41	0.616576
	ENSRNOG00000015849	NM_019192	Sepp1	selenoprotein P, plasma, 1	0.683125	0.17	0
	ENSRNOG00000017962	NM_199085.2	Serpinb6a	serpin family B member 6	0.683056	0.66	2.05655
	ENSRNOG00000024669	NM_017101.1	Ppia	peptidylprolyl isomerase A (cyclophilin A)	0.68175	0.44	0.706761
	ENSRNOG00000026645	Q8R1R5	Cd99l2	CD99 molecule-like 2	0.677	0.423573	0.616576
	ENSRNOG00000021924	NM_138512	Cyp2c22	cytochrome P450, family 2, subfamily c, polypeptide 22	0.6745	0.58	1.68756
	ENSRNOG00000015438	NM_031565	Ces1f	carboxylesterase 1F	0.67175	0.61	1.68756
	ENSRNOG00000022375	NM_017166.1	Stmn1	stathmin 1	0.67025	0.25	0.191557
	ENSRNOG00000024081	NM_053297.2	Pkm	pyruvate kinase M1/2	0.670222	0.41	0.616576
	ENSRNOG00000007420	NM_017018	Hrh1	histamine receptor H 1	0.670219	0.51	1.19578
	ENSRNOG00000003182	NM_012815.2	Gclc	glutamate-cysteine ligase, catalytic subunit	0.66875	0.22	0
	ENSRNOG00000027120	XR_001843568.1	Loc102549805	uncharacterized LOC102549805	0.6675	0.35	0.548067
	ENSRNOG00000001240	NM_001137643.1	Gstt3	glutathione S-transferase, theta 3	0.66625	0.26	0.326123
	ENSRNOG00000014488	NM_001106357.1	Smc5	structural maintenance of chromosomes 5	0.666094	0.54	1.41519
	ENSRNOG00000008518	NM_001013166.1	Gsg1	germ cell associated 1	0.666	0.52	1.19578
	ENSRNOG00000020298	NM_001013166.1	Bag3	Bcl2-associated athanogene 3	0.665167	0.57	1.68756
	ENSRNOG00000027263	XM_006224019.3	Tmem267	transmembrane protein 267	0.65975	0.51	1.19578
	ENSRNOG00000023315	NM_138514.1	Cyp2c13	cytochrome P450, family 2, subfamily c, polypeptide 13	0.65925	0.64	2.05655
	ENSRNOG00000022749	NM_012839.2	Cycs	cytochrome c, somatic	0.659	0.39	0.616576
	ENSRNOG00000011540	NM_001025640.1	Vta1	vesicle trafficking 1	0.6575	0.6	1.68756
	ENSRNOG00000013961	NM_001005908.1	Ghitm	growth hormone inducible transmembrane protein	0.65575	0.3	0.406813
	ENSRNOG00000000174	NM_173124.1	Cyp4f5	cytochrome P450, family 4, subfamily f, polypeptide 5	0.65425	0.55	1.41519
	ENSRNOG00000013701	NM_012833.2	Abcc2	ATP binding cassette subfamily C member 2	0.6535	0.74	3.30922
	ENSRNOG00000024706	NM_183402.1	Polr2m	RNA polymerase II subunit M	0.65	0.53	1.41519
	ENSRNOG00000018132	XR_086085.6	Hmgxb3	HMG-box containing 3	0.649	0.38	0.616576
	ENSRNOG00000021053	NM_032616	Lsr	lipolysis stimulated lipoprotein receptor	0.649	0.54	1.41519
	ENSRNOG00000015544	NM_001011995.1	Tuba1c	tubulin alpha-1C chain-like(LOC100909441)	0.64875	0.7	2.53334
	ENSRNOG00000007233	NM_001025134.1	Uqcrq	ubiquinol-cytochrome c reductase, complex III subunit VII	0.6475	0.47	1.19578
	ENSRNOG00000023001	NM_017008.4	Gapdh	glyceraldehyde-3-phosphate dehydrogenase	0.64675	0.29	0.406813
	ENSRNOG00000022440	NM_012839.2	Cycs	cytochrome c, somatic	0.644975	0.33	0.548067
	ENSRNOG00000005585	NM_001029897.3	Strn3	striatin, calmodulin binding protein 3	0.643938	0.4	0.706761
	ENSRNOG00000014201	XM_006243775.2	Manf	mesencephalic astrocyte-derived neurotrophic factor	0.643	0.31	0.533255
	ENSRNOG00000000201	NM_017013.4	Gsta5	glutathione S-transferase alpha 5	0.64025	0.55	1.68756
	ENSRNOG00000028116	XM_006247059.3	Loc102552988	uncharacterized LOC102552988	0.636389	0.26	0.40542
	ENSRNOG00000001235	NM_031034	Gna12	G protein subunit alpha 12	0.636125	0.48	1.19578
	ENSRNOG00000019505	NM_016994.2	C3	complement C3	0.6361	0.39	0.616576
	ENSRNOG00000000184	XM_006241996.3	Tmprss6	transmembrane protease, serine 6	0.636	0.66	2.53334
	ENSRNOG00000015859	NM_198731.2	Chdh	choline dehydrogenase	0.635944	0.45	0.851498
	ENSRNOG00000020017	NM_001037154.1	Pcdhga3	protocadherin gamma subfamily A, 3	0.6355	0.78	4.16813
	ENSRNOG00000017899	NM_013215	Akr7a3	aldo-keto reductase family 7 member A3	0.63225	0.17	0
	ENSRNOG00000006841	NM_001108922.1	Stk32c	serine/threonine kinase 32C	0.631188	0.46	1.19578
	ENSRNOG00000017997	NM_001013134.2	Nek4	NIMA-related kinase 4	0.631	0.57	1.68756
	ENSRNOG00000008483	XM_008764059.2	Ybx1	Y box binding protein 1	0.628861	0.5	1.41519
	ENSRNOG00000028548	NM_001012357.1	Ccl9	chemokine (C-C motif) ligand 9	0.62825	0.41	0.706761
	ENSRNOG00000016707	NM_022522	Casp2	caspase 2	0.627875	0.56	1.68756
	ENSRNOG00000026068	NM_175587.1	Taar7h	trace amine-associated receptor 7h	0.6275	0.47	1.19578
	ENSRNOG00000026963	NM_001012197.2	Hsp90b1	heat shock protein 90 beta family member 1	0.62725	0.69	0.616576
	ENSRNOG00000006778	NM_001107159.1	Mmp19	matrix metallopeptidase 19	0.6255	0.53	1.68756
	ENSRNOG00000018426	NM_012824	Apoc1	apolipoprotein C1	0.62125	0.68	3.30922
	ENSRNOG00000002467	NM_053291	Pgk1	phosphoglycerate kinase 1; phosphoglycerate kinase 1	0.619179	0.47	1.19578
	ENSRNOG00000016911	NM_019381	Tmbim6	transmembrane BAX inhibitor motif containing 6	0.61775	0.32	0.548067
	ENSRNOG00000004027	NM_022273	Aldh9a1	aldehyde dehydrogenase 9 family, member A1	0.61595	0.42	0.851498
	ENSRNOG00000010222	NM_012570	Glud1	glutamate dehydrogenase 1	0.6155	0.27	0.406813
	ENSRNOG00000000723	NM_001008832.2	Rt1-ce5	RT1 class I, locus CE5	0.61475	0.61	2.05655
	ENSRNOG00000021364	XM_017598541.1	Loc687852	hypothetical protein LOC691311	0.61415	0.54	1.68756
	ENSRNOG00000023885	NM_022922.2	Tpi1	triosephosphate isomerase 1	0.6139	0.23	0.326123
	ENSRNOG00000025618	NM_001109392.1	Loc680112	hypothetical protein LOC680112	0.61175	0.33	0.59374
	ENSRNOG00000016924	NM_016987	Acly	ATP citrate lyase	0.6105	0.49	1.41519
	ENSRNOG00000027324	XM_003749568.4	Loc100909998	zinc finger protein 2-like	0.60975	0.52	1.68756
	ENSRNOG00000022017	NM_001037190.1	Loc303448	glyceraldehyde-3-phosphate dehydrogenase	0.609	0.45	1.19578
	ENSRNOG00000020253	NM_001109979.2	Rab1b	Ras-related protein Rab-1B.	0.608675	0.27	0.406813
	ENSRNOG00000002186	NM_001006991.1	Nudt9	nudix hydrolase 9	0.6085	0.57	2.05655
	ENSRNOG00000022619	NM_012848	Fth1	ferritin heavy chain 1	0.6075	0.32	0.59374
	ENSRNOG00000015774	NM_001192002.1	Mreg	melanoregulin	0.60725	0.43	0.851498
	ENSRNOG00000018834	NM_012882	Sstr5	somatostatin receptor 5	0.60525	0.25	0.40542
	ENSRNOG00000019834	NM_001004082.3	Hsp90ab1	heat shock protein 90 alpha family class B member 1	0.60425	0.37	0.706761
	ENSRNOG00000009479	NM_053297.2	Pkm	pyruvate kinase M1/2	0.60275	0.41	0.851498
	ENSRNOG00000004101	NM_001100811.1	Mtarc1	mitochondrial amidoxime reducing component 1	0.60225	0.3	0.548067
	ENSRNOG00000009820	NM_080888	Bnip3l	BCL2/adenovirus E1B interacting protein 3-like	0.602	0.4	0.851498
	ENSRNOG00000022989	NM_053290.2	Pgam1	phosphoglycerate mutase 1	0.601175	0.42	0.851498
	ENSRNOG00000023051	NM_017008.4	Gapdh	glyceraldehyde-3-phosphate dehydrogenase	0.6005	0.43	1.19578
	ENSRNOG00000020206	NM_134334.2	Ctsd	cathepsin D	0.600469	0.61	1.19578
	ENSRNOG00000005533	XM_001066168.6	Loc686013	hypothetical protein LOC686013	0.6	0.73	4.16813
	ENSRNOG00000023125	NM_053290.2	Pgam1	phosphoglycerate mutase 1	0.5991	0.33	0.59374
	ENSRNOG00000019399	NM_203335.2	Vkorc1	vitamin K epoxide reductase complex, subunit 1	0.5985	0.32	0.59374
	ENSRNOG00000025432	NM_001270417.1	Wac	WW domain containing adaptor with coiled-coil	0.5985	0.5	1.41519
	ENSRNOG00000013484	NM_031509	Gsta3	glutathione S-transferase alpha-3(LOC108348061)	0.59825	0.33	0.59374
	ENSRNOG00000003385	XM_008769526.2	Glrx2	glutaredoxin 2	0.598056	0.45	1.19578
	ENSRNOG00000016151	NM_001108211.1	Ankrd23	ankyrin repeat domain 23	0.597	0.29	0.533255
	ENSRNOG00000008289	NM_139100	Slc25a3	solute carrier family 25 member 3	0.597	0.22	0.191557
	ENSRNOG00000019261	NM_053471.2	Sema6b	semaphorin 6B	0.59675	0.6	2.53334
	ENSRNOG00000014090	NM_145084	Retsat	retinol saturase	0.593278	0.41	0.851498
	ENSRNOG00000004744	NM_001191799.1	Trank1	tetratricopeptide repeat and ankyrin repeat containing 1	0.59325	0.38	0.706761
	ENSRNOG00000012852	NM_053959	Bin1	bridging integrator 1	0.593	0.48	1.41519
	ENSRNOG00000000724	NM_001008833.1	Rt1-ce10	RT1 class I, locus CE10	0.593	0.4	0.851498
	ENSRNOG00000003369	NM_013003.1	Pemt	phosphatidylethanolamine N-methyltransferase	0.5925	0.6	2.53334
	ENSRNOG00000003746	NM_017251	Gjb1	gap junction protein, beta 1	0.5905	0.52	1.68756
	ENSRNOG00000017804	NM_001012460.1	Sept1_	septin 1	0.5905	0.47	1.41519
	ENSRNOG00000017689	NM_017351	Itih3	inter-alpha trypsin inhibitor, heavy chain 3	0.588	0.6	2.53334
	ENSRNOG00000014271	NM_001108376.2	Rgd1308430	1700123O20Rik protein	0.58635	0.59	2.53334
	ENSRNOG00000021667	NM_001135778.2	Prodh1	proline dehydrogenase 1	0.586	0.43	1.19578
	ENSRNOG00000009390	NM_012549	Edn2	endothelin 2	0.585344	0.47	1.41519
	ENSRNOG00000011929	NM_012804	Abcd3	ATP binding cassette subfamily D member 3	0.5835	0.23	0.326123
	ENSRNOG00000018648	NM_001108435.2	Mppe1	metallophosphoesterase 1	0.5825	0.47	1.41519
	ENSRNOG00000003758	NM_001004082.3	Hsp90ab1	heat shock protein 90 alpha family class B member 1	0.582	0.44	1.19578
	ENSRNOG00000017204	XM_006254956.3	Pqlc1	PQ loop repeat containing 1, transcript variant X5	0.58075	0.35	0.706761
	ENSRNOG00000015404	XM_017592484.1	Apobec1	apolipoprotein B mRNA editing enzyme catalytic subunit 1	0.580083	0.27	0.533255
	ENSRNOG00000009746	XM_017602379.1	Akap17b	A kinase (PRKA) anchor protein 17B	0.5785	0.52	1.68756
	ENSRNOG00000018191	NM_013071	Oprm1	opioid receptor, mu 1	0.577	0.27	0.533255
	ENSRNOG00000007539	NM_138881	Rsad2	radical S-adenosyl methionine domain containing 2	0.577	0.62	3.30922
	ENSRNOG00000016781	NM_022536	Ppib	peptidylprolyl isomerase B	0.57675	0.35	0.706761
	ENSRNOG00000009438	NM_001009663.1	Serpina6	serpin family A member 6	0.57675	0.86	3.30922
	ENSRNOG00000000694	NM_053626	Dao	D-amino-acid oxidase	0.571889	0.3	0.59374
	ENSRNOG00000026200	NM_001108141.1	Dscaml1	DS cell adhesion molecule-like 1	0.571444	0.4	1.19578
	ENSRNOG00000022209	NM_001033681.1	Eif5a	eukaryotic translation initiation factor 5A	0.57025	0.5	1.68756
	ENSRNOG00000014621	NM_053998	Rab8a	RAB8A, member RAS oncogene family	0.56925	0.51	1.68756
	ENSRNOG00000001118	NM_031144.3	Actb	actin, beta	0.5685	0.43	1.41519
	ENSRNOG00000004793	NM_001014082.1	Ncln	nicalin	0.567083	0.37	0.851498
	ENSRNOG00000021613	XM_017604948.1	Loc108348240	glyceraldehyde-3-phosphate dehydrogenase-like	0.56525	0.42	1.19578
	ENSRNOG00000019224	NM_053577.1	Spp2	secreted phosphoprotein 2	0.56525	0.11	0
	ENSRNOG00000022295	NM_001011986.1	Sf3a2	splicing factor 3a, subunit 2	0.565225	0.4	1.19578
	ENSRNOG00000009038	NM_053928.2	Ube2n	ubiquitin-conjugating enzyme E2N (homologous to yeast UBC13)	0.563389	0.379324	0.851498
	ENSRNOG00000010543	NM_001034150	Srpra	SRP receptor alpha subunit	0.562375	0.516443	2.05655
	ENSRNOG00000011019	XR_354224	Faah	fatty acid amide hydrolase	0.561917	0.426448	1.41519
	ENSRNOG00000000465	NM_001164744	Slc39a7	solute carrier family 39 member 7	0.56125	0.311156	0.616576
	ENSRNOG00000019736	XM_003749609	Loc100911034	cysteine desulfurase, mitochondrial-like(LOC100911034)	0.561	0.346041	0.706761
	ENSRNOG00000006503	NM_001106662	Frmd3	FERM domain containing 3	0.5595	0.240237	0.406813
	ENSRNOG00000021640	XM_003751644.4	Rgd1566359	RIKEN cDNA B230219D22	0.558575	0.329777	0.706761
	ENSRNOG00000003029	NM_022399	Calr	calreticulin	0.55825	0.408576	1.19578
	ENSRNOG00000016337	NM_012697	Slc22a1	solute carrier family 22 member 1	0.55575	0.186746	0.191557
	ENSRNOG00000025418	NM_001109663	Armc9	armadillo repeat containing 9	0.554556	0.490622	1.68756
	ENSRNOG00000006824	NM_001106610	Hdac11	Histone deacetylase 11	0.552222	0.484611	1.68756
	ENSRNOG00000021174	NM_139337	Macrod1	MACRO domain containing 1	0.552	0.369149	0.851498
	ENSRNOG00000004814	NM_031129	Tceb2	transcription elongation factor B subunit 2	0.55175	0.192849	0.191557
	ENSRNOG00000004786	XM_008765180	Cyp4f1	cytochrome P450, family 4, subfamily f, polypeptide 1	0.5515	0.306821	0.616576
	ENSRNOG00000011637	NM_022704	Mbl2	mannose binding lectin 2	0.55025	0.393509	1.19578
	ENSRNOG00000001385	XM_017598258	Plbd2	phospholipase B domain containing 2	0.549219	0.418457	1.41519
	ENSRNOG00000021399	NM_001008288	Rgd1306954	similar to RIKEN cDNA 1110004E09(RGD1306954)	0.54825	0.443773	1.41519
	ENSRNOG00000021115	NM_001009636.1	Prelid1	PRELI domain containing 1	0.5473	0.371904	0.851498
	ENSRNOG00000020204	NM_001106157	Srp19	signal recognition particle 19	0.547	0.436097	1.41519
	ENSRNOG00000012772	NM_017000	Nqo1	NAD(P)H dehydrogenase [quinone] 1 (Quinone reductase 1)(QR1) (DT-diaphorase) (DTD)	0.5468	0.367747	0.851498
	ENSRNOG00000008474	XM_017599392	Acox3	acyl-CoA oxidase 3, pristanoyl	0.54625	0.439147	1.41519
	ENSRNOG00000015115	NM_001107562.1	B4galnt4	beta-1,4-N-acetyl-galactosaminyl transferase 4	0.54625	0.360085	0.851498
	ENSRNOG00000015232	XM_017589273	Pip5k1b	phosphatidylinositol-4-phosphate 5-kinase type 1 beta	0.545806	0.580507	3.30922
	ENSRNOG00000003020	NM_001001509	Slc25a47	mitochondrial hepatocellular carcinoma-downregulated carrier protein	0.54425	0.50401	2.05655
	ENSRNOG00000013840	NM_001107589	Ankrd2	ankyrin repeat domain 2	0.544	0.515297	2.05655
	ENSRNOG00000015911	XM_006230726	Lrp5	Low density lipoprotein receptor-related protein 5	0.54325	0.491438	2.05655
	ENSRNOG00000026327	NM_001136183.1	Hsbp1l1	heat shock factor binding protein 1-like 1	0.540861	0.400903	1.19578
	ENSRNOG00000016656	NM_001107594	Nkx2-3	NK2 homeobox 3	0.54005	0.422472	1.41519
	ENSRNOG00000002156	XM_017604968	LOC108353795	60S ribosomal protein L7a-like	0.54	0.200345	0.326123
	ENSRNOG00000015437	NM_134395	Tmem14c	transmembrane protein 14C	0.539844	0.403721	1.41519
	ENSRNOG00000016727	NM_031000	Akr1a1	aldo-keto reductase family 1 member A1	0.53925	0.420556	1.41519
	ENSRNOG00000015106	NM_175838.1	Eef1a1	eukaryotic translation elongation factor 1 alpha 1	0.53875	0.336207	0.706761
	ENSRNOG00000010083	XM_008768391	Prpsap1	phosphoribosyl pyrophosphate synthetase-associated protein 1	0.537525	0.630058	4.16813
	ENSRNOG00000002947	NM_001105965	Dpt	dermatopontin	0.5375	0.356612	0.851498
	ENSRNOG00000006599	NM_031051.1	Mif	Macrophage migration inhibitory factor (Phenylpyruvate tautomerase) (Glycosylation-inhibiting factor) (GIF) (Delayed early response protein 6)	0.537	0.20941	0.40542
	ENSRNOG00000021924	NM_138512	Cyp2c22	cytochrome P450, family 2, subfamily c, polypeptide 22	0.5365	0.58	4.16813
	ENSRNOG00000015767	NM_001037792.1	Smim14	small integral membrane protein 14	0.5365	0.321111	0.706761
	ENSRNOG00000008682	NM_001106488.3	Mtch2	mitochondrial carrier homolog 2	0.536156	0.325478	0.706761
	ENSRNOG00000028731	NM_001164657.2	Fcgbp	Fc fragment of IgG binding protein; IgG Fc binding protein	0.535	0.575778	3.30922
	ENSRNOG00000019514	XM_006229429.3	Rgd1305713	RIKEN cDNA 3110040N11	0.535	0.491011	2.05655
	ENSRNOG00000017092	XM_225207	Zfp169	zinc finger protein 169	0.534972	0.48212	2.05655
	ENSRNOG00000011413	NM_138508	Scp2	sterol carrier protein 2	0.53425	0.265407	0.59374
	ENSRNOG00000008713	NM_001108742	Slc41a2	solute carrier family 41 member 2	0.533917	0.43512	1.68756
	ENSRNOG00000025016	XM_002727239.3	Alpp	alkaline phosphatase 5	0.533825	0.379005	1.19578
	ENSRNOG00000008917	XM_008770445	Ehbp1	EH domain binding protein 1	0.5325	0.605738	3.30922
	ENSRNOG00000021319	XM_006222005.3	Serpine3	serpin family E member 3	0.53225	0.0985609	0
	ENSRNOG00000007564	XM_017599115	Evc	EvC ciliary complex subunit 1(Evc)	0.532214	0.532798	2.53334
	ENSRNOG00000021095	XM_006228819	Fxyd3	FXYD domain-containing ion transport regulator 3(Fxyd3)	0.532	0.524608	2.53334
	ENSRNOG00000025053	XM_008765393	Lrp1	Lrp1_predicted protein (Fragment).	0.53075	0.500587	2.05655
	ENSRNOG00000004381	NM_001014106.1	Rfk	riboflavin kinase	0.5305	0.247357	0.548067
	ENSRNOG00000005903	NM_053635	St14	suppression of tumorigenicity 14(St14)	0.529417	0.493235	2.05655
	ENSRNOG00000011130	NM_017338	Calca	calcitonin-related polypeptide alpha(Calca)	0.52875	0.594632	3.30922
	ENSRNOG00000026995	XM_017591185.1	Erbin	erbb2 interacting protein	0.52875	0.632776	4.16813
	ENSRNOG00000018450	XM_017604186	Loc100911440	mitochondrial glutamate carrier 1-like	0.528675	0.480571	2.05655
	ENSRNOG00000019657	NM_134399	Mk1	Mk1 protein	0.5285	0.348133	0.851498
	ENSRNOG00000013754	NM_001008820	Krt35	keratin complex 1, acidic, gene 2 (predicted)	0.5284	0.18826	0.326123
	ENSRNOG00000004786	XM_008765180	Cyp4f1	cytochrome P450, family 4, subfamily f, polypeptide 1(Cyp4f1)	0.5274	0.566842	3.30922
	ENSRNOG00000000605	XM_017601623	Hs3st5	heparan sulfate (glucosamine) 3-O-sulfotransferase 5	0.526	0.637093	4.16813
	ENSRNOG00000028264	NM_001109423.1	H2ak	Histone H2A.1	0.525667	0.298973	0.616576
	ENSRNOG00000026247	XM_008769892.2	Pebp4	phosphatidylethanolamine binding protein 4 (Pebp4)	0.52325	0.550837	3.30922
	ENSRNOG00000020562	NM_001004260	Slc22a18	solute carrier family 22, member 18	0.523	0.321152	0.706761
	ENSRNOG00000027968	NM_173294.2	Cyp 2b3	cytochrome P4502b3	0.5215	0.415781	1.41519
	ENSRNOG00000007743	NM_134349	Mgst1	Microsomal glutathione S-transferase 1 (Microsomal GST- 1) (Microsomal GST-I).	0.52125	0.601958	4.16813
	ENSRNOG00000008747	XM_017592451	Plekha5	pleckstrin homology domain containing A5	0.52125	0.587287	3.30922
	ENSRNOG00000004448	XM_006241303	Acss3	acyl-CoA synthetase short-chain family member 3	0.520861	0.456325	2.05655
	ENSRNOG00000012457	NM_001277194	Cyc1	cytochrome c-1(Cyc1)	0.519	0.305441	0.706761
	ENSRNOG00000013157	NM_001013904.1	Cyp2c6v1	cytochrome P450, family 2, subfamily C, polypeptide 6, variant 1(Cyp2c6v1)	0.5175	0.157083	0
	ENSRNOG00000015708	XM_006255433	E2f4	E2F transcription factor 4(E2f4)	0.5175	0.226148	0.533255
	ENSRNOG00000012665	XM_008760290	Nmrk1	nicotinamide riboside kinase 1(Nmrk1)	0.51675	0.468528	2.05655
	ENSRNOG00000013743	NM_199256	Sec61a1	Sec61 translocon alpha 1 subunit(Sec61a1)	0.51675	0.433201	1.68756
	ENSRNOG00000007895	NM_001007620	Pdhb	pyruvate dehydrogenase (lipoamide) beta(Pdhb)	0.5165	0.443584	1.68756
	ENSRNOG00000001596	XM_006234393	Atp5g3	ATP synthase, H+ transporting, mitochondrial Fo complex, subunit C3 (subunit 9)(Atp5g3)	0.51625	0.242742	0.548067
	ENSRNOG00000020716	NM_001013147	Axl	Axl receptor tyrosine kinase(Axl)	0.515906	0.359595	1.19578
	ENSRNOG00000006591	XM_006233869	Fam163b	family with sequence similarity 163, member B	0.515	0.603425	4.16813
	ENSRNOG00000006719	XM_008763816	Zfp618	zinc finger protein 618	0.513	0.538272	3.30922
	ENSRNOG00000023003	NM_053290.2	Pgam1	phosphoglycerate mutase B chain	0.512556	0.342279	0.851498
	ENSRNOG00000027815	NM_001109423.1	Hist1h2ak	histone cluster 1, H2ak	0.512094	0.335975	0.851498
	ENSRNOG00000020440	XM_008760244	Fads2	fatty acid desaturase 2(Fads2)	0.512	0.688068	5.10026
	ENSRNOG00000006598	XM_008762930.2	Cntnap2	contactin associated protein-like 2 (Cntnap2)	0.511844	0.428701	1.68756
	ENSRNOG00000001823	XM_008768792	St6gal1	ST6 beta-galactoside alpha-2,6-sialyltransferase 1(St6gal1)	0.51075	0.372473	1.19578
	ENSRNOG00000008414	NM_012783	Bsg	basigin(Bsg)	0.51025	0.466423	2.05655
	ENSRNOG00000025678	NM_001098803.1	Zfhx2	zinc finger homeobox 2 (Zfhx2)	0.51025	0.380241	1.41519
	ENSRNOG00000022492	XM_341363	Ppial4g	peptidylprolyl isomerase A like 4G(Ppial4g)	0.51	0.355368	1.19578
	ENSRNOG00000010340	NM_001172079	Icam5	intercellular adhesion molecule 5	0.509475	0.599314	4.16813
	ENSRNOG00000018117	NM_001006972	Ndufv1	NADH dehydrogenase (ubiquinone) flavoprotein 1, 51kDa	0.509	0.350141	1.19578
	ENSRNOG00000001211	NM_001004225	Rgd1303003	homolog of zebrafish ES1(RGD1303003)	0.5085	0.540649	3.30922
	ENSRNOG00000008106	NM_001008322	Shmt2	serine hydroxymethyltransferase 2(Shmt2)	0.5075	0.288572	0.706761
	ENSRNOG00000011226	NM_053370	Timm8a1	translocase of inner mitochondrial membrane 8 homolog A1 (yeast)(Timm8a1)	0.50675	0.524917	3.30922
	ENSRNOG00000027902	NM_057102.1	Slc25a5	solute carrier family 25 (mitochondrial carrier; adenine nucleotide translocator), member 5	0.50375	0.380947	1.41519
	ENSRNOG00000001554	XM_008768532	Rgd1563888	similar to DNA segment, Chr 16, ERATO Doi 472, expressed(RGD1563888)	0.503278	0.302936	0.706761
	ENSRNOG00000024388	NM_053290.2	Pgam1	phosphoglycerate mutase 1 (Pgam1)	0.503094	0.360807	1.19578
	ENSRNOG00000015809	NM_133299.2	Pecr	peroxisomal trans-2-enoyl-CoA reductase	0.503	0.242991	0.59374
	ENSRNOG00000005159	XM_006226092	Fam135b	family with sequence similarity 135, member B	0.50275	0.193331	0.40542
	ENSRNOG00000022153	XM_006230837	Tmem134	transmembrane protein 134(Tmem134)	0.5015	0.42654	1.68756
	ENSRNOG00000004806	XM_006239622	Strn	striatin(Strn)	0.500875	0.538522	3.30922
	ENSRNOG00000010944	NM_001034028	Hyou1	hypoxia up-regulated 1(Hyou1)	0.500062	0.483494	2.53334
	ENSRNOG00000017702	XM_008771635	Gpld1	Glycosylphosphatidylinositol phospholipase D (EC 3.1.4.50) (Fragment).	0.49925	0.275094	0.616576
	ENSRNOG00000014911	XM_006232032.2	Rgd1310081	similar to hypothetical protein FLJ13231 (RGD1310081)	0.49925	0.363406	1.41519
	ENSRNOG00000021944	NM_212516.2	Atp5mg	ATP synthase membrane subunit g	0.499	0.242637	0.59374
	ENSRNOG00000001348	NM_053961	Erp29	endoplasmic reticulum protein 29(Erp29)	0.49825	0.223752	0.548067
	ENSRNOG00000008902	NM_032077	Pon1	paraoxonase 1(Pon1)	0.49825	0.337907	1.19578
	ENSRNOG00000017975	XM_006229766	Dnajb13	DnaJ heat shock protein family (Hsp40) member B13(Dnajb13)	0.497563	0.391417	1.41519
	ENSRNOG00000024418	XR_598347.2	Rgd1562758	similar to glyceraldehyde-3-phosphate dehydrogenase (RGD1562758)	0.497056	0.419515	1.68756
	ENSRNOG00000028339	NM_001011995	Tuba1c	tubulin, alpha 1C	0.4965	0.24785	0.59374
	ENSRNOG00000022451	NM_012579	H1f6	H1.6 linker histone, cluster member	0.4955	0.44546	2.05655
	ENSRNOG00000002824	XM_006257141	Rlim	ring finger protein, LIM domain interacting(Rlim)	0.4951	0.377805	1.41519
	ENSRNOG00000024379	XR_595113.1	Loc102554403	uncharacterized LOC102554403, transcript variant X6	0.492	0.318797	0.851498
	ENSRNOG00000010604	XP_237792.3	Tbp	TAF15 RNA polymerase II, TATA box binding protein (TBP)-associated factor	0.49125	0.22387	0.548067
	ENSRNOG00000001503	NM_017118.1	Capns1	calpain, small subunit 1	0.489575	0.239057	0.59374
	ENSRNOG00000002574	NM_001009619	Nubp1	nucleotide binding protein 1(Nubp1)	0.489389	0.180808	0.40542
	ENSRNOG00000016898	NM_001039343.1	Zdhhc14	zinc finger, DHHC-type containing 14	0.48775	0.533699	3.30922
	ENSRNOG00000021872	NM_001105764	Zfp213	zinc finger protein 213(Zfp213)	0.48725	0.45778	2.53334
	ENSRNOG00000015522	NM_001107345	Tfap2a	transcription factor AP-2 alpha(Tfap2a)	0.48575	0.483958	2.53334
	ENSRNOG00000025539	NM_001100975	Vps13a	vacuolar protein sorting 13A(Vps13a)	0.484575	0.540958	3.30922
	ENSRNOG00000010807	NM_019360	Cox6c	cytochrome c oxidase subunit 6C(Cox6c)	0.48425	0.352406	1.41519
	ENSRNOG00000010031	NM_019156	Vtn	vitronectin(Vtn)	0.484	0.401513	1.68756
	ENSRNOG00000007949	NM_031546	Rgn	regucalcin(Rgn)	0.4835	0.431194	2.05655
	ENSRNOG00000019706	NM_053869	Phox2a	paired-like homeobox 2a(Phox2a)	0.48325	0.407039	1.68756
	ENSRNOG00000015488	XM_006230053	Tead1	TEA domain transcription factor 1(Tead1)	0.481225	0.359028	1.41519
	ENSRNOG00000006991	NM_031708	Adrm1	adhesion regulating molecule 1	0.48075	0.392067	1.68756
	ENSRNOG00000002840	NM_134364	Atp5b	ATP synthase, H+ transporting, mitochondrial F1 complex, beta polypeptide(Atp5b)	0.48025	0.280158	0.706761
	ENSRNOG00000027267	NM_017150.1	Rpl29	ribosomal protein L29 (Rpl29)	0.48025	0.284821	0.706761
	ENSRNOG00000022490	XR_600114	Loc100361008	Cytochrome c oxidase subunit 5A, mitochondrial-like(LOC100361008)	0.47975	0.269178	0.706761
	ENSRNOG00000022146	NM_001024282	Hist1h2af	Histone H2a	0.47975	0.258415	0.616576
	ENSRNOG00000010918	NM_012524	Cebpa	CCAAT/enhancer binding protein alpha(Cebpa)	0.479	0.487755	3.30922
	ENSRNOG00000010656	XR_598347	Gapdh	glyceraldehyde-3-phosphate dehydrogenase (RGD1562758)	0.479	0.315616	1.19578
	ENSRNOG00000025338	XM_017604110	Msi2	musashi RNA-binding protein 2(Msi2)	0.47875	0.270191	0.706761
	ENSRNOG00000017481	NM_001108387	Sucla2	succinate-CoA ligase ADP-forming beta subunit(Sucla2)	0.4785	0.373927	1.68756
	ENSRNOG00000015485	NM_022229.2	Hspdm1	heat shock protein family D member 1	0.478	0.35804	1.41519
	ENSRNOG00000021203	XM_017589257	Atl3	atlastin GTPase 3	0.477639	0.226804	0.59374
	ENSRNOG00000002478	XM_006249669	Insig2	insulin induced gene 2	0.476	0.173415	0.40542
	ENSRNOG00000011747	NM_001106804	Tmem205	hypothetical protein XP_217094	0.47525	0.267333	0.706761
	ENSRNOG00000023856	NM_001276706	Agxt	alanine-glyoxylate aminotransferase	0.47375	0.364399	1.41519
	ENSRNOG00000011782	NM_013177	Got2	glutamic-oxaloacetic transaminase 2(Got2)	0.47375	0.270371	0.706761
	ENSRNOG00000025836	NM_031099.1	Rpl5	ribosomal protein L5 (Rpl5)	0.47365	0.512919	3.30922
	ENSRNOG00000011339	XM_006231558	Slk	STE20-like kinase(Slk)	0.473167	0.543329	4.16813
	ENSRNOG00000026928	NM_053291.3	Pgk1	Phosphoglycerate kinase, testis specific	0.4726	0.29408	0.851498
	ENSRNOG00000023528	NM_001039007	Hrasls5	HRAS-like suppressor family, member 5(Hrasls5)	0.47235	0.208074	0.548067
	ENSRNOG00000009600	NM_001172127.1	Ube2h	ubiquitin-conjugating enzyme E2H	0.47175	0.10655	0
	ENSRNOG00000001183	NM_012669	Hnf1a	Hepatocyte nuclear factor 1-alpha (HNF-1A) (Liver-specific transcription factor LF-B1) (LFB1).	0.4697	0.338172	1.41519
	ENSRNOG00000016097	XM_006233810	Kyat1	Kynurenine--oxoglutarate transaminase I mitochondrial precursor (EC 2.6.1.7) (Kynurenine aminotransferase I) (KATI) (Glutamine-- phenylpyruvate transaminase) (EC 2.6.1.64) (Glutamine transaminase K) (GTK) (Cysteine-S-conjugate beta-lyase) (EC 4.4.1.13). [	0.468969	0.472361	2.53334
	ENSRNOG00000017693	NM_031741	Slc2a5	solute carrier family 2 member 5	0.468525	0.367768	1.68756
	ENSRNOG00000015518	NM_013162	Rbp4	retinol binding protein 4(Rbp4)	0.46825	0.252076	0.616576
	ENSRNOG00000028746	NM_001007602	Gsto1	glutathione S-transferase omega 1	0.46775	0.552358	4.16813
	ENSRNOG00000028068	NM_001044270	Tuba1b	tubulin, alpha 1B	0.467694	0.227526	0.59374
	ENSRNOG00000026065	NM_022953	Slit1	slit guidance ligand 1(Slit1)	0.466438	0.148707	0.326123
	ENSRNOG00000016924	NM_016987	Acly	ATP citrate lyase	0.465917	0.49	2.53334
	ENSRNOG00000012415	NM_133561	Mpc1	mitochondrial pyruvate carrier 1(Mpc1)	0.4655	0.222723	0.59374
	ENSRNOG00000011797	NM_001162413.1	Mocs2	molybdopterin synthase	0.464806	0.282943	0.851498
	ENSRNOG00000022007	XM_017597926	Slc9c1	solute carrier family 9 member C1	0.463594	0.40551	2.05655
	ENSRNOG00000015081	NM_130747.1	Acot12	cytosolic acetyl-CoA hydrolase	0.4635	0.50397	3.30922
	ENSRNOG00000028048	NM_017008	Gapdh	glyceraldehyde-3-phosphate dehydrogenase	0.463425	0.359049	1.68756
	ENSRNOG00000020455	NM_133566	Cst6	cystatin E/M(Cst6)	0.463175	0.279049	0.851498
	ENSRNOG00000014560	NM_030826.4	Gpx1	glutathione peroxidase 1(GPX1)	0.46275	0.565649	4.16813
	ENSRNOG00000024848	XM_006232532	Fga	fibrinogen alpha chain(Fga)	0.46175	0.534622	4.16813
	ENSRNOG00000005512	NM_001127684	Ndufa4	NADH:ubiquinone oxidoreductase subunit A4(Ndufa4)	0.46175	0.348296	1.41519
	ENSRNOG00000025490	NM_001000273.1	Olr1691	olfactory receptor 1691	0.46175	0.513049	3.30922
	ENSRNOG00000004878	NM_013172	Myf6	Myogenic factor 6 (Myf-6) (Muscle-specific regulatory factor 4).	0.459194	0.374195	1.68756
	ENSRNOG00000013388	NM_201990	Pgap1	GPI deacylase	0.4585	0.31866	1.19578
	ENSRNOG00000022633	XM_008767696.1	Loc103693313	acanthoscurrin-2-like	0.457111	0.273439	0.851498
	ENSRNOG00000001633	XM_006248237	Tfg	Trk-fused gene	0.4559	0.0855609	0
	ENSRNOG00000015747	NM_012597	Liph	Hepatic triacylglycerol lipase precursor (Hepatic lipase) (HL).	0.455833	0.46018	3.30922
	ENSRNOG00000022067	XM_017598734	Tlr5	toll-like receptor 5	0.455475	0.207417	0.59374
	ENSRNOG00000000503	XM_006256166	Ppard	peroxisome proliferator-activated receptor delta	0.454906	0.359745	1.68756
	ENSRNOG00000005300	NM_001127449.1	Actg1	actin, gamma 1	0.45475	0.411082	2.05655
	ENSRNOG00000014224	XM_002725503.4	Ndufa3	NADH:ubiquinone oxidoreductase subunit A3	0.454	0.234798	0.616576
	ENSRNOG00000028467	NM_001106236	Blvrb	biliverdin reductase B (flavin reductase (NADPH))	0.4535	0.438028	2.53334
	ENSRNOG00000020782	XM_017597505.1	Glp2r	glucagon-like peptide 2 receptor	0.4535	0.68	1.68756
	ENSRNOG00000010240	XM_006243474	Fam46a	family with sequence similarity 46, member A	0.453075	0.508091	4.16813
	ENSRNOG00000012989	NM_001031656	Serinc2	serine incorporator 2	0.4525	0.371119	1.68756
	ENSRNOG00000016161	NM_001115024	Lman2	lectin, mannose-binding 2	0.452361	0.462622	3.30922
	ENSRNOG00000022551	NM_022690.2	Ube2g1	ubiquitin-conjugating enzyme E2G 1	0.452156	0.407799	2.05655
	ENSRNOG00000010527	NM_031531	Serpina3n	serine (or cysteine) peptidase inhibitor, clase A, member 3N	0.452	0.588332	5.10026
	ENSRNOG00000020994	XM_006247374	Slc25a39	solute carrier family 25, member 39	0.4515	0.438101	2.53334
	ENSRNOG00000007235	NM_017311	Atp5g1	ATP synthase, H+ transporting, mitochondrial Fo complex, subunit C1 (subunit 9)	0.45075	0.105598	0
	ENSRNOG00000018910	NM_001271180	Abhd11	abhydrolase domain containing 11	0.4495	0.474461	3.30922
	ENSRNOG00000026448	NM_001037792.1	Smim14	small integral membrane protein 14	0.449275	0.292615	1.19578
	ENSRNOG00000009446	NM_012805	Rxra	retinoid X receptor alpha	0.44675	0.382817	2.05655
	ENSRNOG00000018440	XM_006229933	Arfip2	ADP-ribosylation factor interacting protein 2	0.4465	0.328885	1.41519
	ENSRNOG00000006735	XM_006238381	Cdkn2b	cyclin-dependent kinase inhibitor 2B	0.44635	0.245762	0.706761
	ENSRNOG00000010345	XM_006236228	Ssmem1	serine-rich single-pass membrane protein 1	0.445275	0.148439	0.40542
	ENSRNOG00000007859	NM_001014266	Cep83	centrosomal protein 83	0.44445	0.488212	3.30922
	ENSRNOG00000000301	NM_001044270.2	Tuba1b	tubulin alpha 1b	0.4438	0.188337	0.548067
	ENSRNOG00000026850	NM_001033072.1	Loc500959	triosephosphate isomerase	0.443639	0.341679	1.68756
	ENSRNOG00000005505	XM_008763450	Wbp11l1	WW domain-binding protein 11-like 1	0.443	0.472842	3.30922
	ENSRNOG00000003753	XM_008760197.2	Loc102555167	Ras-related protein Rab-1B	0.442937	0.182944	0.548067
	ENSRNOG00000015456	XM_006228193	Zfp787	zinc finger protein 787	0.44275	0.433136	2.53334
	ENSRNOG00000015823	NM_031851.2	Phb	prohibitin	0.441437	0.398799	2.05655
	ENSRNOG00000025879	XR_594056.2	Loc100360491	ribosomal protein L13	0.44125	0.360447	1.68756
	ENSRNOG00000015053	XM_006232032.2	Rgd1310081	similar to hypothetical protein FLJ13231	0.441	0.559559	5.10026
	ENSRNOG00000016819	XM_017590747.1	Rgd1307100	similar to RIKEN cDNA D630029K19	0.440444	0.390199	2.05655
	ENSRNOG00000015435	XR_146507.4	Loc100360491	60S ribosomal protein L13-like	0.44	0.314609	1.41519
	ENSRNOG00000008837	NM_013157	Ass1	argininosuccinate synthase 1	0.43875	0.343737	1.68756
	ENSRNOG00000012415	NM_133561	Mpc1	mitochondrial pyruvate carrier 1	0.43725	0.306954	1.41519
	ENSRNOG00000003206	NM_031068	Actr3	ARP3 actin related protein 3 homolog	0.436312	0.329468	1.41519
	ENSRNOG00000016589	XM_006237364	Mlf2	Myeloid leukemia factor 2 homolog	0.43625	0.397841	2.53334
	ENSRNOG00000013687	XM_017590400.1	Ablim1	actin-binding LIM protein 1 long isoform	0.43515	0.24556	0.706761
	ENSRNOG00000025053	XM_008765393	Lrp1	Lrp1_predicted protein (Fragment).	0.433656	0.303619	1.41519
	ENSRNOG00000006228	NM_053849	Pdia4	protein disulfide isomerase family A, member 4	0.43275	0.403513	2.53334
	ENSRNOG00000003384	NM_001191646	Hs3st3b1	heparan sulfate (glucosamine) 3-O-sulfotransferase 3B1	0.4324	0.300441	1.41519
	ENSRNOG00000017524	XM_006231436	Fgf8	fibroblast growth factor 8	0.432225	0.253624	0.851498
	ENSRNOG00000022148	NM_001107354.1	Hist1h2an	histone cluster 1, H2an	0.431	0.366438	2.05655
	ENSRNOG00000025920	NM_022206.1	Unc5a	unc-5 netrin receptor A	0.430375	0.398067	2.53334
	ENSRNOG00000016811	NM_001256509.1	Fosb	FosB proto-oncogene, AP-1 transcription factor subunit	0.428025	0.375612	2.05655
	ENSRNOG00000002223	NM_022503.2	Cox7a2	cytochrome c oxidase subunit 7A2	0.4275	0.109134	0
	ENSRNOG00000001070	NM_001113751	Cdk2ap1	cyclin-dependent kinase 2 associated protein 1	0.427472	0.222964	0.706761
	ENSRNOG00000019630	NM_053493	Hacl1	2-hydroxyacyl-CoA lyase 1	0.42725	0.68	1.41519
	ENSRNOG00000000469	NM_001008843.2	Rt1-ce5	RT1 class I, locus CE5, transcript variant 1	0.426625	0.83	2.05655
	ENSRNOG00000027727	XM_008768485.2	Cbx4	chromobox 4	0.423406	0.238173	0.706761
	ENSRNOG00000022088	NM_001271221.1	Hist1h4m	histone cluster 1, H4m	0.42275	0.454466	3.30922
	ENSRNOG00000006444	NM_001191863	Fkbp4	FK506 binding protein 4	0.422469	0.524008	5.10026
	ENSRNOG00000020076	NM_001134509	Borcs7	BLOC-1 related complex subunit 7	0.422406	0.320583	1.68756
	ENSRNOG00000011020	NM_001034134	Eif3l	eukaryotic translation initiation factor 3, subunit L	0.421889	0.501385	4.16813
	ENSRNOG00000004786	XM_008765180	Cyp4f1	cytochrome P450, family 4, subfamily f, polypeptide 1	0.42175	0.347301	2.05655
	ENSRNOG00000016682	NM_031838.3	Rps2	ribosomal protein S2	0.42175	0.30807	1.41519
	ENSRNOG00000003586	NM_001191656.1	Mrpl58	mitochondrial ribosomal protein L58	0.42125	0.311315	1.41519
	ENSRNOG00000018233	XM_017600238	Gas6	Growth-arrest-specific protein 6 precursor .	0.421214	0.143486	0.406813
	ENSRNOG00000015859	NM_198731.2	Chdh	choline dehydrogenase	0.420778	0.45	4.16813
	ENSRNOG00000016496	XM_008759636	Ctsc	cathepsin C	0.42	0.454447	3.30922
	ENSRNOG00000027311	XM_225188	Nutm2f	NUT family member 2F	0.419525	0.153598	0.533255
	ENSRNOG00000009088	NM_031614	Txnrd1	thioredoxin reductase 1	0.41925	0.249553	0.851498
	ENSRNOG00000021769	NM_001108235	Fbxl17	tubulin alpha-1 chain - Chinese hamster	0.419	0.396972	2.53334
	ENSRNOG00000018405	NM_001109419	Apoc4	apolipoprotein C4	0.4175	0.446187	3.30922
	ENSRNOG00000001172	XM_006249434	Rnf10	ring finger protein 10	0.416063	0.480503	4.16813
	ENSRNOG00000012443	NM_012930	Cpt2	carnitine palmitoyltransferase 2	0.4158	0.197086	0.616576
	ENSRNOG00000006795	XM_017591952	Apmap	adipocyte plasma membrane associated protein	0.415694	0.498409	4.16813
	ENSRNOG00000026063	NM_001198653.1	Vwa3a	von Willebrand factor A domain containing 3A	0.4153	0.215962	0.706761
	ENSRNOG00000005247	XM_017592101	Loc100912008	uncharacterized LOC100912008	0.414	0.282798	1.41519
	ENSRNOG00000022741	XM_008765991	Ilf3	Interleukin enhancer-binding factor 3.	0.41375	0.400151	2.53334
	ENSRNOG00000008364	NM_012520	Cat	catalase	0.4135	0.200387	0.616576
	ENSRNOG00000027338	NM_001108742.1	Slc41a2	solute carrier family 41, member 2	0.413444	0.337327	2.05655
	ENSRNOG00000015493	XM_575584	Emx1	empty spiracles homeobox 1	0.41325	0.443044	3.30922
	ENSRNOG00000019154	XM_006235544	Zmynd8	zinc finger, MYND-type containing 8	0.413194	0.272595	1.19578
	ENSRNOG00000014301	XM_017590944.1	Loc100359972	osteoclast-associated receptor-like	0.412825	0.451536	4.16813
	ENSRNOG00000021166	XM_006232942	Ecm1	extracellular matrix protein 1	0.41275	0.441858	3.30922
	ENSRNOG00000020383	XM_017595099	Dapk3	death-associated protein kinase 3	0.4122	0.534923	5.10026
	ENSRNOG00000019161	XM_017588941	Cpeb1	cytoplasmic polyadenylation element binding protein 1	0.41125	0.396829	2.53334
	ENSRNOG00000019023	XM_006232068	Tars	threonyl-tRNA synthetase	0.411225	0.299731	1.41519
	ENSRNOG00000019429	XM_017595331.1	Dip2b	KIAA1463 protein	0.410875	0.341703	2.05655
	ENSRNOG00000023798	XR_342138.2	Loc688815	similar to prohibitin	0.41025	0.368697	2.53334
	ENSRNOG00000021420	XR_001839296	Tirap	TIR domain containing adaptor protein	0.41025	0.420173	3.30922
	ENSRNOG00000011289	NM_001013978	Map3k13	eukaryotic translation initiation factor 4G I	0.410075	0.340876	2.05655
	ENSRNOG00000024976	NM_001035234.2	Smndc1	survival motor neuron domain containing 1	0.41	0.350158	2.05655
	ENSRNOG00000016337	NM_012697	Slc22a1	solute carrier family 22 member 1	0.408889	0.325329	1.68756
	ENSRNOG00000004536	NM_022629.1	Bbox1	butyrobetaine (gamma), 2-oxoglutarate dioxygenase 1 (gamma-butyrobetaine hydroxylase)	0.408389	0.273743	1.19578
	ENSRNOG00000018778	XM_006242947	Cadm1	immunoglobulin superfamily, member 4A (predicted)	0.40775	0.412494	3.30922
	ENSRNOG00000000164	NM_017068	Lamp2	Lysosome-associated membrane glycoprotein 2 precursor (Lysosomal membrane glycoprotein-type B) (LGP-B) (LGP-96) (LGP-110) (CD107B).	0.40675	0.277301	1.41519
	ENSRNOG00000015290	NM_022922	Tpi1	triosephosphate isomerase 1	0.40675	0.33312	2.05655
	ENSRNOG00000014008	NM_001106683	Mfsd2a	hypothetical protein FLJ14490	0.4066	0.231438	0.851498
	ENSRNOG00000015560	XM_017590189	Emsy	EMSY BRCA2-interacting transcriptional repressor	0.4065	0.407081	3.30922
	ENSRNOG00000018114	NM_012891	Acadvl	acyl-CoA dehydrogenase, very long chain	0.405	0.23721	0.851498
	ENSRNOG00000026738	NM_019352.2	Timm23	Mitochondrial import inner membrane translocase subunit TIM23	0.40425	0.40033	3.30922
	ENSRNOG00000016470	XM_017596635	Ndufa10	NADH dehydrogenase (ubiquinone) 1 alpha subcomplex 10	0.404	0.475743	4.16813
	ENSRNOG00000017388	XM_017604948	LOC108348240	glyceraldehyde-3-phosphate dehydrogenase-like	0.40375	0.184108	0.59374
	ENSRNOG00000020132	XM_006239559	Ttll10	tubulin tyrosine ligase like 10	0.402813	0.422124	3.30922
	ENSRNOG00000015554	XM_006243300	Ankdd1a	ankyrin repeat and death domain containing 1A	0.40275	0.185812	0.616576
	ENSRNOG00000006513	NM_001017474	Borcs6	BLOC-1 related complex subunit 6	0.40215	0.522843	5.10026
	ENSRNOG00000009418	NM_001109188.1	Lce1f	late cornified envelope 1F	0.401	0.4257	3.30922
	ENSRNOG00000010060	NM_001270548	Panx1	Pannexin 1	0.39975	0.195265	0.616576
	ENSRNOG00000001239	NM_024131	Ddt	D-dopachrome tautomerase	0.399	0.22401	0.851498
	ENSRNOG00000020690	NM_030985	Agtr1a	ngiotensin II receptor, type 1a	0.398929	0.117731	0.40542
	ENSRNOG00000004502	NM_012726.2	Atxn1	ataxin 1	0.39825	0.5	2.53334
	ENSRNOG00000018055	NM_001107354.1	Hist1h2an	histone cluster 1, H2an	0.39825	0.244977	1.19578
	ENSRNOG00000004064	NM_001107934	Trim14	tripartite motif-containing 14	0.39625	0.345391	2.05655
	ENSRNOG00000004448	XM_006241303	Acss3	acyl-CoA synthetase short-chain family member 3	0.395825	0.429196	4.16813
	ENSRNOG00000004175	XR_001844308.1	Loc100910482	glyceraldehyde-3-phosphate dehydrogenase-like	0.3955	0.254847	1.19578
	ENSRNOG00000021177	NM_134345	Cox8a	cytochrome c oxidase subunit 8A	0.39525	0.188996	0.616576
	ENSRNOG00000009017	XR_591032	LOC102548736	uncharacterized LOC102548736, transcript variant X4, ncRNA	0.395	0.38478	3.30922
	ENSRNOG00000020590	XM_006232742	Adam15	ADAM metallopeptidase domain 15	0.393861	0.318886	2.05655
	ENSRNOG00000007829	NM_001024247	Lactb2	lactamase, beta 2 (predicted)	0.39275	0.250868	1.19578
	ENSRNOG00000025648	XM_017594092	Dhrs7	dehydrogenase/reductase (SDR family) member 7	0.392562	0.353492	2.53334
	ENSRNOG00000016702	XM_008759923.2	Gsg1l	hypothetical protein MGC18079	0.391906	0.342217	2.53334
	ENSRNOG00000005931	NM_031640	Cpq	carboxypeptidase Q	0.3915	0.494706	5.10026
	ENSRNOG00000001897	NM_001135760.1	Hira	HIRA	0.391437	0.332496	2.05655
	ENSRNOG00000023068	NM_001025685	Cd5l	Cd5 molecule-like	0.391278	0.319238	2.05655
	ENSRNOG00000008988	NM_012730	Cyp2d2	cytochrome P450, family 2, subfamily d, polypeptide 2	0.39075	0.351286	2.53334
	ENSRNOG00000021832	NM_001271221.1	Hist1h4m	histone cluster 1, H4m	0.39075	0.327669	2.05655
	ENSRNOG00000017180	XM_006253967	Slc17a2	solute carrier family 17, member 2	0.39	0.422064	4.16813
	ENSRNOG00000008474	XM_017599392	Acox3	acyl-CoA oxidase 3, pristanoyl	0.38925	0.375245	3.30922
	ENSRNOG00000027778	XM_006224501.3	Cwc22	CWC22 homolog, spliceosome-associated protein	0.38925	0.419875	4.16813
	ENSRNOG00000014712	NM_001107004	Zfp39	zinc finger protein 39	0.38925	0.337451	2.05655
	ENSRNOG00000011967	XM_006239467	Nphp4	nephrocystin 4	0.38825	0.3622	2.53334
	ENSRNOG00000014508	NM_138502	Mgll	Monoglyceride lipase .	0.387972	0.288912	1.68756
	ENSRNOG00000000285	NM_001011900.1	Tssk1b	testis-specific serine kinase 1B	0.38675	0.400431	3.30922
	ENSRNOG00000002532	NM_001002850	Prm1	protamine 1	0.3865	0.199514	0.706761
	ENSRNOG00000005538	XM_006246987	Psmd11	proteasome 26S subunit, non-ATPase 11	0.38625	0.28864	1.68756
	ENSRNOG00000007990	XM_006237185	Adipor2	adiponectin receptor 2	0.386083	0.287619	1.68756
	ENSRNOG00000011474	NM_138912	Ppp1r3b	protein phosphatase 1, regulatory subunit 3B	0.38605	0.401189	3.30922
	ENSRNOG00000025169	NR_003722.1	Gapdh-ps1	glyceraldehyde-3-phosphate dehydrogenase, pseudogene 1	0.386	0.413253	4.16813
	ENSRNOG00000011245	NM_001106354	Arhgap18	Rho GTPase activating protein 18	0.385275	0.465703	5.10026
	ENSRNOG00000004909	XM_006241369	Cnot2	CCR4-NOT transcription complex, subunit 2	0.38525	0.409808	4.16813
	ENSRNOG00000009333	NM_001100510	Osgep	O-sialoglycoprotein endopeptidase	0.385	0.18896	0.706761
	ENSRNOG00000025114	NM_024125	C/ebpb	CCAAT/enhancer binding protein beta	0.3847	0.252662	1.41519
	ENSRNOG00000017817	NM_017202	Cox4i1	cytochrome c oxidase subunit 4i1	0.38425	0.337874	2.53334
	ENSRNOG00000003798	NM_031051.1	Mif	Macrophage migration inhibitory factor (Phenylpyruvate tautomerase) (Glutathione-binding 13 kDa protein)	0.383	0.168655	0.59374
	ENSRNOG00000013241	XM_017589587	Cyp2c24	cytochrome P450, family 2, subfamily c, polypeptide 24	0.382917	0.47254	5.10026
	ENSRNOG00000025323	NM_012977.1	Lgals9	galectin 9	0.38125	0.346798	2.53334
	ENSRNOG00000004549	NM_001005873	Dhx40	DEAH-box helicase 40	0.3805	0.431288	4.16813
	ENSRNOG00000022107	XM_008772698	Rt1-m6-1	RT1 class I, locus M6, gene 1	0.3805	0.485819	5.10026
	ENSRNOG00000010657	NM_001177825	Loc100363289	LRRGT00022.	0.38025	0.303438	2.05655
	ENSRNOG00000023794	NM_001109378	Mei4	meiotic double-stranded break formation protein 4	0.379781	0.472149	5.10026
	ENSRNOG00000005041	XM_008764943	Crip2	cysteine-rich protein 2	0.379775	0.324207	2.05655
	ENSRNOG00000002549	NM_024395	Htr5b	5-hydroxytryptamine (serotonin) receptor 5B	0.378528	0.366524	3.30922
	ENSRNOG00000014237	NM_001107250	Zfp503	zinc finger protein 503	0.3785	0.351982	2.53334
	ENSRNOG00000018724	NM_001107380	Zfp474	zinc finger protein 474	0.37825	0.157933	0.59374
	ENSRNOG00000016520	NM_001108181.1	Acad11	5730439E10Rik protein	0.377725	0.322116	2.05655
	ENSRNOG00000003466	NM_001277425.1	Iqsec2	KIAA0522 protein	0.37675	0.395428	3.30922
	ENSRNOG00000003163	NM_001005534	Sdhc	succinate dehydrogenase complex subunit C	0.37675	0.235569	1.19578
	ENSRNOG00000010957	XM_231692	Braf	B-Raf proto-oncogene, serine/threonine kinase	0.37625	0.301085	2.05655
	ENSRNOG00000018259	NM_001109302.1	Srf	serum response factor	0.375	0.481875	5.10026
	ENSRNOG00000019811	NM_019352	Timm23	Mitochondrial import inner membrane translocase subunit Tim23.	0.37475	0.298231	2.05655
	ENSRNOG00000007697	NM_001106670	C8a	complement C8 alpha chain	0.374	0.284681	1.68756
	ENSRNOG00000020775	NM_001198676	Cyp2b2	cytochrome P450, family 2, subfamily b, polypeptide 2	0.3735	0.271895	1.68756
	ENSRNOG00000021242	XM_017601155	Adam33	ADAM metallopeptidase domain 33	0.373325	0.148421	0.59374
	ENSRNOG00000002400	NM_001011898.1	Hcls1	hematopoietic cell specific Lyn substrate 1	0.372694	0.216725	1.19578
	ENSRNOG00000007029	XM_006238099	Dnaja1	DnaJ heat shock protein family member A1	0.371722	0.14678	0.59374
	ENSRNOG00000020635	NM_001107493	Exosc5	exosome component 5	0.371694	0.223148	1.19578
	ENSRNOG00000022879	NM_001033684.1	Cct6a	chaperonin containing TCP1 subunit 6A	0.370575	0.311797	2.05655
	ENSRNOG00000019626	NM_024143	Slc27a5	solute carrier family 27 member 5	0.3705	0.321501	2.53334
	ENSRNOG00000020889	XM_006229163	Nucb1	nucleobindin 1	0.3696	0.371043	3.30922
	ENSRNOG00000019120	NM_173094	Hmgcs2	Hydroxymethylglutaryl-CoA synthase, mitochondrial precursor (HMG-CoA synthase) (3-hydroxy-3-methylglutaryl coenzyme A synthase).	0.36925	0.462271	5.10026
	ENSRNOG00000013941	XM_002727162.5	Tomm6	translocase of outer mitochondrial membrane 6	0.3685	0.14086	0.548067
	ENSRNOG00000027791	NM_001000373.1	Olr773	olfactory receptor 773	0.36655	0.18687	0.706761
	ENSRNOG00000001889	NM_012531	Comt	catechol-O-methyltransferase	0.3665	0.27789	1.68756
	ENSRNOG00000007395	NM_017300	Baat	bile acid CoA:amino acid N-acyltransferase	0.366	0.62	0.406813
	ENSRNOG00000008521	NM_001100983.1	Myl6l	myosin, light polypeptide 6, alkali, smooth muscle and non-muscle	0.36525	0.341902	3.30922
	ENSRNOG00000009592	XM_006242065	Cyb5r3	NADH-cytochrome b5 reductase (B5R) (Diaphorase-1) (Cytochrome b5 reductase 3)	0.36525	0.220007	1.19578
	ENSRNOG00000004517	XM_006241193	Igf1	Insulin-like growth factor I precursor (Somatomedin).	0.364	0.338979	2.53334
	ENSRNOG00000001617	NM_139081.2	Oaz1	ornithine decarboxylase antizyme 1	0.36375	0.38604	4.16813
	ENSRNOG00000021123	NM_133556.2	Atp5mc2	ATP synthase lipid-binding protein, mitochondrial precursor (ATP synthase proteolipid P1) (ATPase protein 9) (ATPase subunit C)	0.363	0.34703	3.30922
	ENSRNOG00000018280	NM_001134533.1	Micos13	mitochondrial contact site and cristae organizing system subunit 13	0.36275	0.35568	3.30922
	ENSRNOG00000003235	NM_001127533	Mgat4b	N-acetylglucosaminyltrasnferase IVb	0.3599	0.255379	1.68756
	ENSRNOG00000021585	XM_006242500.3	Birc3	baculoviral IAP repeat-containing 3	0.359179	0.254607	1.68756
	ENSRNOG00000022163	XR_361242	Loc102555023	uncharacterized LOC102555023	0.359167	0.231231	1.41519
	ENSRNOG00000019953	XM_017596539	Ube2f	ubiquitin-conjugating enzyme E2F (putative)	0.358344	0.268259	1.68756
	ENSRNOG00000026144	NM_031838.3	Rps2	ribosomal protein S2	0.35825	0.425662	5.10026
	ENSRNOG00000027223	NM_057102.1	Slcf25m5	solute carrier family 25 member 5	0.3565	0.29438	2.05655
	ENSRNOG00000001849	XM_006248659	Mapk1	Mitogen-activated protein kinase 1 (Extracellular signal-regulated kinase 2) (ERK-2) (Mitogen-activated protein kinase 2) (MAP kinase 2) (MAPK 2) (p42-MAPK) (ERT1).	0.35625	0.326755	2.53334
	ENSRNOG00000007939	NM_207609	Naprt	nicotinate phosphoribosyltransferase	0.356156	0.170459	0.706761
	ENSRNOG00000003614	NM_023095	Mgat5	mannosyl (alpha-1,6-)-glycoprotein beta-1,6-N-acetyl-glucosaminyltransferase	0.356	0.304662	2.53334
	ENSRNOG00000025167	NM_001170462	Sema4b	semaphorin 4B	0.356	0.253592	1.68756
	ENSRNOG00000001053	XM_006249327	Tmed2	transmembrane p24 trafficking protein 2	0.356	0.314724	2.53334
	ENSRNOG00000016478	XM_006246637	Eif5a	eukaryotic translation initiation factor 5A	0.3555	0.359891	3.30922
	ENSRNOG00000007330	XM_006239171	Capzb	capping actin protein of muscle Z-line beta subunit	0.355	0.353624	3.30922
	ENSRNOG00000001223	NM_001013238	Pttg1ip	pituitary tumor-transforming 1 interacting protein	0.353225	0.438016	5.10026
	ENSRNOG00000022584	NM_001025055	Nxpe4	eurexophilin and PC-esterase domain family member 4	0.35315	0.26073	1.68756
	ENSRNOG00000009605	XM_006256721	Tfe3	transcription factor binding to IGHM enhancer 3	0.352875	0.34882	3.30922
	ENSRNOG00000021785	NM_031851	Phb	prohibitin	0.35285	0.404677	4.16813
	ENSRNOG00000002701	NM_001012145	Hgd	homogentisate 1, 2-dioxygenase (predicted)	0.35275	0.181153	0.851498
	ENSRNOG00000001440	NM_031151	Mdh2	Malate dehydrogenase, mitochondrial precursor	0.35275	0.280886	2.05655
	ENSRNOG00000014604	NM_030996	Sigmar1	sigma non-opioid intracellular receptor 1	0.351	0.360238	3.30922
	ENSRNOG00000006580	XR_001843836.1	Loc102547866	Ig heavy chain V region 441-like	0.350806	0.339343	3.30922
	ENSRNOG00000021688	NM_001277222.1	Ndufa13	NADH:ubiquinone oxidoreductase subunit A13	0.35075	0.208268	1.19578
	ENSRNOG00000003119	NM_012564	Gc	group specific component	0.3505	0.347249	3.30922
	ENSRNOG00000016106	NM_001001516.2	Usp19	ubiquitin specific protease 19	0.35025	0.43826	5.10026
	ENSRNOG00000016781	NM_022536	Ppib	peptidylprolyl isomerase B	0.35	0.35	0.59374
	ENSRNOG00000021761	NM_021839.1	Hist1h2aa	histone cluster 1 H2A family member a	0.3495	0.350224	3.30922
	ENSRNOG00000014945	NM_001014792	Kpna3	karyopherin (importin) alpha 3 (predicted)	0.349425	0.37803	4.16813
	ENSRNOG00000009458	NM_001029900.1	Mrpl12	mitochondrial ribosomal protein L12	0.349139	0.202845	1.19578
	ENSRNOG00000010316	XM_008763424	Magohb	mago homolog B, exon junction complex core component	0.348275	0.172668	0.706761
	ENSRNOG00000026852	NM_001109373.1	Hmg1l1	high-mobility group (nonhistone chromosomal) protein 1-like 1	0.348	0.352014	3.30922
	ENSRNOG00000006498	NM_001134624	Lrrc69	Leucine-rich repeat protein SHOC-2 (Ras-binding protein Sur-8)	0.347925	0.373368	4.16813
	ENSRNOG00000012115	XM_003754558	Loc689599	hypothetical protein LOC689599	0.34675	0.364087	4.16813
	ENSRNOG00000010452	NM_012839	Cycs	cytochrome c, somatic	0.346278	0.199037	1.19578
	ENSRNOG00000018404	XM_006255581	Aars	alanyl-tRNA synthetase	0.346	0.287487	2.53334
	ENSRNOG00000027070	NM_001107781	Pak7	p21 activated kinase 7	0.346	0.309269	2.53334
	ENSRNOG00000025316	NM_001037190	LOC303448	glyceraldehyde-3-phosphate ehydrogenase	0.344875	0.26766	2.05655
	ENSRNOG00000001825	NM_001100499.1	Pkp2	plakophilin 2	0.342675	0.274879	2.05655
	ENSRNOG00000008988	NM_012730	Cyp2d2	cytochrome P450, family 2, subfamily d, polypeptide 2	0.34215	0.361307	4.16813
	ENSRNOG00000015079	NM_001012104	Ddost	dolichyl-diphosphooligosaccharide--protein glycosyltransferase non-catalytic subunit	0.341575	0.247769	1.68756
	ENSRNOG00000000185	NM_138843	Mpst	mercaptopyruvate sulfurtransferase	0.3415	0.251494	1.68756
	ENSRNOG00000019806	NM_031604.2	Atp6v0a1	ATPase H+ transporting V0 subunit a1	0.341333	0.410944	5.10026
	ENSRNOG00000022525	NM_001108230.1	Agap1	ArfGAP with GTPase domain ankyrin repeat and PH domain 1	0.340438	0.231466	1.68756
	ENSRNOG00000019155	XM_008757919.2	Mydgf	myeloid-derived growth factor	0.34025	0.227054	1.41519
	ENSRNOG00000003086	XM_577104.7	Cenpv	centromere protein V	0.340056	0.222513	1.41519
	ENSRNOG00000017349	NM_001108921	Tbc1d10b	TBC1 domain family, member 10b	0.34	0.182678	0.851498
	ENSRNOG00000027883	XM_001057443.5	Loc680498	histone 1, H3i	0.339825	0.242688	1.68756
	ENSRNOG00000017552	NM_001006965	Mrpl34	mitochondrial ribosomal protein L34	0.338889	0.422329	5.10026
	ENSRNOG00000010306	NM_022674	H2afz	Histone H2A.z .	0.33875	0.326637	3.30922
	ENSRNOG00000002358	NM_133383	Scpep1	serine carboxypeptidase 1	0.338675	0.360622	4.16813
	ENSRNOG00000010067	NM_031342	Lypla2	lysophospholipase II	0.338036	0.178928	0.851498
	ENSRNOG00000020194	XM_006245407	Hes6	hes family bHLH transcription factor 6	0.33625	0.169708	0.851498
	ENSRNOG00000019773	XM_008772679.1	Egln1	egl-9 family hypoxia-inducible factor 1	0.335175	0.230462	1.68756
	ENSRNOG00000028116	XM_006247059.3	Loc102552988	uncharacterized LOC102552988	0.335156	0.26	3.30922
	ENSRNOG00000017856	NM_144753.2	Fev	FEV (ETS oncogene family)	0.3345	0.391601	5.10026
	ENSRNOG00000012746	NM_001106546.1	Zfp93	zinc finger protein 93	0.334375	0.332169	3.30922
	ENSRNOG00000009582	XM_017591147	Rpe65	RPE65, retinoid isomerohydrolase	0.33425	0.0816757	0.40542
	ENSRNOG00000008834	XM_008770929	Dach1	dachshund family transcription factor 1	0.33375	0.199487	1.19578
	ENSRNOG00000020393	XM_006229883	Rhog	GTPase	0.33375	0.204126	1.41519
	ENSRNOG00000009481	XM_006251774	Ddhd1	DDHD domain containing 1	0.3335	0.413897	5.10026
	ENSRNOG00000013516	XR_001839694	Sf3b1	splicing factor 3b, subunit 1	0.3335	0.346312	4.16813
	ENSRNOG00000014211	NM_053602.2	Atp5pf	ATP synthase peripheral stalk subunit F6	0.333	0.28605	2.53334
	ENSRNOG00000002577	NM_053568.1	Pcyt2	phosphate cytidylyltransferase 2, ethanolamine	0.33275	0.296156	2.53334
	ENSRNOG00000003516	NM_001011907.1	Ndufs2	NADH:ubiquinone oxidoreductase core subunit S2	0.332571	0.172761	0.851498
	ENSRNOG00000024930	XM_002728416	Smim19	hypothetical protein BC013035	0.33175	0.223859	1.68756
	ENSRNOG00000026812	NM_001004442.1	Pdia6	protein disulfide isomerase family A, member 6	0.33175	0.365508	4.16813
	ENSRNOG00000018255	NM_001106232	Clptm1	cleft lip and palate associated transmembrane protein 1	0.331125	0.315042	3.30922
	ENSRNOG00000007499	NM_012966.1	Hspe1	heat shock protein family E member 1	0.33025	0.144599	0.706761
	ENSRNOG00000024470	NM_053886	Lman1	lectin, mannose-binding, 1	0.3288	0.353425	4.16813
	ENSRNOG00000015726	NM_001166675	Rasl2-9	RAS-like, family 2, locus 9	0.3285	0.161851	0.851498
	ENSRNOG00000026678	XM_006254231.3	Atp5c1	ATP synthase, H+ transporting, mitochondrial F1 complex, gamma polypeptide 1	0.32775	0.258393	2.05655
	ENSRNOG00000005578	NM_001034942	Zbtb44	HSPC063 protein	0.32735	0.281214	2.53334
	ENSRNOG00000018251	NM_001106123	Mrc1	mannose receptor, C type 1	0.327028	0.343947	4.16813
	ENSRNOG00000018223	NM_019360.2	Cox6c	cytochrome c oxidase subunit 6C	0.32475	0.298188	3.30922
	ENSRNOG00000006228	NM_053849	Pdia4	protein disulfide isomerase family A, member 4	0.32475	0.175007	1.19578
	ENSRNOG00000002511	NM_053652	Flt4	fms-related tyrosine kinase 4	0.324321	0.106409	0.548067
	ENSRNOG00000003008	NM_080902.4	Higd1a	hypoxia induced gene 1	0.324225	0.270724	2.53334
	ENSRNOG00000027593	NM_001101011.2	Ndufv3	NADH:ubiquinone oxidoreductase subunit V3	0.324167	0.170734	0.851498
	ENSRNOG00000027445	NM_022392.1	Insig1	insulin induced gene 1	0.32375	0.353479	4.16813
	ENSRNOG00000011329	XM_017595480	Pkm	pyruvate kinase, muscle	0.323688	0.295674	3.30922
	ENSRNOG00000014812	NM_001169142.1	Nlrp12	NLR family, pyrin domain containing 12	0.323	0.308429	3.30922
	ENSRNOG00000016337	NM_012697	Slc22a1	solute carrier family 22 member 1	0.321444	0.214222	1.68756
	ENSRNOG00000001588	NM_001105886	Hoxd13	hoxd-13	0.320475	0.0659571	0.326123
	ENSRNOG00000015277	NM_001098782.1	Serf2	small EDRK-rich factor 2	0.320275	0.070377	0.40542
	ENSRNOG00000015139	NM_001014006	F12	coagulation factor XII	0.32025	0.251	2.05655
	ENSRNOG00000020989	NM_001013071.1	Tm7sf2	transmembrane 7 superfamily member 2	0.32	0.59	0.706761
	ENSRNOG00000024410	NM_001106236	Blvrb	biliverdin reductase B	0.318875	0.381455	5.10026
	ENSRNOG00000023692	XM_017590528.1	Abca3	Abca3 protein	0.3185	0.309651	3.30922
	ENSRNOG00000003180	NM_001037201.1	Ddx21	DExD-box helicase 21	0.31835	0.206392	1.41519
	ENSRNOG00000019180	XM_006257314	Acsl4	Long-chain-fatty-acid--CoA ligase 4 (Long-chain acyl-CoA synthetase 4)	0.31825	0.378929	5.10026
	ENSRNOG00000024686	NM_001106997.1	Maml1	mastermind-like transcriptional coactivator 1	0.318	0.341137	4.16813
	ENSRNOG00000009263	NM_203410	Ifi27	interferon, alpha-inducible protein 27	0.3165	0.321974	4.16813
	ENSRNOG00000012794	XM_017593620	Grhpr	glyoxylate and hydroxypyruvate reductase	0.31625	0.339821	4.16813
	ENSRNOG00000012034	XM_008760594	Ces2i	carboxylesterase 2I	0.3155	0.379837	5.10026
	ENSRNOG00000017306	XM_574354.6	Tmem238	transmembrane protein 238	0.31515	0.259161	2.53334
	downregulated
	ENSRNOG00000013410	NM_152936.1	Spink1	serine peptidase inhibitor, Kazal type 1	-1.532	1.19	0.851498
	ENSRNOG00000005486	NM_001271439.1	Phf20l1	PHD finger protein 20-like 1	-1.52178	1.03	0.616576
	ENSRNOG00000008371	NM_013144	Igfbp1	insulin-like growth factor binding protein 1	-1.4733	1.01	0.616576
	ENSRNOG00000018237	NM_138974	Gstp1	glutathione S-transferase pi 1	-1.454	0.46	0.191557
	ENSRNOG00000000969	NM_145782	Cyp3a18	cytochrome P450, family 3, subfamily a, polypeptide 18	-1.17675	1.34	2.53334
	ENSRNOG00000018740	NM_001039549	Ugt1a6	UDP glucuronosyltransferase 1 family, polypeptide A6(Ugt1a6)	-1.157	0.39	0.851498
	ENSRNOG00000011612	NM_022403	Tdo2	tryptophan 2,3-dioxygenase	-1.15675	0.77	0.616576
	ENSRNOG00000000978	NM_013105.2	Cyp3a23/3a1	cytochrome P450, family 3, subfamily a, polypeptide 23/polypeptide 1	-1.14625	1.28	2.05655
	ENSRNOG00000012458	NM_031543	Cyp2e1	cytochrome P450, family 2, subfamily e, polypeptide 1	-1.13875	0.65	0.59374
	ENSRNOG00000016957	NM_013122	Igfbp2	insulin-like growth factor binding protein 2	-1.123	0.74	0.616576
	ENSRNOG00000019206	NM_053611	Nupr1	nuclear protein 1, transcriptional regulator	-1.11722	0.7	0.59374
	ENSRNOG00000022256	NM_139089	Cxcl10	C-X-C motif chemokine ligand 10	-1.08448	0.52	0.533255
	ENSRNOG00000013982	NM_024391	Hsd17b2	hydroxysteroid (17-beta) dehydrogenase 2	-1.07625	0.63	0.59374
	ENSRNOG00000000978	NM_013105.2	Cyp3a23/3a1	cytochrome P450, family 3, subfamily a, polypeptide 23/polypeptide 1	-1.076	1.28	0.706761
	ENSRNOG00000013464	NM_012674	Spink3	serine peptidase inhibitor, Kazal type 3	-0.954722	0.52	0.548067
	ENSRNOG00000014739	NM_173109.1	Wfdc2	WAP four-disulfide core domain 2	-0.944	0.44	0.533255
	ENSRNOG00000018926	NM_001137564.1	Mt2a	metallothionein 2A	-0.93475	0.52	0.59374
	ENSRNOG00000008517	NM_001079700.1	Cdc42ep1	CDC42 effector protein 1	-0.91725	0.9	1.68756
	ENSRNOG00000024332	XR_001836505.1	Loc108349906	uncharacterized LOC108349906	-0.9145	0.39	0.533255
	ENSRNOG00000018937	NM_031154	Gstm2	glutathione S-transferase mu 2	-0.89325	0.41	0.533255
	ENSRNOG00000027129	NM_001109356.1	Sdr16c6	short chain dehydrogenase/reductase family 16C, member 6	-0.887944	0.59	0.706761
	ENSRNOG00000002212	NM_001009684.1	Hsd17b13	hydroxysteroid (17-beta) dehydrogenase 13	-0.8815	0.85	1.68756
	ENSRNOG00000022841	NM_001100534.1	Rpl7	ribosomal protein L7	-0.8725	0.33	0.406813
	ENSRNOG00000011081	XM_006257308.3	Serpina7	serpin family A member 7	-0.86225	0.56	0.706761
	ENSRNOG00000000768	NM_053299	Ubd	ubiquitin D	-0.862	0.41	0.533255
	ENSRNOG00000024202	XR_352298.3	Mbd5	methyl-CpG binding domain protein 5, transcript variant X7, misc_RNA	-0.84675	0.88	2.05655
	ENSRNOG00000017740	NM_022508.1	Mthfd1	methylenetetrahydrofolate dehydrogenase, cyclohydrolase and formyltetrahydrofolate synthetase 1	-0.844	0.22	0.191557
	ENSRNOG00000011630	NM_017135	Ak3l1	adenylate kinase 3-like 1	-0.83075	0.41	0.548067
	ENSRNOG00000000025	NM_131906.1	Slco1a2	solute carrier organic anion transporter family, member 1A2	-0.826583	0.67	1.19578
	ENSRNOG00000011559	NM_019359	Cnn3	calponin 3	-0.8255	0.52	0.616576
	ENSRNOG00000012929	NM_001042561.1	Wsb1	WD repeat and SOCS box-containing 1	-0.81625	0.21	0.191557
	ENSRNOG00000006396	NM_013026	Sdc1	syndecan 1	-0.81175	0.5	0.616576
	ENSRNOG00000028494	NM_001100534.1	Rpl7	ribosomal protein L7	-0.80325	0.36	0.533255
	ENSRNOG00000014726	NM_181695	Acsm4	acyl-CoA synthetase medium-chain family member 4	-0.79575	0.6	1.19578
	ENSRNOG00000021406	NM_022699.3	Rpl30	ribosomal protein L30	-0.7875	0.3	0.406813
	ENSRNOG00000023708	NM_001039008.1	Tmem176a	transmembrane protein 176A	-0.785375	0.4	0.548067
	ENSRNOG00000025764	NM_138826.4	Mt1	Metallothionein	-0.78325	0.8	2.05655
	ENSRNOG00000024422	NM_053330.1	Rpl21	ribosomal protein L21	-0.78275	0.44	0.59374
	ENSRNOG00000020992	NM_080892	Selenbp1	selenium binding protein 1	-0.77425	0.44	0.59374
	ENSRNOG00000004502	NM_012726.2	Atxn1	ataxin 1	-0.77075	0.5	0.706761
	ENSRNOG00000020308	NM_022594	Ech1	enoyl-CoA hydratase 1	-0.765	0.32	0.533255
	ENSRNOG00000023188	XM_017587994.1	Loc108349002	60S ribosomal protein L21	-0.75	0.25	0.406813
	ENSRNOG00000005861	NM_017080	Hsd11b1	hydroxysteroid 11-beta dehydrogenase 1	-0.73875	0.79	2.53334
	ENSRNOG00000003524	NM_001008280.1	Lrrc59	leucine rich repeat containing 59	-0.73625	0.47	0.706761
	ENSRNOG00000015860	NM_012714	Gipr	gastric inhibitory polypeptide receptor	-0.7295	0.31	0.533255
	ENSRNOG00000004284	NM_017258	Btg1	BTG anti-proliferation factor 1	-0.72425	0.4	0.59374
	ENSRNOG00000011260	NM_001008770.3	Cmbl	carboxymethylenebutenolidase homolog	-0.72375	0.4	0.59374
	ENSRNOG00000012041	NM_022672.1	Rps14	ribosomal protein S14	-0.72025	0.55	1.19578
	ENSRNOG00000028591	NM_012583.2	Hprt1	hypoxanthine phosphoribosyltransferase 1	-0.71725	0.25	0.406813
	ENSRNOG00000006992	RL7_RAT	Rpl7	ribosomal protein L7	-0.71575	0.31	0.533255
	ENSRNOG00000016437	NM_053785	Tm4sf4	transmembrane 4 L six family member 4	-0.7115	0.35	0.548067
	ENSRNOG00000020151	NM_031334	Cdh1	cadherin 1	-0.70325	0.15	0.191557
	ENSRNOG00000024514	NM_001100534.1	Rpl7	ribosomal protein L7	-0.70275	0.23	0.406813
	ENSRNOG00000002601	XM_001057578.5	Rgd1560099	ribosomal protein L19	-0.701	0.42	0.616576
	ENSRNOG00000008369	NM_173153	Gimap4	GTPase, IMAP family member 4	-0.69825	0.35	0.548067
	ENSRNOG00000014739	NM_173109.1	Wfdc2	WAP four-disulfide core domain 2	-0.6975	0.44	1.19578
	ENSRNOG00000010132	NM_001108283.1	Rpl23a	ribosomal protein L23a	-0.6935	0.33	0.548067
	ENSRNOG00000014700	NM_001005546.1	Ttc36	tetratricopeptide repeat domain 36	-0.6925	0.26	0.406813
	ENSRNOG00000021853	NM_021264.3	Rpl35a	Eribosomal protein L35a	-0.69175	0.45	0.706761
	ENSRNOG00000027526	NM_053330.1	Rpl21	60S ribosomal protein L21	-0.69125	0.235988	0.406813
	ENSRNOG00000018735	NM_013069	Cd74	CD74 molecule	-0.68675	0.27	0.533255
	ENSRNOG00000024227	XM_017587717.1	Dsp	desmoplakin, transcript variant X2	-0.67375	0.36	0.59374
	ENSRNOG00000008781	NM_001106749.1	Erg28	ergosterol biosynthesis 28 homolog	-0.67175	0.36	0.59374
	ENSRNOG00000023733	XM_006227423.2	Rgd1560821	small nuclear ribonucleoparticle-associated protein	-0.66625	0.27	0.533255
	ENSRNOG00000009329	NM_145775.2	Nr1d1	nuclear receptor subfamily 1, group D, member 1	-0.66475	0.38	0.616576
	ENSRNOG00000023726	NM_012992.4	Npm1	nucleophosmin 1	-0.6645	0.28	0.533255
	ENSRNOG00000019481	NM_031241	Cyp8b1	cytochrome P450, family 8, subfamily b, polypeptide 1	-0.66225	0.55	1.41519
	ENSRNOG00000002210	NM_001004209.1	Hsd17b11	hydroxysteroid (17-beta) dehydrogenase 11	-0.65975	0.26	0.533255
	ENSRNOG00000015078	NM_001136124.1	Ifitm3	interferon induced transmembrane protein 3	-0.65925	0.39	0.616576
	ENSRNOG00000016841	NM_031039	Gpt2	glutamic pyruvate transaminase (alanine aminotransferase) 2	-0.655675	0.29	0.533255
	ENSRNOG00000026002	NM_031106.1	Rpl37	ribosomal protein L37	-0.6545	0.36	0.616576
	ENSRNOG00000014610	NM_031012.1	Anpep	alanyl aminopeptidase, membrane	-0.65425	0.36	0.59374
	ENSRNOG00000006893	NM_001107863.1	Ppm1k	protein phosphatase, Mg2+/Mn2+ dependent, 1K	-0.64725	0.33	0.59374
	ENSRNOG00000017056	XM_001071565.6	Hist1h1c	histone cluster 1, H1c	-0.645219	0.51	1.41519
	ENSRNOG00000009096	NM_001004086.1	Pon3	paraoxonase 3	-0.644	0.38	0.616576
	ENSRNOG00000022359	NM_001007600.2	Rps4x	ribosomal protein S4, X-linked	-0.644	0.36	0.616576
	ENSRNOG00000018735	NM_013069	Cd74	CD74 molecule	-0.6425	0.27	0.59374
	ENSRNOG00000024268	NM_001108283.1	Rpl23a	ribosomal protein L23a	-0.64025	0.47	1.19578
	ENSRNOG00000007782	XM_008762304	Ghrh	growth hormone releasing hormone	-0.639139	0.328129	0.59374
	ENSRNOG00000017619	NM_017272	Aldh1a1	aldehyde dehydrogenase 1 family, member A1	-0.634	0.37	0.616576
	ENSRNOG00000008358	NM_001077642.1	Cfd	complement factor D	-0.632917	0.33	0.59374
	ENSRNOG00000020992	NM_080892	Selenbp1	selenium binding protein 1	-0.63225	0.44	0.59374
	ENSRNOG00000018756	NM_138826.4	Mt1	metallothionein 1	-0.632225	0.6	1.68756
	ENSRNOG00000008002	NM_001105730.1	Rps28	ribosomal protein S28	-0.6315	0.45	1.19578
	ENSRNOG00000027665	NM_001007598.3	Rpl9	ribosomal protein L9	-0.62975	0.4	0.706761
	ENSRNOG00000022888	NM_001108453.1	Cbfa2t3	CBFA2/RUNX1 translocation partner 3	-0.6295	0.37	0.616576
	ENSRNOG00000001990	NM_173295	Ugt2b1	UDP glucuronosyltransferase 2 family, polypeptide B1	-0.6285	0.76	3.30922
	ENSRNOG00000018787	NM_001277069.1	Ric3	RIC3 acetylcholine receptor chaperone	-0.628167	0.27	0.533255
	ENSRNOG00000008770	XR_594631.2	Loc102552476	uncharacterized LOC102552476	-0.62725	0.32	0.59374
	ENSRNOG00000024121	XM_017600412.1	Rgd1565806	60S ribosomal protein L23a	-0.626	0.19	0.406813
	ENSRNOG00000004252	NM_198751.2	Eif3h	eukaryotic translation initiation factor 3, subunit H	-0.62375	0.26	0.533255
	ENSRNOG00000024168	NM_031103.1	Rpl19	ribosomal protein L19	-0.618625	0.31	0.59374
	ENSRNOG00000008561	XM_017590477.1	Loc108348875	40S ribosomal protein S27-like	-0.61575	0.49	1.41519
	ENSRNOG00000006836	NM_031112.1	Rps24	ribosomal protein S24	-0.61425	0.42	0.851498
	ENSRNOG00000023569	NM_001191624.1	Lrrk1	leucine-rich repeat kinase 1	-0.613531	0.29	0.548067
	ENSRNOG00000018873	NM_001108494.1	Fam168a	family with sequence similarity 168, member A	-0.61325	0.45	1.19578
	ENSRNOG00000012063	NM_001114391.1	Rpl7a	ribosomal protein L7a	-0.61225	0.240306	0.533255
	ENSRNOG00000008638	XM_006238440.3	Angptl3	angiopoietin-like 3	-0.61075	0.59	2.05655
	ENSRNOG00000015296	NM_053571.1	Sec16b	ESEC16 homolog B, endoplasmic reticulum export factor	-0.6105	0.33	0.616576
	ENSRNOG00000027362	NM_201415.1	Rpl17	ribosomal protein L17	-0.61025	0.39	0.706761
	ENSRNOG00000018320	NM_053982	Rps15a	ribosomal protein S15a	-0.6095	0.55	1.68756
	ENSRNOG00000007793	NM_173322	Pnrc1	proline-rich nuclear receptor coactivator 1	-0.609	0.32	0.616576
	ENSRNOG00000027838	NM_138826.4	Mt1	metallothionein 1	-0.605	0.54	1.68756
	ENSRNOG00000028289	NM_022506.3	Rpl31	ribosomal protein L31	-0.60375	0.31	0.59374
	ENSRNOG00000022322	NM_001107408.1	Gins3	GINS complex subunit 3	-0.6025	0.43	1.19578
	ENSRNOG00000004957	NM_001007603.2	Rps20	ribosomal protein S20	-0.60175	0.24	0.533255
	ENSRNOG00000027638	NM_022514.1	Rpl27	ribosomal protein L27	-0.6	0.38	0.851498
	ENSRNOG00000005837	XM_006225799.3	Sig-20	60S ribosomal protein L26 (Silica-induced gene 20 protein)	-0.59875	0.42	0.851498
	ENSRNOG00000027958	NM_012578.2	H1f0	H1 histone family, member 0	-0.596917	0.37	0.706761
	ENSRNOG00000016339	NM_053768	Uox	urate oxidase	-0.59675	0.38	0.851498
	ENSRNOG00000023537	XR_085721.3	Loc691716	ribosomal protein S15a	-0.5955	0.3	0.59374
	ENSRNOG00000015385	NM_053661.1	Gng12	G protein subunit gamma 12	-0.595361	0.55	1.68756
	ENSRNOG00000016230	NM_001007642.1	Phospho2	hosphatase, orphan 2	-0.59525	0.35	0.706761
	ENSRNOG00000025569	XM_017598784.1	Gli2	GLI family zinc finger 2, transcript variant X2	-0.58825	0.3	0.59374
	ENSRNOG00000020335	NM_001105837.1	Eif1	eukaryotic translation initiation factor 1	-0.58625	0.32	0.616576
	ENSRNOG00000005906	NM_031561	Cd36	platelet glycoprotein 4-like (LOC103690020)	-0.585125	0.36	0.706761
	ENSRNOG00000005513	NM_019257	Srsf5	serine and arginine rich splicing factor 5	-0.5845	0.32	0.616576
	ENSRNOG00000011016	NM_022619	Slc7a2	solute carrier family 7 member 2	-0.579	0.36	0.706761
	ENSRNOG00000005958	XM_008762279.2	Rrbp1	ribosome binding protein 1	-0.578	0.23	0.533255
	ENSRNOG00000027219	NM_001105730.1	Rps28	ribosomal protein S28	-0.57475	0.43	1.19578
	ENSRNOG00000001848	NM_017153.1	Rps3a	ribosomal protein S3a	-0.57425	0.52	1.68756
	ENSRNOG00000027416	NM_022506.3	Rpl31	ribosomal protein L31	-0.57275	0.3	0.59374
	ENSRNOG00000023563	NM_022514.1	Rpl27	ribosomal protein L27	-0.5725	0.182732	0.406813
	ENSRNOG00000013314	XM_002726368.5	Avl9	AVL9 cell migration associated	-0.571222	0.29	0.59374
	ENSRNOG00000017976	NM_080786	Slco2b1	solute carrier organic anion transporter family, member 2b1	-0.57025	0.2	0.533255
	ENSRNOG00000021821	NM_001191807.3	Ankrd44	ankyrin repeat domain 44	-0.56725	0.15	0.406813
	ENSRNOG00000024777	NM_175760.2	Cyp4a3	cytochrome P450, family 4, subfamily a, polypeptide 3	-0.5665	0.52	1.68756
	ENSRNOG00000005540	NM_001106737.1	Nin	ninein	-0.566	0.23	0.533255
	ENSRNOG00000001814	NM_001009628.1	Kng1	kininogen 1	-0.565	0.68	4.16813
	ENSRNOG00000012387	NM_134330	Glyatl2	glycine-N-acyltransferase-like 2	-0.564611	0.319133	0.616576
	ENSRNOG00000024472	NM_031099.1	Rpl5	ribosomal protein L5	-0.5645	0.287265	0.59374
	ENSRNOG00000008455	XM_008775484	Tmem87a	transmembrane protein 87A	-0.562375	0.209384	0.533255
	ENSRNOG00000022208	U43701	Rpl23a	60S ribosomal protein L23a	-0.55975	0.19382	0.533255
	ENSRNOG00000026487	XM_017603444.1	Rgd1564548	similar to H3 histone, family 3B	-0.5595	0.266018	0.59374
	ENSRNOG00000026569	XM_006222973	Loc102555377	zinc finger protein 182-like	-0.55895	0.351481	0.851498
	ENSRNOG00000018307	NM_022504.1	Rpl36	ribosomal protein L36	-0.55775	0.252338	0.548067
	ENSRNOG00000022799	NM_022506.3	Rpl31	ribosomal protein L31	-0.556	0.171307	0.406813
	ENSRNOG00000023385	NM_001108801	Rpl37a	ribosomal protein L37a	-0.55325	0.372156	0.851498
	ENSRNOG00000011152	NM_001114391	Rpl7a	ribosomal protein L7a	-0.55325	0.296863	0.616576
	ENSRNOG00000021747	U57846	Rpl39	ribosomal protein L39	-0.55275	0.26054	0.59374
	ENSRNOG00000023263	NM_053330.1	Rpl21	60S ribosomal protein L21	-0.5525	0.313813	0.706761
	ENSRNOG00000003723	XR_001840787	Wdr26	WD repeat domain 26	-0.551	0.465392	1.68756
	ENSRNOG00000028029	XM_017590095.1	Loc100912683	zinc finger protein 709	-0.5505	0.553551	2.53334
	ENSRNOG00000008465	XM_017592424	Tmem176b	transmembrane protein 176B	-0.55025	0.195532	0.533255
	ENSRNOG00000014764	NM_001108283	Rpl23a	ribosomal protein L23a	-0.54975	0.207138	0.533255
	ENSRNOG00000008948	NM_001108283.1	Rpl23a	ribosomal protein L23a	-0.54925	0.270221	0.59374
	ENSRNOG00000013300	NM_012915	Atpif1	ATPase inhibitory factor 1	-0.54875	0.366969	0.851498
	ENSRNOG00000023691	NM_053330.1	Rpl21	60S ribosomal protein L21	-0.548	0.365833	0.851498
	ENSRNOG00000025162	NM_053330.1	Rpl21	60S ribosomal protein L21	-0.548	0.379864	1.19578
	ENSRNOG00000013729	XM_008762847	Rgd1306271	similar to KIAA1549 protein	-0.54725	0.171286	0.406813
	ENSRNOG00000027974	NM_022699	Rpl30	ribosomal protein L30	-0.54625	0.342514	0.851498
	ENSRNOG00000008715	NM_001304534.1	Rpl26	60S ribosomal protein L26	-0.54325	0.251646	0.59374
	ENSRNOG00000021921	NM_022506.3	Rpl31	ribosomal protein L31	-0.54325	0.247877	0.59374
	ENSRNOG00000021804	NM_017152.3	Rps17	ribosomal protein S17	-0.543	0.347435	0.851498
	ENSRNOG00000015151	NM_013226	Rpl32	ribosomal protein L32	-0.5425	0.253938	0.59374
	ENSRNOG00000000973	XM_008768988	Rgd1563425	similar to FLJ35784 protein	-0.542	0.243567	0.548067
	ENSRNOG00000027229	NM_001106098	Slc35d2	solute carrier family 35 member D2	-0.53845	0.231635	0.548067
	ENSRNOG00000015088	XM_017604424.1	Prune2	prune homolog 2	-0.5384	0.0953782	0.191557
	ENSRNOG00000022959	NM_001005528.1	Rps25	40S ribosomal protein S25	-0.537	0.186796	0.533255
	ENSRNOG00000024914	NM_001037346.2	Rps19	ribosomal protein S19	-0.5365	0.187036	0.533255
	ENSRNOG00000023516	NM_053330.1	Rpl21	60S ribosomal protein L21	-0.5345	0.227622	0.548067
	ENSRNOG00000008876	XM_006229850	Stard10	StAR-related lipid transfer domain containing 10, transcript variant X1	-0.53425	0.363737	1.19578
	ENSRNOG00000013956	XM_006238020	Rnf38	ring finger protein 38	-0.5339	0.564578	2.53334
	ENSRNOG00000018740	NT_107486.3	Enr131	genomic sequence, ENCODE region ENr131	-0.53375	0.39	1.41519
	ENSRNOG00000021906	X51706	Rpl9	60S ribosomal protein L9	-0.53125	0.382391	1.19578
	ENSRNOG00000021029	NM_053469	Hamp	hepcidin antimicrobial peptide	-0.53025	0.445766	1.68756
	ENSRNOG00000007663	XM_003749971	Loc100911372	40S ribosomal protein S6-like	-0.527	0.228483	0.548067
	ENSRNOG00000017891	NM_134380.1	Ust5r	integral membrane transport protein UST5r	-0.52575	0.683031	5.10026
	ENSRNOG00000003370	NM_013078	Otc	ornithine carbamoyltransferase	-0.524	0.168879	0.406813
	ENSRNOG00000019453	NM_001277244	Rps5	ribosomal protein S5	-0.52325	0.311	0.706761
	ENSRNOG00000023811	NM_022506.3	Rpl31	ribosomal protein L31	-0.5205	0.21221	0.548067
	ENSRNOG00000010189	XM_006252530	Rps24	ribosomal protein S24	-0.52	0.368979	1.19578
	ENSRNOG00000010040	NM_001012122.1	Tymp	endothelial cell growth factor 1 (platelet-derived)	-0.517472	0.284781	0.706761
	ENSRNOG00000025986	XM_003754308.4	H3f3c	H3 histone, family 3C	-0.51725	0.152474	0.406813
	ENSRNOG00000018680	NM_201415	Rpl17	ribosomal protein L17	-0.5155	0.450191	1.68756
	ENSRNOG00000026510	NM_001100534.1	Rpl7	ribosomal protein L7	-0.51375	0.181219	0.533255
	ENSRNOG00000001780	XM_017598483.1	Loc1036909	uncharacterized LOC1036909	-0.5135	0.350143	1.19578
	ENSRNOG00000012132	NM_133547.4	Sult1c2	sulfotransferase family, cytosolic, 1C, member 2	-0.511	0.492703	2.05655
	ENSRNOG00000006328	NM_001024757	Wwp1	WW domain containing E3 ubiquitin protein ligase 1	-0.51025	0.403494	1.41519
	ENSRNOG00000002288	NM_001037346.2	Rps19	40S ribosomal protein S19	-0.50875	0.580744	3.30922
	ENSRNOG00000012464	X90710	Adha	alcohol dehydrogenase 4 (class II), pi polypeptide	-0.508333	0.310118	0.851498
	ENSRNOG00000028462	NM_139088.2	Impg2	interphotoreceptor matrix proteoglycan 2	-0.5075	0.331486	0.851498
	ENSRNOG00000010668	XM_017597542	Anxa6	annexin A6	-0.50625	0.465659	2.05655
	ENSRNOG00000025723	NM_001169146.1	Rps16	40S ribosomal protein S16	-0.50475	0.187158	0.533255
	ENSRNOG00000008498	NM_001044294.1	Gabarapl1	gamma-aminobutyric acid (GABA(A)) receptor-associated protein-like 1	-0.50425	0.195621	0.548067
	ENSRNOG00000000172	NM_001047913	Sqrdl	sulfide quinone reductase-like (yeast)	-0.503525	0.273194	0.706761
	ENSRNOG00000014610	NM_031012.1	Anpep	alanyl aminopeptidase, membrane	-0.50345	0.36	0.533255
	ENSRNOG00000023259	NM_001038615.1	Fndc1	fibronectin type III domain containing 1	-0.50175	0.328201	0.851498
	ENSRNOG00000024532	NM_031109.2	Rps10	ribosomal protein S10	-0.5	0.299802	0.851498
	ENSRNOG00000006653	XM_008765663	Slc38a4	solute carrier family 38, member 4	-0.5	0.400409	1.41519
	ENSRNOG00000021079	XM_017589629	Fxyd1	FXYD domain-containing ion transport regulator 1	-0.499375	0.222304	0.59374
	ENSRNOG00000005430	NM_001037346.2	Rps19	ribosomal protein S19	-0.49875	0.410351	1.68756
	ENSRNOG00000017315	NM_001277272.1	Haus7	HAUS augmin-like complex, subunit 7	-0.498175	0.260404	0.616576
	ENSRNOG00000025232	NM_053330	Rpl21	ribosomal protein L21	-0.49775	0.402911	1.41519
	ENSRNOG00000000911	NM_001109373.1	Hmg1l1	high-mobility group (nonhistone chromosomal) protein 1-like 1	-0.495	0.167829	0.533255
	ENSRNOG00000001784	XM_017590541.1	Loc102547604	60S ribosomal protein L27a-like	-0.4945	0.214175	0.59374
	ENSRNOG00000027806	NM_001000528	Olr1509	olfactory receptor 1509	-0.49175	0.203927	0.548067
	ENSRNOG00000010818	Z11997	Hmgb1	high mobility group box 1	-0.4915	0.277933	0.706761
	ENSRNOG00000001770	NM_133606	Ehhadh	enoyl-CoA hydratase and 3-hydroxyacyl CoA dehydrogenase	-0.49125	0.275753	0.706761
	ENSRNOG00000012091	XM_006233327	Ppa2	pyrophosphatase (inorganic) 2	-0.491	0.299286	0.851498
	ENSRNOG00000019691	NM_053425	Ccs	copper chaperone for superoxide dismutase	-0.49025	0.458108	2.05655
	ENSRNOG00000009668	NM_001007598	Rpl9	ribosomal protein L9	-0.4895	0.315449	0.851498
	ENSRNOG00000028035	NM_001108851	Zscan25	zinc finger and SCAN domain containing 25	-0.4894	0.265537	0.706761
	ENSRNOG00000008555	NM_001007603	Rps20	ribosomal protein S20	-0.48875	0.385644	1.41519
	ENSRNOG00000006206	NM_001004267	Tmem106b	transmembrane protein 106B	-0.48675	0.143433	0.406813
	ENSRNOG00000011971	NM_138900	C1s	complement C1s	-0.48625	0.102295	0.406813
	ENSRNOG00000011911	NM_001106842.2	Senp6	SUMO specific peptidase 6	-0.48525	0.241837	0.616576
	ENSRNOG00000026920	XM_006226046.3	Rgd1565117	40S ribosomal protein S26	-0.485	0.342893	1.19578
	ENSRNOG00000024922	XM_008769136	Fbxo24	F-box protein 24	-0.48425	0.213364	0.59374
	ENSRNOG00000003467	NM_012792	Fmo1	flavin containing dimethylaniline monoxygenase 1	-0.483575	0.363414	1.41519
	ENSRNOG00000011016	NM_022619	Slc7a2	solute carrier family 7 member 2	-0.4835	0.36	0.851498
	ENSRNOG00000028081	NM_012583	Hprt1	hypoxanthine phosphoribosyltransferase 1	-0.4827	0.463226	2.05655
	ENSRNOG00000022895	NM_053330.1	Rpl21	60S ribosomal protein L21	-0.479	0.308889	0.851498
	ENSRNOG00000000981	NM_031541	Scarb1	scavenger receptor class B, member 1	-0.4775	0.502955	2.53334
	ENSRNOG00000024014	XM_017587991.1	Loc102546394	zinc finger protein 845-like	-0.4775	0.142535	0.406813
	ENSRNOG00000025828	NM_022506.3	Rpl31	ribosomal protein L31	-0.477	0.253951	0.706761
	ENSRNOG00000012290	NM_133595	Gchfr	GTP cyclohydrolase I feedback regulator	-0.476	0.314461	1.19578
	ENSRNOG00000021927	XM_017592137.1	Ttll11	tubulin tyrosine ligase like 11	-0.473	0.205564	0.59374
	ENSRNOG00000017776	XM_017600676	LOC102552000	zinc finger protein 91-like, transcript variant X2	-0.473	0.372153	1.41519
	ENSRNOG00000024950	NM_001107296.1	Ercc6	ERCC excision repair 6, chromatin remodeling factor	-0.47275	0.161465	0.533255
	ENSRNOG00000013797	XM_017587925.1	Loc108348882	histone H3.3-like	-0.47275	0.323074	1.19578
	ENSRNOG00000016508	NM_001025688.1	Palmd	palmdelphin	-0.47225	0.217574	0.59374
	ENSRNOG00000003714	XM_008767672	Clk4	CDC-like kinase 4	-0.47205	0.342478	1.41519
	ENSRNOG00000019459	NM_001301048	Oaz1	ornithine decarboxylase antizyme 1	-0.471	0.374354	1.41519
	ENSRNOG00000023772	X03475	Rpl35a	ribosomal protein L35a	-0.471	0.274157	0.851498
	ENSRNOG00000018184	NM_001301336	Tpm1	tropomyosin 1, alpha	-0.47025	0.189366	0.548067
	ENSRNOG00000014884	NM_001005528.1	Rps25	40S ribosomal protein S25	-0.4695	0.186123	0.548067
	ENSRNOG00000023104	NM_021261.2	Tmsb10	thymosin, beta 10	-0.467125	0.385048	1.68756
	ENSRNOG00000000954	NM_001037787	Polr1d	RNA polymerase I subunit D	-0.467	0.218708	0.59374
	ENSRNOG00000025576	XM_017598784.1	Gli2	GLI family zinc finger 2	-0.4665	0.582503	4.16813
	ENSRNOG00000028081	NM_012583	Hprt1	hypoxanthine phosphoribosyltransferase 1	-0.465625	0.31789	1.19578
	ENSRNOG00000025015	XM_008776725.2	Loc103693118	60S ribosomal protein L37-like	-0.462	0.354917	1.41519
	ENSRNOG00000010385	XM_017604974.1	Loc100361180	40S ribosomal protein S17	-0.46075	0.239831	0.706761
	ENSRNOG00000027276	NM_001011971	Xkr4	XK related 4	-0.46055	0.209304	0.59374
	ENSRNOG00000011558	NM_001009618	Sub1	SUB1 regulator of transcription	-0.459917	0.350357	1.41519
	ENSRNOG00000019007	NM_022949	Rpl14	ribosomal protein L14	-0.45725	0.447614	2.53334
	ENSRNOG00000021206	NM_017060	Pla2g16	phospholipase A2, group XVI	-0.455472	0.350773	1.41519
	ENSRNOG00000008295	NM_001107659	Sema5a	semaphorin 5A	-0.455	0.269645	0.851498
	ENSRNOG00000026070	NM_001047878.1	F5	coagulation factor 5	-0.45385	0.209956	0.59374
	ENSRNOG00000011771	NM_031579	Ptp4a1	protein tyrosine phosphatase type IVA, member 1	-0.45375	0.312291	1.19578
	ENSRNOG00000027768	NM_031099.1	Rpl5	ribosomal protein L5	-0.4535	0.162412	0.548067
	ENSRNOG00000009300	XM_008761952	Loc103690017	serine/threonine-protein kinase tousled-like 1	-0.4519	0.235249	0.706761
	ENSRNOG00000004732	NM_017153.1	Rps3a	ribosomal protein S3A	-0.45175	0.151581	0.533255
	ENSRNOG00000016507	NM_001135085	Snrpg	small nuclear ribonucleoprotein polypeptide G	-0.45125	0.251703	0.706761
	ENSRNOG00000028055	NM_001170398	Fry	FRY microtubule binding protein	-0.45005	0.290862	1.19578
	ENSRNOG00000021964	NM_053330.1	Rpl21	60S ribosomal protein L21	-0.45	0.281881	0.851498
	ENSRNOG00000028321	NM_181824	Cyp11b3	cytochrome P450, family 11, subfamily b polypeptide 3	-0.45	0.296369	1.19578
	ENSRNOG00000016690	NM_053539	Idi1	isopentenyl-diphosphate delta isomerase 1	-0.449906	0.244463	0.706761
	ENSRNOG00000006966	NM_012988	Nfia	nuclear factor I/A	-0.44975	0.20606	0.59374
	ENSRNOG00000013291	NM_031839	Cyp2c23	cytochrome P450, family 2, subfamily c, polypeptide 23	-0.4495	0.182425	0.548067
	ENSRNOG00000020235	XM_006228692	Hnrnpl	heterogeneous nuclear ribonucleoprotein L	-0.44895	0.12971	0.533255
	ENSRNOG00000000217	XP_576039.1	Gst 8-8	Glutathione S-transferase 8 (GST 8-8) (chain 8) (GST CLASS-ALPHA)	-0.448906	0.503482	3.30922
	ENSRNOG00000024710	NM_053330.1	Rpl21	60S ribosomal protein L21	-0.44885	0.335277	1.41519
	ENSRNOG00000013250	NM_001106247	Pdcd5	programmed cell death 5	-0.4482	0.213831	0.616576
	ENSRNOG00000007488	NM_001114391.1	Rpl7a	ribosomal protein L7a	-0.44725	0.291161	1.19578
	ENSRNOG00000027624	NM_021261.2	Tmsb10	thymosin, beta 10	-0.4465	0.146348	0.533255
	ENSRNOG00000004151	NM_001077592.1	Rpl38	ribosomal protein L38	-0.44555	0.123487	0.406813
	ENSRNOG00000005602	XM_006240249	Mthfd1	methylenetetrahydrofolate dehydrogenase, cyclohydrolase and formyltetrahydrofolate synthetase 1	-0.445025	0.144296	0.533255
	ENSRNOG00000016271	XM_017599637	Itm2b	integral membrane protein 2B	-0.445	0.284283	1.19578
	ENSRNOG00000007295	NM_001025134.1	Uqcrq	ubiquinol-cytochrome c reductase, complex III subunit VII	-0.44375	0.367715	1.68756
	ENSRNOG00000022740	X03342	Rpl32	ribosomal protein L32	-0.44375	0.306904	1.19578
	ENSRNOG00000028330	NM_053420.3	Bnip3	BCL2/adenovirus E1B 19 kDa-interacting protein 3	-0.4425	0.289407	1.19578
	ENSRNOG00000004262	XR_593216	Loc102546716	nuclear ubiquitous casein and cyclin-dependent kinase substrate 1-like	-0.4425	0.126075	0.533255
	ENSRNOG00000025866	NM_053330.1	Rpl21	60S ribosomal protein L21	-0.44225	0.0881036	0.406813
	ENSRNOG00000004741	NM_031103	Rpl19	ribosomal protein L19	-0.442	0.321208	1.41519
	ENSRNOG00000021932	NM_053330.1	Rpl21	60S ribosomal protein L21	-0.44125	0.21445	0.616576
	ENSRNOG00000008899	NM_001000596.1	Olr1257	olfactory receptor 1257	-0.4404	0.280738	1.19578
	ENSRNOG00000020748	XM_006243821	Map4	microtubule-associated protein 4	-0.439275	0.211757	0.616576
	ENSRNOG00000013191	NM_001005528.1	Rps25	ribosomal protein s25	-0.43925	0.297958	1.19578
	ENSRNOG00000013536	XM_008764286	Cdc42	cell division cycle 42	-0.438972	0.254537	0.851498
	ENSRNOG00000021915	NM_017152.3	Rps17	ribosomal protein S17	-0.43775	0.0783257	0.191557
	ENSRNOG00000025810	NM_001198725	Grcc10	gene rich cluster, C10 gene	-0.43675	0.322859	1.41519
	ENSRNOG00000007625	XM_017591942	B3galt1	Beta-1,3-galactosyltransferase 1	-0.4364	0.243236	0.706761
	ENSRNOG00000015206	XM_006238235	Alad	aminolevulinate dehydratase	-0.436	0.297665	1.19578
	ENSRNOG00000011653	XM_006237147	Fam21c	family with sequence similarity 21, member C	-0.435	0.232611	0.706761
	ENSRNOG00000027632	XM_017593104.1	Loc108350839	high mobility group protein B1-like	-0.435	0.161355	0.548067
	ENSRNOG00000003872	XM_017596804	Newgene_620180	solute carrier family 40 member 1	-0.434475	0.120124	0.406813
	ENSRNOG00000011833	NM_001007603.2	Rps20	ribosomal protein S20	-0.43425	0.304052	1.41519
	ENSRNOG00000013291	NM_031839	Cyp2c23	cytochrome P450, family 2, subfamily c, polypeptide 23	-0.43425	0.173138	0.59374
	ENSRNOG00000015019	XM_006243251	Spg21	spastic paraplegia 21 homolog (human)	-0.433	0.18899	0.59374
	ENSRNOG00000007218	NM_001126081	Leap2	liver-expressed antimicrobial peptide 2	-0.430475	0.38054	2.05655
	ENSRNOG00000023133	XM_017587994.1	Loc108349002	60S ribosomal protein L21	-0.43025	0.224372	0.706761
	ENSRNOG00000015045	XM_006236692.3	Tmsb10	thymosin, beta 10	-0.42975	0.275002	1.19578
	ENSRNOG00000023042	XM_001080119.6	Loc687780	Finkel-Biskis-Reilly murine sarcoma virusubiquitously expressed	-0.4295	0.396335	2.05655
	ENSRNOG00000005893	XM_008761831.1	Rif1	replication timing regulatory factor 1	-0.429	0.110182	0.406813
	ENSRNOG00000021711	NM_001013104	Eef1d	eukaryotic translation elongation factor 1 delta	-0.428	0.332358	1.68756
	ENSRNOG00000008816	NM_133298	Gpnmb	glycoprotein nmb	-0.428	0.257002	0.851498
	ENSRNOG00000023588	XM_008760630	Dmgdh	dimethylglycine dehydrogenase	-0.42775	0.159801	0.548067
	ENSRNOG00000012216	NM_053802	Tgfbi	transforming growth factor, beta induced	-0.427694	0.166732	0.548067
	ENSRNOG00000023948	NM_001007598.3	Rpl9	60S ribosomal protein L9	-0.42675	0.17955	0.59374
	ENSRNOG00000023451	NM_078617.3	Rps23	ribosomal protein S23	-0.426	0.306463	1.41519
	ENSRNOG00000009696	NM_001012026	Mdm4	MDM4, p53 regulator	-0.425075	0.0928799	0.406813
	ENSRNOG00000022709	NM_001077635.1	Acbd5	Acbd5 protein	-0.42425	0.277972	1.19578
	ENSRNOG00000026383	NM_031706.1	Rps8	ribosomal protein S8	-0.42425	0.3674	2.05655
	ENSRNOG00000019848	XM_006235335	Rbm39	RNA binding motif protein 39	-0.423361	0.318503	1.41519
	ENSRNOG00000018208	NM_031113.2	Rps27a	ribosomal protein S27a	-0.423	0.217683	0.706761
	ENSRNOG00000025830	NM_031570.2	Rps7	ribosomal protein S7	-0.42275	0.229074	0.706761
	ENSRNOG00000013505	XM_006251661	Vdac2	voltage-dependent anion channel 2	-0.421563	0.263886	1.19578
	ENSRNOG00000020573	XM_017591148	Efna1	ephrin A1	-0.42075	0.113667	0.533255
	ENSRNOG00000026062	NM_053330.1	Rpl21	60S ribosomal protein L21	-0.4205	0.0913984	0.406813
	ENSRNOG00000020666	XM_017604292.1	Loc102556290	ribosomal protein L37	-0.41975	0.229419	0.706761
	ENSRNOG00000021175	NM_001106332	Otub1	OTU deubiquitinase, ubiquitin aldehyde binding 1	-0.419	0.169668	0.59374
	ENSRNOG00000014451	NM_017160.1	Rps6	ribosomal protein S6	-0.41845	0.225156	0.706761
	ENSRNOG00000001856	NM_001109612.1	Rps4y2	ribosomal protein S4, Y-linked 2	-0.4175	0.148509	0.548067
	ENSRNOG00000024943	NM_001304534.1	Rpl26	60S ribosomal protein L26	-0.4175	0.0696683	0.406813
	ENSRNOG00000001834	XM_006248731	Mzt2b	mitotic spindle organizing protein 2B	-0.4175	0.177587	0.59374
	ENSRNOG00000007237	NM_013060	Id2	inhibitor of DNA binding 2, HLH protein	-0.415583	0.429614	3.30922
	ENSRNOG00000026815	XM_002727215.5	Loc100360841	ribosomal protein L37-like	-0.41525	0.372181	2.05655
	ENSRNOG00000020128	XM_006226245.3	Rgd1564963	hypothetical LOC291740	-0.41525	0.260747	1.19578
	ENSRNOG00000023933	NM_017248.1	Hnrnpa1	heterogeneous nuclear ribonucleoprotein A1	-0.414775	0.163408	0.59374
	ENSRNOG00000018682	XM_008764491.2	Nlrc4	NLR family, CARD domain containing 4	-0.4145	0.137187	0.533255
	ENSRNOG00000026106	NM_013011.3	Ywhaz	tyrosine 3-monooxygenase/tryptophan 5-monooxygenase activation protein, zeta	-0.41425	0.370915	2.05655
	ENSRNOG00000008553	XM_006225612.3	Mthfr	methylenetetrahydrofolate reductase	-0.414	0.54	0.851498
	ENSRNOG00000009788	XM_008764741	Serpina4	serpin family A member 4	-0.41325	0.288282	1.41519
	ENSRNOG00000015439	NM_012979	Man2a1	mannosidase, alpha, class 2A, member 1	-0.411175	0.219506	0.706761
	ENSRNOG00000023329	NM_031112	Rps24	ribosomal protein S24	-0.411	0.350121	2.05655
	ENSRNOG00000004835	XM_001065275.5	Rgd1559808	40S ribosomal protein S26	-0.41075	0.132638	0.533255
	ENSRNOG00000003709	XM_006250327	Kmo	kynurenine 3-monooxygenase	-0.410571	0.247858	1.19578
	ENSRNOG00000005730	XM_017593529	Pcmtd1	protein-L-isoaspartate O-methyltransferase domain containing 1	-0.410107	0.19382	0.616576
	ENSRNOG00000002513	XM_001057578.5	Rgd1560099	ribosomal protein L19	-0.4095	0.379865	2.53334
	ENSRNOG00000009435	XM_017599033.1	Loc690288	Dynein heavy chain at 16F CG7092-PA	-0.40795	0.128919	0.533255
	ENSRNOG00000028435	NM_001025111.1	Cd300lf	DC-derived Ig-like receptor 2	-0.407531	0.174895	0.59374
	ENSRNOG00000024358	XM_008776725.2	Loc103693118	60S ribosomal protein L37-like	-0.40725	0.122628	0.533255
	ENSRNOG00000018074	NM_133295.3	Ces1d	carboxylesterase 1D	-0.406889	0.497581	4.16813
	ENSRNOG00000014417	U43701	Rpl23a	60S ribosomal protein L23a	-0.40525	0.408664	2.53334
	ENSRNOG00000015844	NM_001109399	Snrpd2	small nuclear ribonucleoprotein D2 polypeptide	-0.4045	0.237219	0.851498
	ENSRNOG00000026459	NM_017150.1	Rpl29	ribosomal protein L29	-0.40375	0.238187	0.851498
	ENSRNOG00000002896	NM_053576	Prdx6	peroxiredoxin 6	-0.40375	0.323207	1.68756
	ENSRNOG00000022986	XR_001835196.1	Loc108349299	uncharacterized LOC108349299	-0.4035	0.3287	1.68756
	ENSRNOG00000004335	NM_022506.3	Rpl31	ribosomal protein L31	-0.40325	0.398699	2.53334
	ENSRNOG00000004764	NM_053574.1	Vegp2	von Ebners gland protein 2	-0.40325	0.303572	1.41519
	ENSRNOG00000025562	NM_001012359	Ang2	angiogenin, ribonuclease A family, member 2	-0.403	0.417986	3.30922
	ENSRNOG00000019007	NM_022949	Rpl14	ribosomal protein L14	-0.403	0.273363	1.41519
	ENSRNOG00000013296	NM_001106430.1	Mgst2	microsomal glutathione S-transferase 2	-0.40275	0.250895	1.19578
	ENSRNOG00000027331	NM_001034935	Ppef1	protein phosphatase with EF-hand domain 1	-0.402313	0.213605	0.706761
	ENSRNOG00000028375	NM_001304534.1	Rpl26	ribosomal protein L26	-0.40225	0.36653	2.05655
	ENSRNOG00000022463	NM_001007598	Rpl9	ribosomal protein L9	-0.402	0.284902	1.41519
	ENSRNOG00000019113	NM_057141	Hnrnpk	heterogeneous nuclear ribonucleoprotein K	-0.40175	0.188197	0.616576
	ENSRNOG00000011703	NM_001106842	Senp6	SUMO specific peptidase 6	-0.40155	0.251224	1.19578
	ENSRNOG00000023514	NM_001114391	Rpl7a	ribosomal protein L7a	-0.40125	0.0773321	0.406813
	ENSRNOG00000024368	NM_031709.3	Rps12	ribosomal protein S12	-0.401	0.19575	0.706761
	ENSRNOG00000012100	NM_183328	Ssbp1	single stranded DNA binding protein 1	-0.401	0.12913	0.548067
	ENSRNOG00000019094	XM_017590627.1	Gstm2	glutathione S-transferase mu 2	-0.40075	0.208887	0.706761
	ENSRNOG00000004327	XM_008770253	Ddc	dopa decarboxylase	-0.400313	0.195427	0.706761
	ENSRNOG00000010079	XM_006232116	Car3	carbonic anhydrase 3	-0.40025	0.534617	5.10026
	ENSRNOG00000023390	NM_001108246.1	Ddx3x	DEAD-box helicase 3, X-linked	-0.4	0.220265	0.851498
	ENSRNOG00000016605	XM_017602372.1	Npm	similar to Nucleophosmin	-0.39995	0.206199	0.706761
	ENSRNOG00000027149	NM_031100.1	Rpl10	ribosomal protein L10	-0.399825	0.299651	1.41519
	ENSRNOG00000025538	NM_001007603.2	Rps20	40S ribosomal protein S20	-0.39975	0.0607584	0.191557
	ENSRNOG00000005388	NM_001108747	Rassf3	Ras association domain family member 3	-0.399333	0.219494	0.851498
	ENSRNOG00000027550	NM_001108470	Mzf1	myeloid zinc finger 1	-0.399031	0.463013	4.16813
	ENSRNOG00000015221	NM_001106292	Eif3f	eukaryotic translation initiation factor 3, subunit F	-0.398778	0.22334	0.851498
	ENSRNOG00000027825	NM_001007598.3	Rpl9	60S ribosomal protein L9	-0.39875	0.282228	1.41519
	ENSRNOG00000015654	NM_017094	Ghr	growth hormone receptor	-0.39875	0.243359	1.19578
	ENSRNOG00000004107	NM_001007599	Rpl23	ribosomal protein L23	-0.3985	0.327501	1.68756
	ENSRNOG00000023599	NM_024157.1	Cfi	complement factor I	-0.39775	0.164711	0.59374
	ENSRNOG00000010746	NM_013226	Rpl32	ribosomal protein L32	-0.39675	0.203925	0.706761
	ENSRNOG00000003921	NM_001108567.2	Rpl34	ribosomal protein L34	-0.3965	0.33358	2.05655
	ENSRNOG00000022653	XM_017604724	LOC102555316	uncharacterized LOC102555316	-0.3944	0.141771	0.548067
	ENSRNOG00000025508	XM_017595500.1	Rpl29	ribosomal protein L29	-0.39375	0.128508	0.548067
	ENSRNOG00000006001	XM_008762779	Luc7l2	LUC7-like 2 pre-mRNA splicing factor	-0.393625	0.246461	1.19578
	ENSRNOG00000023100	XM_017593489	Tctex1d1	Tctex1 domain containing 1	-0.3929	0.133995	0.548067
	ENSRNOG00000002406	NM_078617.3	Rps23	ribosomal protein S23	-0.39275	0.25058	1.19578
	ENSRNOG00000010854	NM_001108375.2	Mrpl52	mitochondrial ribosomal protein L52	-0.3915	0.279011	1.41519
	ENSRNOG00000018740	NT_107486.3	Enr131	genomic sequence, ENCODE region ENr131	-0.39125	0.39	1.41519
	ENSRNOG00000027987	NM_001271237.1	Snrpe	small nuclear ribonucleoprotein E	-0.390889	0.295079	1.68756
	ENSRNOG00000015869	NM_017030	Pccb	propionyl-CoA carboxylase beta subunit	-0.390775	0.149939	0.59374
	ENSRNOG00000025568	XM_017599409.1	Rps26	40S ribosomal protein S26	-0.39075	0.356509	2.05655
	ENSRNOG00000012285	NM_001034149.1	Ddi2	DNA damage inducible 1 homolog 2	-0.3905	0.136466	0.548067
	ENSRNOG00000018624	XM_006254816.2	Cdx1	caudal type homeo box 1	-0.3905	0.330763	2.05655
	ENSRNOG00000015498	XM_006252603	Il17rb	interleukin 17 receptor B	-0.39015	0.186416	0.706761
	ENSRNOG00000025026	NM_001108489	Iqgap1	IQ motif containing GTPase activating protein 1	-0.390028	0.196314	0.706761
	ENSRNOG00000007605	NM_001009239	Rps3	ribosomal protein S3	-0.39	0.135482	0.548067
	ENSRNOG00000019578	XM_006228612	Rps16	ribosomal protein S16	-0.39	0.311908	1.68756
	ENSRNOG00000021873	NM_031136.1	Tmsb4x	thymosin beta 4, X-linked	-0.38975	0.183436	0.706761
	ENSRNOG00000027128	NM_053330.1	Rpl21	60S ribosomal protein L21	-0.38975	0.229558	1.19578
	ENSRNOG00000018774	NM_022672	Rps14	ribosomal protein S14	-0.3895	0.239158	1.19578
	ENSRNOG00000021922	XM_002728672.5	Loc103690015	40S ribosomal protein S19	-0.38925	0.25163	1.19578
	ENSRNOG00000008986	XM_017599638	Diaph3	diaphanous-related formin 3	-0.38925	0.207029	0.851498
	ENSRNOG00000016373	XM_008773992.2	Rgd1564062	similar to ribosomal protein L27a	-0.389	0.210148	0.851498
	ENSRNOG00000020492	NM_031113.2	Rps27a	ribosomal protein S27a	-0.3885	0.228698	1.19578
	ENSRNOG00000010714	NM_172010	Fgl1	fibrinogen-like 1	-0.3885	0.361934	2.53334
	ENSRNOG00000013721	NM_001009678	Nepro	nucleolus and neural progenitor protein	-0.38825	0.301201	1.68756
	ENSRNOG00000015543	XM_008760770.2	Rgd1305938	similar to expressed sequence AW549877	-0.38825	0.229815	1.19578
	ENSRNOG00000024948	XM_017599028.1	Cep350	centrosome-associated protein 350	-0.3875	0.164224	0.616576
	ENSRNOG00000019556	NM_053018	Cd9	CD9 molecule	-0.38675	0.184794	0.706761
	ENSRNOG00000021167	XM_003748774.4	Loc100364457	ribosomal protein L9	-0.38675	0.383531	2.53334
	ENSRNOG00000020542	NM_001106444	Krtcap2	keratinocyte associated protein 2	-0.385969	0.152068	0.59374
	ENSRNOG00000023182	NM_001160232.1	Fau	FAU, ubiquitin like and ribosomal protein S30 fusion	-0.38575	0.165305	0.616576
	ENSRNOG00000011913	XM_008760859	Cp	ceruloplasmin	-0.38575	0.263872	1.41519
	ENSRNOG00000005589	NM_001271394	Rgd1565002	Dehydrogenase/reductase SDR family member 7 precursor (Retinal short-chain dehydrogenase/reductase 4)	-0.385425	0.365802	2.53334
	ENSRNOG00000009845	NM_016986	Acadm	acyl-CoA dehydrogenase, C-4 to C-12 straight chain	-0.385417	0.209936	0.851498
	ENSRNOG00000010658	NM_017074	Cth	cystathionine gamma-lyase	-0.38525	0.280556	1.41519
	ENSRNOG00000027500	XM_017604721.1	Loc108349768	60S ribosomal protein L29-like	-0.38525	0.185021	0.706761
	ENSRNOG00000009928	NM_019267	Bckdhb	branched chain keto acid dehydrogenase E1 subunit beta	-0.385179	0.205967	0.851498
	ENSRNOG00000005686	NM_001100750	Suclg2	succinate-CoA ligase, GDP-forming, beta subunit	-0.38475	0.153041	0.59374
	ENSRNOG00000007234	NM_012941	Cyp51	cytochrome P450, family 51	-0.38475	0.354357	2.53334
	ENSRNOG00000006958	XM_003752555	Zfp12	zinc finger protein 12	-0.383694	0.146088	0.59374
	ENSRNOG00000012749	NM_019262	C1qb	complement C1q B chain	-0.3835	0.154907	0.59374
	ENSRNOG00000006566	NM_001329879.1	Eif5	eukaryotic translation initiation factor 5	-0.383275	0.329142	2.05655
	ENSRNOG00000004734	NM_017248.1	Hnrnpa1	heterogeneous nuclear ribonucleoprotein A1	-0.38275	0.245908	1.19578
	ENSRNOG00000022179	XM_006228360.1	Loc102554917	homeobox protein goosecoid-like	-0.382583	0.15298	0.59374
	ENSRNOG00000016456	NM_001014166	Il33	interleukin 33	-0.382417	0.179706	0.706761
	ENSRNOG00000016961	NM_053597	Rps27	ribosomal protein S27	-0.382	0.293073	1.68756
	ENSRNOG00000000050	NM_022506.3	Rpl31	ribosomal protein L31	-0.38075	0.247614	1.19578
	ENSRNOG00000011119	XM_008771015	Spin1	spindlin 1	-0.380575	0.311329	1.68756
	ENSRNOG00000024512	NM_022506.3	Rpl31	ribosomal protein L31	-0.38	0.323692	2.05655
	ENSRNOG00000013296	NM_001106430.1	Mgst2	microsomal glutathione S-transferase 2	-0.37975	0.229433	1.19578
	ENSRNOG00000014160	NM_012670	Tcp1	t-complex 1	-0.37915	0.105446	0.533255
	ENSRNOG00000019673	NM_133290.3	Zfp36	zinc finger protein 36	-0.3785	0.246865	1.41519
	ENSRNOG00000001049	NM_053867	Tpt1	tumor protein, translationally-controlled 1	-0.37825	0.33726	2.05655
	ENSRNOG00000025005	NM_001109073	Ccdc190	coiled-coil domain containing 190	-0.3775	0.314406	2.05655
	ENSRNOG00000002139	XM_008765222	Rgd1311575	hypothetical LOC289568	-0.377083	0.144044	0.59374
	ENSRNOG00000021085	XM_017588702	Sf1	splicing factor 1	-0.377	0.137252	0.59374
	ENSRNOG00000025220	XM_006223287	Slc6a16	solute carrier family 6, member 16	-0.37675	0.128806	0.548067
	ENSRNOG00000001862	NM_001329136	Ube2l3	ubiquitin-conjugating enzyme E2L 3	-0.3765	0.185158	0.706761
	ENSRNOG00000019465	NM_013106	Gnai3	G protein subunit alpha i3	-0.37625	0.12111	0.548067
	ENSRNOG00000002125	XM_006250715	Ccni	cyclin I	-0.37575	0.192989	0.706761
	ENSRNOG00000008074	NM_017286	Cyp11a1	cytochrome P450, family 11, subfamily a, polypeptide 1	-0.375361	0.123918	0.548067
	ENSRNOG00000014568	NM_001109443	Ndufb10	NADH:ubiquinone oxidoreductase subunit B10	-0.375	0.132914	0.59374
	ENSRNOG00000003446	NM_022506.3	Rpl31	ribosomal protein L31	-0.375	0.175433	0.706761
	ENSRNOG00000022029	XM_017604990.1	Ccdc122	coiled-coil domain containing 122	-0.3741	0.201072	0.851498
	ENSRNOG00000024152	NM_022699.3	Rpl30	ribosomal protein L30	-0.37375	0.1136	0.548067
	ENSRNOG00000014118	NM_012725	Klkb1	kallikrein B1	-0.37325	0.179323	0.706761
	ENSRNOG00000010748	XM_017600120	Mtus1	microtubule associated tumor suppressor 1	-0.3732	0.202271	0.851498
	ENSRNOG00000018608	NM_001271266	Tas1r2	taste 1 receptor member 2	-0.372556	0.177047	0.706761
	ENSRNOG00000015654	NM_017094	Ghr	growth hormone receptor	-0.372281	0.266606	1.41519
	ENSRNOG00000012016	NM_153624	Npc1	NPC intracellular cholesterol transporter 1	-0.371925	0.126604	0.548067
	ENSRNOG00000016500	XM_017594492.1	Gcnt4	glucosaminyl transferase 4, core 2	-0.3716	0.251827	1.41519
	ENSRNOG00000001725	XM_017599409.1	Rps26	40S ribosomal protein S26	-0.37125	0.397357	3.30922
	ENSRNOG00000005406	NM_001002022	Clint1	clathrin interactor 1	-0.371	0.23856	1.19578
	ENSRNOG00000025768	NM_001106913	Clk1	CDC-like kinase 1	-0.370675	0.106227	0.533255
	ENSRNOG00000014547	NM_001105837.1	Eif1	eukaryotic translation initiation factor 1	-0.37	0.236374	1.19578
	ENSRNOG00000021157	NM_017320.1	Ctss	cathepsin S	-0.369389	0.183453	0.706761
	ENSRNOG00000011893	NM_017153	Rps3a	ribosomal protein S3a	-0.369	0.26513	1.41519
	ENSRNOG00000017642	XM_017600580	Acbd5	acyl-CoA binding domain containing 5	-0.367583	0.0890112	0.533255
	ENSRNOG00000025783	NM_001128065	Rpl36a	ribosomal protein L36a	-0.36725	0.204813	0.851498
	ENSRNOG00000018076	NM_144739	Fmo5	flavin containing monooxygenase 5	-0.367	0.182879	0.706761
	ENSRNOG00000028435	NM_001025111.1	Cd300lf	DC-derived Ig-like receptor 2	-0.366861	0.270393	1.68756
	ENSRNOG00000008352	NM_012992.4	Npm1	nucleophosmin 1	-0.36635	0.147793	0.616576
	ENSRNOG00000018147	NM_001109455	Nkx6-3	NK6 homeobox 3	-0.36625	0.249966	1.41519
	ENSRNOG00000009094	NM_053598	Nudt4	nudix hydrolase 4	-0.36575	0.0695144	0.406813
	ENSRNOG00000026380	NM_001128065.1	Rpl36a	large subunit ribosomal protein L36a	-0.36525	0.128601	0.59374
	ENSRNOG00000001548	XM_006234397	Nfe2l2	nuclear factor, erythroid 2-like 2	-0.36525	0.289188	1.68756
	ENSRNOG00000004089	NM_057104	Enpp2	ectonucleotide pyrophosphatase/phosphodiesterase 2	-0.364929	0.187038	0.851498
	ENSRNOG00000027673	NM_017150.1	Rpl29	ribosomal protein L29	-0.364889	0.209541	1.19578
	ENSRNOG00000024812	U57846	Rpl39	ribosomal protein L39	-0.36425	0.316927	2.05655
	ENSRNOG00000009642	NM_182814	Cct4	chaperonin containing TCP1 subunit 4	-0.3641	0.295579	2.05655
	ENSRNOG00000027271	NM_001047898	Rgd1359290	Ribosomal_L22 domain containing protein RGD1359290	-0.36325	0.146161	0.616576
	ENSRNOG00000006859	NM_022392	Insig1	insulin induced gene 1	-0.363	0.338397	2.53334
	ENSRNOG00000018593	NM_172032	Txndc9	thioredoxin domain containing 9	-0.36225	0.161405	0.706761
	ENSRNOG00000008250	NM_053287.1	B4galt1	beta-1,4-galactosyltransferase 1	-0.36175	0.163948	0.706761
	ENSRNOG00000003253	NM_022390	Qdpr	quinoid dihydropteridine reductase	-0.361675	0.208993	1.19578
	ENSRNOG00000022869	NM_022699.3	Rpl30	ribosomal protein L30	-0.3615	0.0956121	0.533255
	ENSRNOG00000025328	XM_003752897.4	Loc100360316	hypothetical protein	-0.361025	0.224483	1.19578
	ENSRNOG00000023517	NM_031106.1	Rpl37	ribosomal protein L37	-0.361	0.140183	0.59374
	ENSRNOG00000019280	XM_006223004.3	Loc691722	hypothetical protein LOC691722	-0.360975	0.360714	3.30922
	ENSRNOG00000025555	NM_022506.3	Rpl31	ribosomal protein L31	-0.36075	0.232388	1.41519
	ENSRNOG00000026733	XM_003752919.4	Loc100359503	40S ribosomal protein S28	-0.36075	0.391143	4.16813
	ENSRNOG00000017777	NM_017201	Ahcy	adenosylhomocysteinase	-0.360556	0.192836	0.851498
	ENSRNOG00000004125	XM_006249705	C4bpb	complement component 4 binding protein, beta	-0.3605	0.390573	4.16813
	ENSRNOG00000019106	NM_017152	Rps17	ribosomal protein S17	-0.35975	0.356434	3.30922
	ENSRNOG00000016387	XM_006233314	Rpl34	ribosomal protein L34	-0.3595	0.398889	4.16813
	ENSRNOG00000002132	NM_001110345.2	Loc679539	ubiquitin conjugating enzyme E2 V1	-0.3583	0.154295	0.616576
	ENSRNOG00000027822	NM_001039338	Zdhhc5	zinc finger DHHC-type palmitoyltransferase 5	-0.35825	0.173673	0.706761
	ENSRNOG00000002988	NM_053540.2	Cox17	COX17 homolog, cytochrome c oxidase assembly protein (yeast)	-0.35825	0.0543959	0.406813
	ENSRNOG00000028690	XR_600137	Loc100362366	40S ribosomal protein S17-like	-0.358	0.203153	1.19578
	ENSRNOG00000014072	NM_001105805	Txndc17	thioredoxin domain containing 17	-0.357625	0.248972	1.41519
	ENSRNOG00000021948	NM_001329879.1	Eif5	eukaryotic translation initiation factor 5	-0.35725	0.109061	0.548067
	ENSRNOG00000026983	NM_031579.3	Ptp4a1	protein tyrosine phosphatase type IVA, member 1	-0.3572	0.241337	1.41519
	ENSRNOG00000026138	NM_053330.1	Rpl21	60S ribosomal protein L21	-0.357	0.139032	0.616576
	ENSRNOG00000023011	XM_017599381.1	H2afv	histone H2A.F/Z variant isoform 1; purine-rich binding element protein B	-0.356806	0.197426	0.851498
	ENSRNOG00000017144	XM_006244569	Mea1	male-enhanced antigen 1	-0.3556	0.0994133	0.533255
	ENSRNOG00000023604	NM_001007603.2	Rps20	ribosomal protein S20	-0.3555	0.0952943	0.533255
	ENSRNOG00000024260	NM_022506.3	Rpl31	ribosomal protein L31	-0.3555	0.2691	1.68756
	ENSRNOG00000023709	NM_171994.4	Cdc42	cell division cycle 42	-0.3555	0.214685	1.19578
	ENSRNOG00000021055	NM_001106290.1	Rpl27a	ribosomal protein L27a	-0.35545	0.368997	3.30922
	ENSRNOG00000021378	XM_002727225.5	Tmem258b	transmembrane protein 258 B	-0.355125	0.194548	0.851498
	ENSRNOG00000002280	NM_001173339	Sh3bgrl	SH3 domain binding glutamate-rich protein like	-0.355	0.150877	0.616576
	ENSRNOG00000016659	NM_001001505	Habp2	hyaluronan binding protein 2	-0.3545	0.193896	0.851498
	ENSRNOG00000005156	NM_022506.3	Rpl31	ribosomal protein L31	-0.3541	0.0619516	0.406813
	ENSRNOG00000028535	X03475	Rpl35a	ribosomal protein L35a	-0.35375	0.150216	0.616576
	ENSRNOG00000028407	XR_599590.2	Rgd1564606	similar to 60S ribosomal protein L23a	-0.3535	0.286098	2.05655
	ENSRNOG00000024811	XM_017604968	LOC108353795	60S ribosomal protein L7a-like	-0.35325	0.386025	4.16813
	ENSRNOG00000012971	NM_130409.2	Cfh	complement factor H	-0.353225	0.089816	0.533255
	ENSRNOG00000003872	XM_017596804	Newgene_620180	solute carrier family 40 member 1	-0.35275	0.262636	1.68756
	ENSRNOG00000015335	NM_031101	Rpl13	ribosomal protein L13	-0.3525	0.223703	1.41519
	ENSRNOG00000008277	NM_001256084	Bag1	Bcl2 associated athanogene 1	-0.352306	0.135466	0.616576
	ENSRNOG00000025158	XM_008766937.2	Pkhd1	polyductin	-0.35225	0.284817	2.05655
	ENSRNOG00000022183	NM_001007603.2	Rps20	ribosomal protein S20	-0.352	0.26866	1.68756
	ENSRNOG00000026464	XM_003754308.4	H3f3c	histone 1, H3b	-0.3515	0.145649	0.616576
	ENSRNOG00000024150	NM_053982.1	Rps15a	40S ribosomal protein S15a	-0.35075	0.231736	1.41519
	ENSRNOG00000005064	XM_006246343	Ube2b	ubiquitin-conjugating enzyme E2B	-0.35075	0.340157	3.30922
	ENSRNOG00000026022	NM_212511.2	Rpl35	60S ribosomal protein L35	-0.35025	0.318891	2.53334
	ENSRNOG00000008633	XM_017604973.1	Rgd1565170	60S ribosomal protein L23a	-0.35025	0.242068	1.41519
	ENSRNOG00000017765	XM_006254206	Net1	neuroepithelial cell transforming 1	-0.3499	0.237103	1.41519
	ENSRNOG00000015989	NM_001106116	Mrpl32	mitochondrial ribosomal protein L32	-0.34905	0.171773	0.851498
	ENSRNOG00000008755	NM_017340	Acox1	acyl-CoA oxidase 1	-0.349	0.369422	3.30922
	ENSRNOG00000021520	NM_031106.1	Rpl37	ribosomal protein L37	-0.349	0.185941	0.851498
	ENSRNOG00000023359	XM_008772678	Rhou	ras homolog family member U, transcript variant X1	-0.349	0.312679	2.53334
	ENSRNOG00000004760	XM_008766727	Lars2	leucyl-tRNA synthetase 2	-0.348675	0.296129	2.05655
	ENSRNOG00000002993	NM_001047902.1	Zc3h11a	zinc finger CCCH-type containing 11A	-0.347906	0.228469	1.41519
	ENSRNOG00000006298	NM_001107917	Cpne3	copine 3	-0.34775	0.198167	1.19578
	ENSRNOG00000018273	NM_012749	Ncl	nucleolin	-0.34725	0.209263	1.19578
	ENSRNOG00000021850	NM_001047898.1	Rgd1359290	Ribosomal_L22 domain containing protein	-0.347	0.255321	1.68756
	ENSRNOG00000023207	NM_001114391.1	Rpl7a	ribosomal protein L7a	-0.347	0.147271	0.616576
	ENSRNOG00000013751	NM_001107320	Prosc	proline synthetase co-transcribed homolog (bacterial)	-0.346889	0.174059	0.851498
	ENSRNOG00000023354	NM_001008309.1	Btf3	Transcription factor BTF3 (RNA polymerase B transcription factor 3)	-0.34675	0.1117	0.548067
	ENSRNOG00000021975	NM_139114.3	Rpl15	ribosomal protein L15	-0.34675	0.0965967	0.548067
	ENSRNOG00000003074	NM_022281.2	Abcc1	ATP binding cassette subfamily C member 1	-0.3462	0.173901	0.851498
	ENSRNOG00000026710	NM_001114391.1	Rpl7a	ribosomal protein L7a	-0.346	0.251652	1.68756
	ENSRNOG00000021014	XM_017589142	Sec1	secretory blood group 1	-0.345844	0.1805	0.851498
	ENSRNOG00000018719	NM_001007799	Cir1	corepressor interacting with RBPJ, 1	-0.34575	0.275426	2.05655
	ENSRNOG00000021482	NM_021264.3	Rpl35a	ribosomal protein L35a	-0.34525	0.21255	1.19578
	ENSRNOG00000012245	NM_001109373.1	Hmg1l1	high-mobility group (nonhistone chromosomal) protein 1-like 1	-0.345	0.102264	0.548067
	ENSRNOG00000012613	XM_008769547	F13b	coagulation factor XIII B chain	-0.34425	0.170893	0.851498
	ENSRNOG00000016165	XM_017596832.1	Dock10	dedicator of cytokinesis 10	-0.343972	0.283011	2.05655
	ENSRNOG00000000386	XM_017601536	Pbld1	phenazine biosynthesis-like protein domain containing 1	-0.34275	0.242942	1.68756
	ENSRNOG00000004311	XM_008765379	Gpr182	G protein-coupled receptor 182	-0.342667	0.194099	1.19578
	ENSRNOG00000014074	NM_001109373.1	Hmg1l1	high-mobility group (nonhistone chromosomal) protein 1-like 1	-0.342	0.22632	1.41519
	ENSRNOG00000016691	XM_006232015.3	Nadk2	NAD kinase 2, mitochondrial	-0.341889	0.162833	0.706761
	ENSRNOG00000008993	NM_053963.2	Mmp12	matrix metallopeptidase 12	-0.34175	0.197559	1.19578
	ENSRNOG00000021453	NM_022699.3	Rpl30	ribosomal protein L30	-0.3415	0.20308	1.19578
	ENSRNOG00000015749	NM_053507	Nme3	NME/NM23 nucleoside diphosphate kinase 3	-0.341325	0.216945	1.41519
	ENSRNOG00000003459	XM_017602718.1	Loc108350839	high mobility group protein B1-like	-0.341	0.173921	0.851498
	ENSRNOG00000023112	NM_001047958	Loc500594	LRRGT00162(LOC500594)	-0.34075	0.217442	1.41519
	ENSRNOG00000014415	NM_173119	Hsbp1	heat shock factor binding protein 1	-0.34075	0.123181	0.59374
	ENSRNOG00000006349	XM_003754308.4	H3f3c	H3 histone, family 3C	-0.340575	0.260567	1.68756
	ENSRNOG00000013684	XM_006253144	F11	coagulation factor XI	-0.34045	0.0847329	0.533255
	ENSRNOG00000000443	XM_008772774	Loc103689965	complement C4-like	-0.340225	0.222151	1.41519
	ENSRNOG00000002971	XM_003754794.2	Loc100361756	ribosomal protein S26	-0.34	0.324472	3.30922
	ENSRNOG00000003594	XM_006249849	Tmem183a	transmembrane protein 183A	-0.34	0.283501	2.05655
	ENSRNOG00000015800	XM_008772480	Elmo3	engulfment and cell motility 3	-0.339975	0.205788	1.19578
	ENSRNOG00000006206	NM_001004267	Tmem106b	transmembrane protein 106B	-0.33975	0.321101	2.53334
	ENSRNOG00000007400	XM_006242079	Srebf2	sterol regulatory element binding transcription factor 2	-0.3395	0.231933	1.41519
	ENSRNOG00000017744	XM_006233123	Dram2	DNA-damage regulated autophagy modulator 2	-0.3391	0.142803	0.616576
	ENSRNOG00000011574	NM_022506	Rpl31	ribosomal protein L31	-0.338361	0.144253	0.706761
	ENSRNOG00000016588	NM_183332.1	Myadm	myeloid-associated differentiation marker	-0.337825	0.216144	1.41519
	ENSRNOG00000001316	NM_001080147	Anapc5	anaphase-promoting complex subunit 5	-0.33675	0.398143	5.10026
	ENSRNOG00000008672	NM_001025410	Chmp5	charged multivesicular body protein 5	-0.336556	0.279896	2.05655
	ENSRNOG00000026121	NM_001001005.1	Olr1171	olfactory receptor gene Olr1171	-0.3365	0.24289	1.68756
	ENSRNOG00000025469	XM_008761864	Acvr1	activin A receptor type 1	-0.336222	0.247888	1.68756
	ENSRNOG00000028546	NM_022506.3	Rpl31	ribosomal protein L31	-0.336	0.163371	0.851498
	ENSRNOG00000021901	XM_001065954.6	Loc685963	similar to 60S ribosomal protein L38	-0.336	0.256282	1.68756
	ENSRNOG00000022272	XM_008775675.2	Loc102551882	zinc finger protein 120-like	-0.336	0.234947	1.68756
	ENSRNOG00000021880	NM_001105763.1	Zfp263	zinc finger protein 263	-0.33575	0.0746475	0.533255
	ENSRNOG00000027503	NM_001005528	Rps25	ribosomal protein s25	-0.33525	0.234341	1.68756
	ENSRNOG00000027366	XR_001839715.1	Loc108350082	60S ribosomal protein L21 pseudogene	-0.335	0.177142	0.851498
	ENSRNOG00000025900	NM_031709.3	Rps12	ribosomal protein S12	-0.3335	0.345637	3.30922
	ENSRNOG00000025033	XM_006221502.1	Rps17	40S ribosomal protein S17	-0.33325	0.21317	1.41519
	ENSRNOG00000003653	NM_017005	Fh	fumarate hydratase	-0.332781	0.119545	0.59374
	ENSRNOG00000014579	XM_017601133.1	Loc108348813	putative 60S ribosomal protein L37a	-0.33275	0.236146	1.68756
	ENSRNOG00000017821	NM_031835	Agxt2	alanine-glyoxylate aminotransferase 2	-0.33225	0.195241	1.19578
	ENSRNOG00000007561	XM_008766062	Glb1l2	galactosidase, beta 1-like 2	-0.331893	0.240905	1.68756
	ENSRNOG00000008799	NM_019149.3	Matr3	matrin 3	-0.33175	0.188673	1.19578
	ENSRNOG00000019425	NM_022706	Gabarapl2	GABA(A) receptor-associated protein like 2	-0.3315	0.0313422	0.406813
	ENSRNOG00000015528	NM_001277278	Pja2	praja ring finger ubiquitin ligase 2	-0.331375	0.228318	1.41519
	ENSRNOG00000019532	XM_006229000	Emc10	ER membrane protein complex subunit 10	-0.331	0.254913	1.68756
	ENSRNOG00000003542	NM_001100492.1	Hcfc1r1	host cell factor C1 regulator 1	-0.330917	0.246394	1.68756
	ENSRNOG00000016100	NM_001013245.2	Tbca	tubulin folding cofactor A	-0.330667	0.172786	0.851498
	ENSRNOG00000003134	XM_017599396	Slc4a4	solute carrier family 4 member 4	-0.33055	0.0997514	0.548067
	ENSRNOG00000026457	NM_001128065.1	Rpl36a	large subunit ribosomal protein L36a	-0.3305	0.259036	2.05655
	ENSRNOG00000023877	XR_001841930	LOC108350586	uncharacterized LOC108350586	-0.330425	0.328045	3.30922
	ENSRNOG00000004683	NM_031623.1	Grb14	growth factor receptor bound protein 14	-0.330389	0.189752	1.19578
	ENSRNOG00000010827	XM_006233238	Ptbp2	polypyrimidine tract binding protein 2	-0.329625	0.190879	1.19578
	ENSRNOG00000005849	NM_017321	Aco1	aconitase 1	-0.3295	0.229725	1.68756
	ENSRNOG00000025122	NM_022672	Rps14	ribosomal protein S14	-0.3295	0.270532	2.05655
	ENSRNOG00000008689	XM_006247233	Cbx1	chromobox 1	-0.329393	0.170713	0.851498
	ENSRNOG00000028444	NM_053430.1	Fen1	flap structure-specific endonuclease 1	-0.329194	0.146204	0.706761
	ENSRNOG00000007172	XM_017594020	Map4k3	mitogen-activated protein kinase kinase kinase kinase 3	-0.329156	0.172722	0.851498
	ENSRNOG00000011936	XM_006243717	Abhd14a	abhydrolase domain containing 14A	-0.32875	0.254453	2.05655
	ENSRNOG00000007658	XM_003754308.4	H3f3c	H3 histone, family 3C	-0.328528	0.225034	1.41519
	ENSRNOG00000008063	NM_022243	Hibadh	3-hydroxyisobutyrate dehydrogenase	-0.32775	0.206351	1.41519
	ENSRNOG00000024828	NM_053330.1	Rpl21	ribosomal protein L21	-0.3272	0.192547	1.19578
	ENSRNOG00000015068	XM_006238021	Il11ra1	interleukin 11 receptor subunit alpha 1	-0.327	0.308591	3.30922
	ENSRNOG00000021031	NM_017113	Grn	granulin	-0.32675	0.169565	0.851498
	ENSRNOG00000028058	NM_001008309.1	Btf3	basic transcription factor 3	-0.3265	0.076935	0.533255
	ENSRNOG00000025061	XR_590546	Rgd1308106	LOC361719(RGD1308106)	-0.3265	0.125032	0.616576
	ENSRNOG00000016288	XM_017591552	Tcea2	transcription elongation factor A2	-0.32575	0.226722	1.68756
	ENSRNOG00000017093	NM_001025719	Pxdc1	PX domain containing 1	-0.32525	0.16118	0.851498
	ENSRNOG00000017255	NM_001108164.1	Cgnl1	cingulin-like 1	-0.32525	0.0378363	0.406813
	ENSRNOG00000028056	NM_031111.1	Rps21	ribosomal protein S21	-0.32525	0.324288	3.30922
	ENSRNOG00000005195	NM_012837	Cst3	cystatin C	-0.32475	0.0793153	0.533255
	ENSRNOG00000011104	NM_031104	Rpl22	ribosomal protein L22	-0.32475	0.173335	1.19578
	ENSRNOG00000012042	NM_133400.1	A1cf	apobec-1 complementation factor	-0.32475	0.0302035	0.406813
	ENSRNOG00000012464	X90710	Adha	alcohol dehydrogenase 4 (class II), pi polypeptide	-0.324688	0.312321	3.30922
	ENSRNOG00000012274	XM_006239309	Ddi2	DNA-damage inducible protein 2	-0.324575	0.223031	1.68756
	ENSRNOG00000027279	NM_001007603.2	Rps20	40S ribosomal protein S20	-0.3245	0.189727	1.19578
	ENSRNOG00000025044	NM_001114391.1	Rpl7a	ribosomal protein L7a	-0.3245	0.227811	1.68756
	ENSRNOG00000003671	XM_008767664	Prop1	PROP paired-like homeobox 1	-0.323281	0.149413	0.851498
	ENSRNOG00000025482	XR_145985	LOC100361479	hypothetical LOC100361479 transcript variant X1	-0.32325	0.234169	1.68756
	ENSRNOG00000023947	NM_212511.2	Rpl35	60S ribosomal protein L35	-0.323	0.339897	4.16813
	ENSRNOG00000004008	XM_017589286.1	Rps19	ribosomal protein S19	-0.32275	0.397122	5.10026
	ENSRNOG00000007026	NM_012538.2	Cyp11b2	cytochrome P450, family 11, subfamily b, polypeptide 2	-0.322675	0.0560558	0.406813
	ENSRNOG00000024474	NM_012903.1	Anp32a	acidic nuclear phosphoprotein 32 family member A	-0.32225	0.313372	3.30922
	ENSRNOG00000028147	XM_017603165.1	Hectd1	HECT domain E3 ubiquitin protein ligase 1	-0.321975	0.129205	0.616576
	ENSRNOG00000006866	NM_001108567.2	Rpl34	60S ribosomal protein L34	-0.32175	0.100125	0.59374
	ENSRNOG00000009864	NM_001108565.1	Pla2g12	phospholipase A2, group XIIA	-0.321292	0.180119	1.19578
	ENSRNOG00000021664	XR_145985.4	Loc100361479	hypothetical LOC100361479	-0.32125	0.279984	2.53334
	ENSRNOG00000017801	NM_024403	Atf4	activating transcription factor 4	-0.32075	0.340636	4.16813
	ENSRNOG00000009057	XM_006232224	Sec62	SEC62 homolog, preprotein translocation factor	-0.31975	0.173258	1.19578
	ENSRNOG00000006499	NM_001025695	Cops5	COP9 signalosome subunit 5	-0.31925	0.092572	0.548067
	ENSRNOG00000012613	XM_008769547	F13b	coagulation factor XIII B chain	-0.31925	0.0893136	0.548067
	ENSRNOG00000008798	NM_001012009	Pipox	pipecolic acid and sarcosine oxidase	-0.319	0.255156	2.05655
	ENSRNOG00000000459	NM_012708	Psmb9	proteasome subunit beta 9	-0.318125	0.395081	5.10026
	ENSRNOG00000014846	XM_008766213	Newgene_2116	acidic nuclear phosphoprotein 32 family member A	-0.317425	0.306325	3.30922
	ENSRNOG00000015072	NM_138863	Ptgr1	prostaglandin reductase 1	-0.317375	0.237663	1.68756
	ENSRNOG00000002719	NM_001013985.1	Sccpdh	saccharopine dehydrogenase (putative)	-0.31725	0.3391	4.16813
	ENSRNOG00000013052	NM_001047852.2	Bclaf1	BCL2-associated transcription factor 1	-0.31725	0.235232	1.68756
	ENSRNOG00000009701	NM_013226.2	Rpl32	ribosomal protein L32	-0.31725	0.143563	0.706761
	ENSRNOG00000021450	NM_001007628.2	Cxxc5	CXXC finger protein 5	-0.31575	0.252398	2.05655
	ENSRNOG00000012613	XM_008769547	F13b	coagulation factor XIII B chain	-0.31575	0.0780571	0.548067
	ENSRNOG00000018346	XM_008771593	Agtr1a	angiotensin II receptor, type 1a	-0.31575	0.182531	1.19578
	ENSRNOG00000013229	NM_001009349	Mthfs	5,10-methenyltetrahydrofolate synthetase (5-formyltetrahydrofolate cyclo-ligase)	-0.315722	0.161929	1.19578
	Hypothyroid-orchiectomized rats (TXOX) were treated with vehicle (TXOX group) or TP plus GH (TXOXTPGH) as described in Material and Methods. Differently expressed genes (DEGs) in the livers were identified by DNA microarrays. The analysis was based on the SAM statistical technique and DEGs were discovered using a FDR < 5% and a mean ratio of log2 > |0.32|. The table shows ENSEMBL, Unigene/Refseq,…
